# Supplementary material for: Quantitative Proteomics Analysis Reveals the Min System of Escherichia coli Modulates Reversible Protein Association with the Inner Membrane
Source: Mol Cell Proteomics. 2016 Feb 17;15(5):1572–83. doi: 10.1074/mcp.M115.053603 (PMC4858940; doi:10.1074/mcp.M115.053603)
Supplement: Supplemental Data [file 10.1074_M115.053603_mcp.M115.053603-2.xlsx]

## Sheet: Sheet 1
Peptide details (raw data)
Strain	Sequence	Modifications	Tag	Protein.Group.Accessions	Protein.Descriptions	# of Proteins	# of Protein.Groups	Rank	Search.Engine.Rank	IonScore	Exp.Value	# of Missed.Cleavages	m/z.(Da)	Charge	MH(Da)	Delta Mass ppm.	RT (min)	Scan	Tag intenisty	Tag normalized intensity	Spectrum.File
MC100	LIQLmNETVDGDYQTFk	M5(Oxidation); K17(iTRAQ4plex)	117	P0AFG8	Pyruvate dehydrogenase E1 component OS=Escherichia coli (strain K12) GN=aceE PE=1 SV=2 - [ODP1_ECOLI]	1	1	1	1	163.12	1e-15	0	1088.04	2	2175.08	2.9828	85.5221	17667	31270	31270	2014-0403_iTRAQ-4.raw
YLS1	LIQLmNETVDGDYQTFk	M5(Oxidation); K17(iTRAQ4plex)	114	P0AFG8	Pyruvate dehydrogenase E1 component OS=Escherichia coli (strain K12) GN=aceE PE=1 SV=2 - [ODP1_ECOLI]	1	1	1	1	163.12	1e-15	0	1088.04	2	2175.08	2.9828	85.5221	17667	23400	19349.4	2014-0403_iTRAQ-4.raw
MC100	VAmLSYSTGTSGAGSDVEk	M3(Oxidation); K19(iTRAQ4plex)	114	P0A9M8	Phosphate acetyltransferase OS=Escherichia coli (strain K12) GN=pta PE=1 SV=2 - [PTA_ECOLI]	1	1	1	1	159.6	2e-15	0	1010.49	2	2019.97	3.34098	55.6457	8508	1174	1262.7	2014-0403_iTRAQ-1.raw
YLS1	VAmLSYSTGTSGAGSDVEk	M3(Oxidation); K19(iTRAQ4plex)	115	P0A9M8	Phosphate acetyltransferase OS=Escherichia coli (strain K12) GN=pta PE=1 SV=2 - [PTA_ECOLI]	1	1	1	1	159.6	2e-15	0	1010.49	2	2019.97	3.34098	55.6457	8508	288.3	942.788	2014-0403_iTRAQ-1.raw
YLS1	gLSVLmLEAQDLAcATSSASSk	N-Term(iTRAQ4plex); M6(Oxidation); C14(Carbamidomethyl); K22(iTRAQ4plex)	117	P13035	Aerobic glycerol-3-phosphate dehydrogenase OS=Escherichia coli (strain K12) GN=glpD PE=1 SV=3 - [GLPD_ECOLI]	1	1	1	1	161.37	2e-15	0	1272.15	2	2543.3	2.93189	116.323	24185	1022	1852.86	2014-0403_iTRAQ-3.raw
MC100	gLSVLmLEAQDLAcATSSASSk	N-Term(iTRAQ4plex); M6(Oxidation); C14(Carbamidomethyl); K22(iTRAQ4plex)	116	P13035	Aerobic glycerol-3-phosphate dehydrogenase OS=Escherichia coli (strain K12) GN=glpD PE=1 SV=3 - [GLPD_ECOLI]	1	1	1	1	161.37	2e-15	0	1272.15	2	2543.3	2.93189	116.323	24185	1866	2020.29	2014-0403_iTRAQ-3.raw
MC100	dLIVIGGGINGAGIAADAAGR	N-Term(iTRAQ4plex)	115	P13035	Aerobic glycerol-3-phosphate dehydrogenase OS=Escherichia coli (strain K12) GN=glpD PE=1 SV=3 - [GLPD_ECOLI]	1	1	1	1	155.77	5e-15	0	1013.07	2	2025.13	2.51932	102.939	21343	6474	9766.18	2014-0403_iTRAQ-2.raw
YLS1	dLIVIGGGINGAGIAADAAGR	N-Term(iTRAQ4plex)	116	P13035	Aerobic glycerol-3-phosphate dehydrogenase OS=Escherichia coli (strain K12) GN=glpD PE=1 SV=3 - [GLPD_ECOLI]	1	1	1	1	155.77	5e-15	0	1013.07	2	2025.13	2.51932	102.939	21343	3853	6355.37	2014-0403_iTRAQ-2.raw
YLS1	SGETEDATIADLAVGTAAGQIk	K22(iTRAQ4plex)	116	C4ZZT2	Enolase OS=Escherichia coli (strain K12 / MC4100 / BW2952) GN=eno PE=3 SV=1 - [ENO_ECOBW]	1	1	1	1	153.93	9e-15	0	1131.58	2	2262.16	-0.977316	99.0545	20479	1051	1733.58	2014-0403_iTRAQ-2.raw
YLS1	aAPSYEELSNSQELLETGIk	N-Term(iTRAQ4plex); K20(iTRAQ4plex)	116	C4ZZ10	ATP synthase subunit beta OS=Escherichia coli (strain K12 / MC4100 / BW2952) GN=atpD PE=3 SV=1 - [ATPB_ECOBW]	1	1	1	1	154.15	9e-15	0	1234.15	2	2467.29	2.32128	98.7346	20404	16550	27298.6	2014-0403_iTRAQ-2.raw
MC100	SGETEDATIADLAVGTAAGQIk	K22(iTRAQ4plex)	115	C4ZZT2	Enolase OS=Escherichia coli (strain K12 / MC4100 / BW2952) GN=eno PE=3 SV=1 - [ENO_ECOBW]	1	1	1	1	153.93	9e-15	0	1131.58	2	2262.16	-0.977316	99.0545	20479	1102	1662.39	2014-0403_iTRAQ-2.raw
MC100	aAPSYEELSNSQELLETGIk	N-Term(iTRAQ4plex); K20(iTRAQ4plex)	115	C4ZZ10	ATP synthase subunit beta OS=Escherichia coli (strain K12 / MC4100 / BW2952) GN=atpD PE=3 SV=1 - [ATPB_ECOBW]	1	1	1	1	154.15	9e-15	0	1234.15	2	2467.29	2.32128	98.7346	20404	20320	30653.2	2014-0403_iTRAQ-2.raw
MC100	VSDAASNDTESLAGAEQAAGVk	K22(iTRAQ4plex)	117	P0ADY1	Peptidyl-prolyl cis-trans isomerase D OS=Escherichia coli (strain K12) GN=ppiD PE=1 SV=1 - [PPID_ECOLI]	1	1	1	1	151.7	1.3e-14	0	1118.05	2	2235.09	2.58425	66.4207	12171	7281	7281	2014-0403_iTRAQ-4.raw
YLS1	VSDAASNDTESLAGAEQAAGVk	K22(iTRAQ4plex)	114	P0ADY1	Peptidyl-prolyl cis-trans isomerase D OS=Escherichia coli (strain K12) GN=ppiD PE=1 SV=1 - [PPID_ECOLI]	1	1	1	1	151.7	1.3e-14	0	1118.05	2	2235.09	2.58425	66.4207	12171	5231	4325.5	2014-0403_iTRAQ-4.raw
MC100	dLIVIGGGINGAGIAADAAGR	N-Term(iTRAQ4plex)	117	P13035	Aerobic glycerol-3-phosphate dehydrogenase OS=Escherichia coli (strain K12) GN=glpD PE=1 SV=3 - [GLPD_ECOLI]	1	1	1	1	151.15	1.5e-14	0	1013.07	2	2025.12	1.7357	102.232	21943	15940	15940	2014-0403_iTRAQ-4.raw
YLS1	dLIVIGGGINGAGIAADAAGR	N-Term(iTRAQ4plex)	114	P13035	Aerobic glycerol-3-phosphate dehydrogenase OS=Escherichia coli (strain K12) GN=glpD PE=1 SV=3 - [GLPD_ECOLI]	1	1	1	1	151.15	1.5e-14	0	1013.07	2	2025.12	1.7357	102.232	21943	16200	13395.7	2014-0403_iTRAQ-4.raw
MC100	dLIVIGGGINGAGIAADAAGR	N-Term(iTRAQ4plex)	116	P13035	Aerobic glycerol-3-phosphate dehydrogenase OS=Escherichia coli (strain K12) GN=glpD PE=1 SV=3 - [GLPD_ECOLI]	1	1	1	1	150.78	1.7e-14	0	1013.06	2	2025.12	-0.434302	102.86	21383	15420	16695	2014-0403_iTRAQ-3.raw
YLS1	dLIVIGGGINGAGIAADAAGR	N-Term(iTRAQ4plex)	117	P13035	Aerobic glycerol-3-phosphate dehydrogenase OS=Escherichia coli (strain K12) GN=glpD PE=1 SV=3 - [GLPD_ECOLI]	1	1	1	1	150.78	1.7e-14	0	1013.06	2	2025.12	-0.434302	102.86	21383	10380	18818.7	2014-0403_iTRAQ-3.raw
MC100	AIAQVGTISANSDETVGk	K18(iTRAQ4plex)	117	C5A1D5	60 kDa chaperonin OS=Escherichia coli (strain K12 / MC4100 / BW2952) GN=groL PE=3 SV=1 - [CH60_ECOBW]	1	1	1	1	147.56	4.3e-14	0	953.009	2	1905.01	3.35936	60.7216	10590	1602	1602	2014-0403_iTRAQ-4.raw
YLS1	AIAQVGTISANSDETVGk	K18(iTRAQ4plex)	114	C5A1D5	60 kDa chaperonin OS=Escherichia coli (strain K12 / MC4100 / BW2952) GN=groL PE=3 SV=1 - [CH60_ECOBW]	1	1	1	1	147.56	4.3e-14	0	953.009	2	1905.01	3.35936	60.7216	10590	1687	1394.98	2014-0403_iTRAQ-4.raw
MC100	AIAQVGTISANSDETVGk	K18(iTRAQ4plex)	114	C5A1D5	60 kDa chaperonin OS=Escherichia coli (strain K12 / MC4100 / BW2952) GN=groL PE=3 SV=1 - [CH60_ECOBW]	1	1	1	1	146.83	5.1e-14	0	953.009	2	1905.01	3.29529	62.7733	10184	4089	4397.93	2014-0403_iTRAQ-1.raw
YLS1	AIAQVGTISANSDETVGk	K18(iTRAQ4plex)	115	C5A1D5	60 kDa chaperonin OS=Escherichia coli (strain K12 / MC4100 / BW2952) GN=groL PE=3 SV=1 - [CH60_ECOBW]	1	1	1	1	146.83	5.1e-14	0	953.009	2	1905.01	3.29529	62.7733	10184	1570	5134.15	2014-0403_iTRAQ-1.raw
MC100	yYLATGGGDISQAEVLLk	N-Term(iTRAQ4plex); K18(iTRAQ4plex)	116	P0ABC3	Modulator of FtsH protease HflC OS=Escherichia coli (strain K12) GN=hflC PE=1 SV=1 - [HFLC_ECOLI]	1	1	1	1	143.07	9.8e-14	0	1093.6	2	2186.2	1.38789	107.059	22313	16280	17626.1	2014-0403_iTRAQ-3.raw
YLS1	yYLATGGGDISQAEVLLk	N-Term(iTRAQ4plex); K18(iTRAQ4plex)	117	P0ABC3	Modulator of FtsH protease HflC OS=Escherichia coli (strain K12) GN=hflC PE=1 SV=1 - [HFLC_ECOLI]	1	1	1	1	143.07	9.8e-14	0	1093.6	2	2186.2	1.38789	107.059	22313	8372	15178.2	2014-0403_iTRAQ-3.raw
MC100	vINDNFGIIEGLmTTVHATTATQk	N-Term(iTRAQ4plex); M13(Oxidation); K24(iTRAQ4plex)	116	P0A9B2	Glyceraldehyde-3-phosphate dehydrogenase A OS=Escherichia coli (strain K12) GN=gapA PE=1 SV=2 - [G3P1_ECOLI]	1	1	1	1	140.71	1.92e-13	0	960.182	3	2878.53	3.03236	115.075	23938	13620	14746.2	2014-0403_iTRAQ-3.raw
YLS1	vINDNFGIIEGLmTTVHATTATQk	N-Term(iTRAQ4plex); M13(Oxidation); K24(iTRAQ4plex)	117	P0A9B2	Glyceraldehyde-3-phosphate dehydrogenase A OS=Escherichia coli (strain K12) GN=gapA PE=1 SV=2 - [G3P1_ECOLI]	1	1	1	1	140.71	1.92e-13	0	960.182	3	2878.53	3.03236	115.075	23938	9312	16882.4	2014-0403_iTRAQ-3.raw
MC100	yYLATGGGDISQAEVLLk	N-Term(iTRAQ4plex); K18(iTRAQ4plex)	117	P0ABC3	Modulator of FtsH protease HflC OS=Escherichia coli (strain K12) GN=hflC PE=1 SV=1 - [HFLC_ECOLI]	1	1	1	1	140.16	1.92e-13	0	1093.6	2	2186.2	2.95132	106.679	22956	20680	20680	2014-0403_iTRAQ-4.raw
YLS1	yYLATGGGDISQAEVLLk	N-Term(iTRAQ4plex); K18(iTRAQ4plex)	114	P0ABC3	Modulator of FtsH protease HflC OS=Escherichia coli (strain K12) GN=hflC PE=1 SV=1 - [HFLC_ECOLI]	1	1	1	1	140.16	1.92e-13	0	1093.6	2	2186.2	2.95132	106.679	22956	24040	19878.6	2014-0403_iTRAQ-4.raw
MC100	VSDAASNDTESLAGAEQAAGVk	K22(iTRAQ4plex)	116	P0ADY1	Peptidyl-prolyl cis-trans isomerase D OS=Escherichia coli (strain K12) GN=ppiD PE=1 SV=1 - [PPID_ECOLI]	1	1	1	1	139.98	2e-13	0	1118.05	2	2235.09	0.727328	66.8634	11858	24920	26980.5	2014-0403_iTRAQ-3.raw
YLS1	VSDAASNDTESLAGAEQAAGVk	K22(iTRAQ4plex)	117	P0ADY1	Peptidyl-prolyl cis-trans isomerase D OS=Escherichia coli (strain K12) GN=ppiD PE=1 SV=1 - [PPID_ECOLI]	1	1	1	1	139.98	2e-13	0	1118.05	2	2235.09	0.727328	66.8634	11858	19830	35951.3	2014-0403_iTRAQ-3.raw
MC100	ILIGEVTVVDESEPFAHEk	K19(iTRAQ4plex)	115	P0A9Q7	Aldehyde-alcohol dehydrogenase OS=Escherichia coli (strain K12) GN=adhE PE=1 SV=2 - [ADHE_ECOLI]	1	1	1	1	140.38	2.01e-13	0	1128.6	2	2256.19	1.70545	97.4208	20115	1417	2137.58	2014-0403_iTRAQ-2.raw
YLS1	ILIGEVTVVDESEPFAHEk	K19(iTRAQ4plex)	116	P0A9Q7	Aldehyde-alcohol dehydrogenase OS=Escherichia coli (strain K12) GN=adhE PE=1 SV=2 - [ADHE_ECOLI]	1	1	1	1	140.38	2.01e-13	0	1128.6	2	2256.19	1.70545	97.4208	20115	302.9	499.622	2014-0403_iTRAQ-2.raw
YLS1	gAHIYAEIVGYGATSDGADmVAPSGEGAVR	N-Term(iTRAQ4plex); M20(Oxidation)	116	P0A953	3-oxoacyl-[acyl-carrier-protein]	1	1	1	1	139.78	2.1e-13	0	1027.83	3	3081.47	-0.351703	85.0036	16997	893	1472.97	2014-0403_iTRAQ-2.raw
MC100	gAHIYAEIVGYGATSDGADmVAPSGEGAVR	N-Term(iTRAQ4plex); M20(Oxidation)	115	P0A953	3-oxoacyl-[acyl-carrier-protein]	1	1	1	1	139.78	2.1e-13	0	1027.83	3	3081.47	-0.351703	85.0036	16997	880.8	1328.71	2014-0403_iTRAQ-2.raw
MC100	AAPSYEELSNSQELLETGIk	K20(iTRAQ4plex)	115	C4ZZ10	ATP synthase subunit beta OS=Escherichia coli (strain K12 / MC4100 / BW2952) GN=atpD PE=3 SV=1 - [ATPB_ECOBW]	1	1	1	1	139.08	2.47e-13	0	1162.1	2	2323.19	2.78578	97.7232	20179	2000	3017.05	2014-0403_iTRAQ-2.raw
YLS1	AAPSYEELSNSQELLETGIk	K20(iTRAQ4plex)	116	C4ZZ10	ATP synthase subunit beta OS=Escherichia coli (strain K12 / MC4100 / BW2952) GN=atpD PE=3 SV=1 - [ATPB_ECOBW]	1	1	1	1	139.08	2.47e-13	0	1162.1	2	2323.19	2.78578	97.7232	20179	1519	2505.53	2014-0403_iTRAQ-2.raw
MC100	vGVIVGAEQQVAEVAQk	N-Term(iTRAQ4plex); K17(iTRAQ4plex)	117	P28635	D-methionine-binding lipoprotein MetQ OS=Escherichia coli (strain K12) GN=metQ PE=1 SV=2 - [METQ_ECOLI]	1	1	1	1	138.77	2.65e-13	0	1007.09	2	2013.17	4.8029	98.5089	21063	83530	83530	2014-0403_iTRAQ-4.raw
YLS1	vGVIVGAEQQVAEVAQk	N-Term(iTRAQ4plex); K17(iTRAQ4plex)	114	P28635	D-methionine-binding lipoprotein MetQ OS=Escherichia coli (strain K12) GN=metQ PE=1 SV=2 - [METQ_ECOLI]	1	1	1	1	138.77	2.65e-13	0	1007.09	2	2013.17	4.8029	98.5089	21063	66960	55369.1	2014-0403_iTRAQ-4.raw
MC100	AIAQVGTISANSDETVGk	K18(iTRAQ4plex)	115	C5A1D5	60 kDa chaperonin OS=Escherichia coli (strain K12 / MC4100 / BW2952) GN=groL PE=3 SV=1 - [CH60_ECOBW]	1	1	1	1	139.09	2.82e-13	0	953.006	2	1905.01	0.283596	60.3217	10258	1232	1858.5	2014-0403_iTRAQ-2.raw
YLS1	AIAQVGTISANSDETVGk	K18(iTRAQ4plex)	116	C5A1D5	60 kDa chaperonin OS=Escherichia coli (strain K12 / MC4100 / BW2952) GN=groL PE=3 SV=1 - [CH60_ECOBW]	1	1	1	1	139.09	2.82e-13	0	953.006	2	1905.01	0.283596	60.3217	10258	369.8	609.971	2014-0403_iTRAQ-2.raw
MC100	aYSGEGAIADDAGNVSR	N-Term(iTRAQ4plex)	114	P10384	Long-chain fatty acid transport protein OS=Escherichia coli (strain K12) GN=fadL PE=1 SV=5 - [FADL_ECOLI]	2	1	1	1	138.13	3.07e-13	0	898.932	2	1796.86	1.62083	55.3435	8443	9086	9772.46	2014-0403_iTRAQ-1.raw
YLS1	aYSGEGAIADDAGNVSR	N-Term(iTRAQ4plex)	115	P10384	Long-chain fatty acid transport protein OS=Escherichia coli (strain K12) GN=fadL PE=1 SV=5 - [FADL_ECOLI]	2	1	1	1	138.13	3.07e-13	0	898.932	2	1796.86	1.62083	55.3435	8443	2933	9591.38	2014-0403_iTRAQ-1.raw
MC100	gVGEDISDGGNAISGAATk	N-Term(iTRAQ4plex); K19(iTRAQ4plex)	117	P0ADB7	Entericidin B OS=Escherichia coli (strain K12) GN=ecnB PE=3 SV=1 - [ECNB_ECOLI]	1	1	1	1	138.32	3.31e-13	0	1004.02	2	2007.03	2.18246	63.3963	11313	10020	10020	2014-0403_iTRAQ-4.raw
YLS1	gVGEDISDGGNAISGAATk	N-Term(iTRAQ4plex); K19(iTRAQ4plex)	114	P0ADB7	Entericidin B OS=Escherichia coli (strain K12) GN=ecnB PE=3 SV=1 - [ECNB_ECOLI]	1	1	1	1	138.32	3.31e-13	0	1004.02	2	2007.03	2.18246	63.3963	11313	8401	6946.77	2014-0403_iTRAQ-4.raw
MC100	LIQLmNETVDGDYQTFk	M5(Oxidation); K17(iTRAQ4plex)	115	P0AFG8	Pyruvate dehydrogenase E1 component OS=Escherichia coli (strain K12) GN=aceE PE=1 SV=2 - [ODP1_ECOLI]	1	1	1	1	137.01	3.97e-13	0	1088.05	2	2175.08	3.31953	85.6074	17145	7970	12022.9	2014-0403_iTRAQ-2.raw
YLS1	LIQLmNETVDGDYQTFk	M5(Oxidation); K17(iTRAQ4plex)	116	P0AFG8	Pyruvate dehydrogenase E1 component OS=Escherichia coli (strain K12) GN=aceE PE=1 SV=2 - [ODP1_ECOLI]	1	1	1	1	137.01	3.97e-13	0	1088.05	2	2175.08	3.31953	85.6074	17145	6622	10922.7	2014-0403_iTRAQ-2.raw
MC100	eIESYDAVLVLGEDVTQTGAR	N-Term(iTRAQ4plex)	117	P33602	NADH-quinone oxidoreductase subunit G OS=Escherichia coli (strain K12) GN=nuoG PE=1 SV=4 - [NUOG_ECOLI]	2	1	1	1	137.34	4.03e-13	0	1205.12	2	2409.23	0.484181	121.854	26067	5248	5248	2014-0403_iTRAQ-4.raw
YLS1	eIESYDAVLVLGEDVTQTGAR	N-Term(iTRAQ4plex)	114	P33602	NADH-quinone oxidoreductase subunit G OS=Escherichia coli (strain K12) GN=nuoG PE=1 SV=4 - [NUOG_ECOLI]	2	1	1	1	137.34	4.03e-13	0	1205.12	2	2409.23	0.484181	121.854	26067	6901	5706.42	2014-0403_iTRAQ-4.raw
MC100	sLSDTLEEVLSSSGEk	N-Term(iTRAQ4plex); K16(iTRAQ4plex)	115	P64581	Uncharacterized protein YqjD OS=Escherichia coli (strain K12) GN=yqjD PE=1 SV=1 - [YQJD_ECOLI]	1	1	1	1	136.68	4.29e-13	0	985.014	2	1969.02	-0.10533	119.674	24751	9654	14563.3	2014-0403_iTRAQ-2.raw
YLS1	sLSDTLEEVLSSSGEk	N-Term(iTRAQ4plex); K16(iTRAQ4plex)	116	P64581	Uncharacterized protein YqjD OS=Escherichia coli (strain K12) GN=yqjD PE=1 SV=1 - [YQJD_ECOLI]	1	1	1	1	136.68	4.29e-13	0	985.014	2	1969.02	-0.10533	119.674	24751	2783	4590.45	2014-0403_iTRAQ-2.raw
MC100	aTPAVINNDGLNYVPTNR	N-Term(iTRAQ4plex)	114	P39396	Inner membrane protein YjiY OS=Escherichia coli (strain K12) GN=yjiY PE=1 SV=2 - [YJIY_ECOLI]	1	1	1	1	136.49	4.48e-13	0	1037.05	2	2073.09	1.96149	78.5252	14188	19880	21382	2014-0403_iTRAQ-1.raw
YLS1	aTPAVINNDGLNYVPTNR	N-Term(iTRAQ4plex)	115	P39396	Inner membrane protein YjiY OS=Escherichia coli (strain K12) GN=yjiY PE=1 SV=2 - [YJIY_ECOLI]	1	1	1	1	136.49	4.48e-13	0	1037.05	2	2073.09	1.96149	78.5252	14188	566.4	1852.22	2014-0403_iTRAQ-1.raw
MC100	aNGAEIDDGAINGIk	N-Term(iTRAQ4plex); K15(iTRAQ4plex)	116	P69805	Mannose permease IID component OS=Escherichia coli (strain K12) GN=manZ PE=1 SV=2 - [PTND_ECOLI]	2	1	1	1	135.92	5.1e-13	0	873.469	2	1745.93	2.31665	64.3319	11150	81840	88607	2014-0403_iTRAQ-3.raw
YLS1	aNGAEIDDGAINGIk	N-Term(iTRAQ4plex); K15(iTRAQ4plex)	117	P69805	Mannose permease IID component OS=Escherichia coli (strain K12) GN=manZ PE=1 SV=2 - [PTND_ECOLI]	2	1	1	1	135.92	5.1e-13	0	873.469	2	1745.93	2.31665	64.3319	11150	41800	75782.4	2014-0403_iTRAQ-3.raw
MC100	QIVLNcGEEPSVVANTVk	C6(Carbamidomethyl); K18(iTRAQ4plex)	115	C5A1D5	60 kDa chaperonin OS=Escherichia coli (strain K12 / MC4100 / BW2952) GN=groL PE=3 SV=1 - [CH60_ECOBW]	1	1	1	1	135.78	5.58e-13	0	1051.06	2	2101.11	1.46269	78.8348	15345	2035	3069.84	2014-0403_iTRAQ-2.raw
YLS1	QIVLNcGEEPSVVANTVk	C6(Carbamidomethyl); K18(iTRAQ4plex)	116	C5A1D5	60 kDa chaperonin OS=Escherichia coli (strain K12 / MC4100 / BW2952) GN=groL PE=3 SV=1 - [CH60_ECOBW]	1	1	1	1	135.78	5.58e-13	0	1051.06	2	2101.11	1.46269	78.8348	15345	1061	1750.08	2014-0403_iTRAQ-2.raw
MC100	aYSGEGAIADDAGNVSR	N-Term(iTRAQ4plex)	115	P10384	Long-chain fatty acid transport protein OS=Escherichia coli (strain K12) GN=fadL PE=1 SV=5 - [FADL_ECOLI]	2	1	1	1	134.62	6.89e-13	0	898.932	2	1796.86	1.89257	53.1046	8387	1807	2725.9	2014-0403_iTRAQ-2.raw
YLS1	aYSGEGAIADDAGNVSR	N-Term(iTRAQ4plex)	116	P10384	Long-chain fatty acid transport protein OS=Escherichia coli (strain K12) GN=fadL PE=1 SV=5 - [FADL_ECOLI]	2	1	1	1	134.62	6.89e-13	0	898.932	2	1796.86	1.89257	53.1046	8387	2340	3859.74	2014-0403_iTRAQ-2.raw
MC100	VAmLSYSTGTSGAGSDVEk	M3(Oxidation); K19(iTRAQ4plex)	117	P0A9M8	Phosphate acetyltransferase OS=Escherichia coli (strain K12) GN=pta PE=1 SV=2 - [PTA_ECOLI]	1	1	1	1	134.48	7.11e-13	0	1010.49	2	2019.97	2.55537	54.1478	8829	752	752	2014-0403_iTRAQ-4.raw
YLS1	VAmLSYSTGTSGAGSDVEk	M3(Oxidation); K19(iTRAQ4plex)	114	P0A9M8	Phosphate acetyltransferase OS=Escherichia coli (strain K12) GN=pta PE=1 SV=2 - [PTA_ECOLI]	1	1	1	1	134.48	7.11e-13	0	1010.49	2	2019.97	2.55537	54.1478	8829	1270	1050.16	2014-0403_iTRAQ-4.raw
MC100	tINSQLDYSLNSLk	N-Term(iTRAQ4plex); K14(iTRAQ4plex)	117	P77804	Protein YdgA OS=Escherichia coli (strain K12) GN=ydgA PE=1 SV=1 - [YDGA_ECOLI]	1	1	1	1	133.29	9.35e-13	0	942.524	2	1884.04	5.29515	91.7645	19374	12970	12970	2014-0403_iTRAQ-4.raw
YLS1	tINSQLDYSLNSLk	N-Term(iTRAQ4plex); K14(iTRAQ4plex)	114	P77804	Protein YdgA OS=Escherichia coli (strain K12) GN=ydgA PE=1 SV=1 - [YDGA_ECOLI]	1	1	1	1	133.29	9.35e-13	0	942.524	2	1884.04	5.29515	91.7645	19374	12070	9980.66	2014-0403_iTRAQ-4.raw
MC100	sLSDTLEEVLSSSGEk	N-Term(iTRAQ4plex); K16(iTRAQ4plex)	114	P64581	Uncharacterized protein YqjD OS=Escherichia coli (strain K12) GN=yqjD PE=1 SV=1 - [YQJD_ECOLI]	1	1	1	1	133.26	9.42e-13	0	985.018	2	1969.03	4.11034	120.168	23229	8545	9190.59	2014-0403_iTRAQ-1.raw
YLS1	sLSDTLEEVLSSSGEk	N-Term(iTRAQ4plex); K16(iTRAQ4plex)	115	P64581	Uncharacterized protein YqjD OS=Escherichia coli (strain K12) GN=yqjD PE=1 SV=1 - [YQJD_ECOLI]	1	1	1	1	133.26	9.42e-13	0	985.018	2	1969.03	4.11034	120.168	23229	2262	7397.11	2014-0403_iTRAQ-1.raw
MC100	aADIVLQAAIAAGAPk	N-Term(iTRAQ4plex); K16(iTRAQ4plex)	117	P0A9Q7	Aldehyde-alcohol dehydrogenase OS=Escherichia coli (strain K12) GN=adhE PE=1 SV=2 - [ADHE_ECOLI]	1	1	1	1	133.19	9.57e-13	0	884.534	2	1768.06	2.13985	108.228	23292	6764	6764	2014-0403_iTRAQ-4.raw
YLS1	aADIVLQAAIAAGAPk	N-Term(iTRAQ4plex); K16(iTRAQ4plex)	114	P0A9Q7	Aldehyde-alcohol dehydrogenase OS=Escherichia coli (strain K12) GN=adhE PE=1 SV=2 - [ADHE_ECOLI]	1	1	1	1	133.19	9.57e-13	0	884.534	2	1768.06	2.13985	108.228	23292	9345	7727.36	2014-0403_iTRAQ-4.raw
MC100	VSDAASNDTESLAGAEQAAGVk	K22(iTRAQ4plex)	115	P0ADY1	Peptidyl-prolyl cis-trans isomerase D OS=Escherichia coli (strain K12) GN=ppiD PE=1 SV=1 - [PPID_ECOLI]	1	1	1	1	132.79	1.049e-12	0	1118.05	2	2235.09	0.836559	66.1173	11839	5907	8910.85	2014-0403_iTRAQ-2.raw
YLS1	VSDAASNDTESLAGAEQAAGVk	K22(iTRAQ4plex)	116	P0ADY1	Peptidyl-prolyl cis-trans isomerase D OS=Escherichia coli (strain K12) GN=ppiD PE=1 SV=1 - [PPID_ECOLI]	1	1	1	1	132.79	1.049e-12	0	1118.05	2	2235.09	0.836559	66.1173	11839	3291	5428.38	2014-0403_iTRAQ-2.raw
MC100	nGNPSGEGFTSGVTNNGR	N-Term(iTRAQ4plex)	114	P06996	Outer membrane protein C OS=Escherichia coli (strain K12) GN=ompC PE=1 SV=1 - [OMPC_ECOLI]	1	1	1	1	132.6	1.096e-12	0	954.952	2	1908.9	2.9662	45.909	6440	20780	22350	2014-0403_iTRAQ-1.raw
YLS1	nGNPSGEGFTSGVTNNGR	N-Term(iTRAQ4plex)	115	P06996	Outer membrane protein C OS=Escherichia coli (strain K12) GN=ompC PE=1 SV=1 - [OMPC_ECOLI]	1	1	1	1	132.6	1.096e-12	0	954.952	2	1908.9	2.9662	45.909	6440	5031	16452.2	2014-0403_iTRAQ-1.raw
MC100	dIAVLEDAGVPYQLLESSR	N-Term(iTRAQ4plex)	115	C4ZTN0	D-amino acid dehydrogenase small subunit OS=Escherichia coli (strain K12 / MC4100 / BW2952) GN=dadA PE=3 SV=1 - [DADA_ECOBW]	1	1	1	1	132.6	1.096e-12	0	1110.09	2	2219.18	3.67008	124.067	25593	8384	12647.5	2014-0403_iTRAQ-2.raw
YLS1	dIAVLEDAGVPYQLLESSR	N-Term(iTRAQ4plex)	116	C4ZTN0	D-amino acid dehydrogenase small subunit OS=Escherichia coli (strain K12 / MC4100 / BW2952) GN=dadA PE=3 SV=1 - [DADA_ECOBW]	1	1	1	1	132.6	1.096e-12	0	1110.09	2	2219.18	3.67008	124.067	25593	5335	8799.87	2014-0403_iTRAQ-2.raw
MC100	aGLINSGGAAGGETDLSDAVR	N-Term(iTRAQ4plex)	114	P0A991	Fructose-bisphosphate aldolase class 1 OS=Escherichia coli (strain K12) GN=fbaB PE=1 SV=2 - [ALF1_ECOLI]	1	1	1	1	132.57	1.104e-12	0	1038.03	2	2075.05	2.81277	75.6705	13464	47810	51422.1	2014-0403_iTRAQ-1.raw
YLS1	aGLINSGGAAGGETDLSDAVR	N-Term(iTRAQ4plex)	115	P0A991	Fructose-bisphosphate aldolase class 1 OS=Escherichia coli (strain K12) GN=fbaB PE=1 SV=2 - [ALF1_ECOLI]	1	1	1	1	132.57	1.104e-12	0	1038.03	2	2075.05	2.81277	75.6705	13464	8596	28110.3	2014-0403_iTRAQ-1.raw
MC100	amLGDVAAQVLLLQSR	N-Term(iTRAQ4plex); M2(Oxidation)	116	P0ABU7	Biopolymer transport protein ExbB OS=Escherichia coli (strain K12) GN=exbB PE=1 SV=1 - [EXBB_ECOLI]	1	1	1	1	132.11	1.227e-12	0	923.028	2	1845.05	5.07838	116.154	24150	6357	6882.63	2014-0403_iTRAQ-3.raw
YLS1	amLGDVAAQVLLLQSR	N-Term(iTRAQ4plex); M2(Oxidation)	117	P0ABU7	Biopolymer transport protein ExbB OS=Escherichia coli (strain K12) GN=exbB PE=1 SV=1 - [EXBB_ECOLI]	1	1	1	1	132.11	1.227e-12	0	923.028	2	1845.05	5.07838	116.154	24150	3506	6356.29	2014-0403_iTRAQ-3.raw
MC100	vINDNFGIIEGLmTTVHATTATQk	N-Term(iTRAQ4plex); M13(Oxidation); K24(iTRAQ4plex)	115	P0A9B2	Glyceraldehyde-3-phosphate dehydrogenase A OS=Escherichia coli (strain K12) GN=gapA PE=1 SV=2 - [G3P1_ECOLI]	1	1	1	1	132.06	1.444e-12	0	960.18	3	2878.53	1.56932	115.574	23960	31010	46779.3	2014-0403_iTRAQ-2.raw
YLS1	vINDNFGIIEGLmTTVHATTATQk	N-Term(iTRAQ4plex); M13(Oxidation); K24(iTRAQ4plex)	116	P0A9B2	Glyceraldehyde-3-phosphate dehydrogenase A OS=Escherichia coli (strain K12) GN=gapA PE=1 SV=2 - [G3P1_ECOLI]	1	1	1	1	132.06	1.444e-12	0	960.18	3	2878.53	1.56932	115.574	23960	48030	79223.6	2014-0403_iTRAQ-2.raw
MC100	TAVGQTIQIGSGITk	K15(iTRAQ4plex)	116	P0A9A6	Cell division protein FtsZ OS=Escherichia coli (strain K12) GN=ftsZ PE=1 SV=1 - [FTSZ_ECOLI]	1	1	1	1	131.36	1.459e-12	0	809.47	2	1617.93	2.32809	71.3644	13124	23040	24945.1	2014-0403_iTRAQ-3.raw
YLS1	TAVGQTIQIGSGITk	K15(iTRAQ4plex)	117	P0A9A6	Cell division protein FtsZ OS=Escherichia coli (strain K12) GN=ftsZ PE=1 SV=1 - [FTSZ_ECOLI]	1	1	1	1	131.36	1.459e-12	0	809.47	2	1617.93	2.32809	71.3644	13124	10730	19453.2	2014-0403_iTRAQ-3.raw
MC100	iVIVGGGAGGLEmATQLGHk	N-Term(iTRAQ4plex); M13(Oxidation); K20(iTRAQ4plex)	114	P00393	NADH dehydrogenase OS=Escherichia coli (strain K12) GN=ndh PE=1 SV=2 - [DHNA_ECOLI]	1	1	1	1	131.01	1.581e-12	0	738.087	3	2212.25	4.71736	87.3181	16371	102100	109814	2014-0403_iTRAQ-1.raw
YLS1	iVIVGGGAGGLEmATQLGHk	N-Term(iTRAQ4plex); M13(Oxidation); K20(iTRAQ4plex)	115	P00393	NADH dehydrogenase OS=Escherichia coli (strain K12) GN=ndh PE=1 SV=2 - [DHNA_ECOLI]	1	1	1	1	131.01	1.581e-12	0	738.087	3	2212.25	4.71736	87.3181	16371	12740	41661.9	2014-0403_iTRAQ-1.raw
MC100	dDDPSFDELVALAVETGR	N-Term(iTRAQ4plex)	114	P69797	PTS system mannose-specific EIIAB component OS=Escherichia coli (strain K12) GN=manX PE=1 SV=2 - [PTNAB_ECOLI]	1	1	1	1	130.78	1.667e-12	0	1047.02	2	2093.02	3.5272	135.47	25998	12030	12938.9	2014-0403_iTRAQ-1.raw
YLS1	dDDPSFDELVALAVETGR	N-Term(iTRAQ4plex)	115	P69797	PTS system mannose-specific EIIAB component OS=Escherichia coli (strain K12) GN=manX PE=1 SV=2 - [PTNAB_ECOLI]	1	1	1	1	130.78	1.667e-12	0	1047.02	2	2093.02	3.5272	135.47	25998	3184	10412.2	2014-0403_iTRAQ-1.raw
MC100	sFISVIAGGFGTDGSSTGDDQEVGEHR	N-Term(iTRAQ4plex)	117	P0AB67	NAD(P) transhydrogenase subunit beta OS=Escherichia coli (strain K12) GN=pntB PE=1 SV=1 - [PNTB_ECOLI]	1	1	1	1	130.75	1.679e-12	0	957.119	3	2869.34	2.71726	111.417	23971	5734	5734	2014-0403_iTRAQ-4.raw
YLS1	sFISVIAGGFGTDGSSTGDDQEVGEHR	N-Term(iTRAQ4plex)	114	P0AB67	NAD(P) transhydrogenase subunit beta OS=Escherichia coli (strain K12) GN=pntB PE=1 SV=1 - [PNTB_ECOLI]	1	1	1	1	130.75	1.679e-12	0	957.119	3	2869.34	2.71726	111.417	23971	7777	6430.78	2014-0403_iTRAQ-4.raw
YLS1	eIESYDAVLVLGEDVTQTGAR	N-Term(iTRAQ4plex)	117	P33602	NADH-quinone oxidoreductase subunit G OS=Escherichia coli (strain K12) GN=nuoG PE=1 SV=4 - [NUOG_ECOLI]	2	1	1	1	131.55	1.69e-12	0	803.75	3	2409.23	3.26532	121.754	25217	3870	7016.22	2014-0403_iTRAQ-3.raw
MC100	eIESYDAVLVLGEDVTQTGAR	N-Term(iTRAQ4plex)	116	P33602	NADH-quinone oxidoreductase subunit G OS=Escherichia coli (strain K12) GN=nuoG PE=1 SV=4 - [NUOG_ECOLI]	2	1	1	1	131.55	1.69e-12	0	803.75	3	2409.23	3.26532	121.754	25217	5449	5899.56	2014-0403_iTRAQ-3.raw
MC100	LGSIGSDLGASIk	K13(iTRAQ4plex)	117	P69428	Sec-independent protein translocase protein TatA OS=Escherichia coli (strain K12) GN=tatA PE=1 SV=1 - [TATA_ECOLI]	1	1	1	1	130.38	1.828e-12	0	681.393	2	1361.78	2.29985	75.1612	14661	41640	41640	2014-0403_iTRAQ-4.raw
YLS1	LGSIGSDLGASIk	K13(iTRAQ4plex)	114	P69428	Sec-independent protein translocase protein TatA OS=Escherichia coli (strain K12) GN=tatA PE=1 SV=1 - [TATA_ECOLI]	1	1	1	1	130.38	1.828e-12	0	681.393	2	1361.78	2.29985	75.1612	14661	32170	26601.3	2014-0403_iTRAQ-4.raw
MC100	LGSIGSDLGASIk	K13(iTRAQ4plex)	114	P69428	Sec-independent protein translocase protein TatA OS=Escherichia coli (strain K12) GN=tatA PE=1 SV=1 - [TATA_ECOLI]	1	1	1	1	130.19	1.91e-12	0	681.393	2	1361.78	1.67237	76.7478	13733	28460	30610.2	2014-0403_iTRAQ-1.raw
YLS1	LGSIGSDLGASIk	K13(iTRAQ4plex)	115	P69428	Sec-independent protein translocase protein TatA OS=Escherichia coli (strain K12) GN=tatA PE=1 SV=1 - [TATA_ECOLI]	1	1	1	1	130.19	1.91e-12	0	681.393	2	1361.78	1.67237	76.7478	13733	15260	49902.7	2014-0403_iTRAQ-1.raw
MC100	dYGVGSDVYSVTSFTELAR	N-Term(iTRAQ4plex)	117	P0AFG8	Pyruvate dehydrogenase E1 component OS=Escherichia coli (strain K12) GN=aceE PE=1 SV=2 - [ODP1_ECOLI]	1	1	1	1	129.78	2.099e-12	0	1105.54	2	2210.08	2.14848	111.812	24052	124400	124400	2014-0403_iTRAQ-4.raw
YLS1	dYGVGSDVYSVTSFTELAR	N-Term(iTRAQ4plex)	114	P0AFG8	Pyruvate dehydrogenase E1 component OS=Escherichia coli (strain K12) GN=aceE PE=1 SV=2 - [ODP1_ECOLI]	1	1	1	1	129.78	2.099e-12	0	1105.54	2	2210.08	2.14848	111.812	24052	154500	127756	2014-0403_iTRAQ-4.raw
MC100	sFISVIAGGFGTDGSSTGDDQEVGEHR	N-Term(iTRAQ4plex)	116	P0AB67	NAD(P) transhydrogenase subunit beta OS=Escherichia coli (strain K12) GN=pntB PE=1 SV=1 - [PNTB_ECOLI]	1	1	1	1	129.73	2.123e-12	0	957.118	3	2869.34	1.50479	111.657	23265	5332	5772.88	2014-0403_iTRAQ-3.raw
YLS1	sFISVIAGGFGTDGSSTGDDQEVGEHR	N-Term(iTRAQ4plex)	117	P0AB67	NAD(P) transhydrogenase subunit beta OS=Escherichia coli (strain K12) GN=pntB PE=1 SV=1 - [PNTB_ECOLI]	1	1	1	1	129.73	2.123e-12	0	957.118	3	2869.34	1.50479	111.657	23265	1622	2940.65	2014-0403_iTRAQ-3.raw
MC100	aIAQVGTISANSDETVGk	N-Term(iTRAQ4plex); K18(iTRAQ4plex)	117	C5A1D5	60 kDa chaperonin OS=Escherichia coli (strain K12 / MC4100 / BW2952) GN=groL PE=3 SV=1 - [CH60_ECOBW]	1	1	1	1	130.42	2.183e-12	0	1025.06	2	2049.11	2.64058	64.82	11731	49940	49940	2014-0403_iTRAQ-4.raw
YLS1	aIAQVGTISANSDETVGk	N-Term(iTRAQ4plex); K18(iTRAQ4plex)	114	C5A1D5	60 kDa chaperonin OS=Escherichia coli (strain K12 / MC4100 / BW2952) GN=groL PE=3 SV=1 - [CH60_ECOBW]	1	1	1	1	130.42	2.183e-12	0	1025.06	2	2049.11	2.64058	64.82	11731	50640	41874.1	2014-0403_iTRAQ-4.raw
MC100	gTPGFSGADLANLVNEAALFAAR	N-Term(iTRAQ4plex)	117	P0AAI3	ATP-dependent zinc metalloprotease FtsH OS=Escherichia coli (strain K12) GN=ftsH PE=1 SV=1 - [FTSH_ECOLI]	1	1	1	1	130.48	2.221e-12	0	1203.63	2	2406.26	2.31334	151.699	31531	3797	3797	2014-0403_iTRAQ-4.raw
YLS1	gTPGFSGADLANLVNEAALFAAR	N-Term(iTRAQ4plex)	114	P0AAI3	ATP-dependent zinc metalloprotease FtsH OS=Escherichia coli (strain K12) GN=ftsH PE=1 SV=1 - [FTSH_ECOLI]	1	1	1	1	130.48	2.221e-12	0	1203.63	2	2406.26	2.31334	151.699	31531	5200	4299.87	2014-0403_iTRAQ-4.raw
MC100	aADIVLQAAIAAGAPk	N-Term(iTRAQ4plex); K16(iTRAQ4plex)	115	P0A9Q7	Aldehyde-alcohol dehydrogenase OS=Escherichia coli (strain K12) GN=adhE PE=1 SV=2 - [ADHE_ECOLI]	1	1	1	1	129.45	2.264e-12	0	884.531	2	1768.06	-0.897997	108.801	22600	6601	9957.76	2014-0403_iTRAQ-2.raw
YLS1	aADIVLQAAIAAGAPk	N-Term(iTRAQ4plex); K16(iTRAQ4plex)	116	P0A9Q7	Aldehyde-alcohol dehydrogenase OS=Escherichia coli (strain K12) GN=adhE PE=1 SV=2 - [ADHE_ECOLI]	1	1	1	1	129.45	2.264e-12	0	884.531	2	1768.06	-0.897997	108.801	22600	2596	4282	2014-0403_iTRAQ-2.raw
MC100	lIQLmNETVDGDYQTFk	N-Term(iTRAQ4plex); M5(Oxidation); K17(iTRAQ4plex)	116	P0AFG8	Pyruvate dehydrogenase E1 component OS=Escherichia coli (strain K12) GN=aceE PE=1 SV=2 - [ODP1_ECOLI]	1	1	1	1	129.34	2.445e-12	0	1160.1	2	2319.18	2.89746	95.1252	19578	24180	26179.3	2014-0403_iTRAQ-3.raw
YLS1	lIQLmNETVDGDYQTFk	N-Term(iTRAQ4plex); M5(Oxidation); K17(iTRAQ4plex)	117	P0AFG8	Pyruvate dehydrogenase E1 component OS=Escherichia coli (strain K12) GN=aceE PE=1 SV=2 - [ODP1_ECOLI]	1	1	1	1	129.34	2.445e-12	0	1160.1	2	2319.18	2.89746	95.1252	19578	15780	28608.8	2014-0403_iTRAQ-3.raw
MC100	dIAVLEDAGVPYQLLESSR	N-Term(iTRAQ4plex)	116	C4ZTN0	D-amino acid dehydrogenase small subunit OS=Escherichia coli (strain K12 / MC4100 / BW2952) GN=dadA PE=3 SV=1 - [DADA_ECOBW]	1	1	1	1	128.76	2.867e-12	0	1110.09	2	2219.17	0.0396131	124.217	25682	18150	19650.8	2014-0403_iTRAQ-3.raw
YLS1	dIAVLEDAGVPYQLLESSR	N-Term(iTRAQ4plex)	117	C4ZTN0	D-amino acid dehydrogenase small subunit OS=Escherichia coli (strain K12 / MC4100 / BW2952) GN=dadA PE=3 SV=1 - [DADA_ECOBW]	1	1	1	1	128.76	2.867e-12	0	1110.09	2	2219.17	0.0396131	124.217	25682	7180	13017.2	2014-0403_iTRAQ-3.raw
MC100	vIDTTAAGDSFSAGYLAVR	N-Term(iTRAQ4plex)	115	P37647	2-dehydro-3-deoxygluconokinase OS=Escherichia coli (strain K12) GN=kdgK PE=1 SV=1 - [KDGK_ECOLI]	1	1	1	1	128.86	2.886e-12	0	1029.53	2	2058.06	-0.562376	96.9069	19988	9010	13591.8	2014-0403_iTRAQ-2.raw
YLS1	vIDTTAAGDSFSAGYLAVR	N-Term(iTRAQ4plex)	116	P37647	2-dehydro-3-deoxygluconokinase OS=Escherichia coli (strain K12) GN=kdgK PE=1 SV=1 - [KDGK_ECOLI]	1	1	1	1	128.86	2.886e-12	0	1029.53	2	2058.06	-0.562376	96.9069	19988	15080	24873.9	2014-0403_iTRAQ-2.raw
MC100	aIAQVGTISANSDETVGk	N-Term(iTRAQ4plex); K18(iTRAQ4plex)	116	C5A1D5	60 kDa chaperonin OS=Escherichia coli (strain K12 / MC4100 / BW2952) GN=groL PE=3 SV=1 - [CH60_ECOBW]	1	1	1	1	128.92	3.065e-12	0	1025.06	2	2049.11	2.87887	65.2653	11412	73600	79685.7	2014-0403_iTRAQ-3.raw
YLS1	aIAQVGTISANSDETVGk	N-Term(iTRAQ4plex); K18(iTRAQ4plex)	117	C5A1D5	60 kDa chaperonin OS=Escherichia coli (strain K12 / MC4100 / BW2952) GN=groL PE=3 SV=1 - [CH60_ECOBW]	1	1	1	1	128.92	3.065e-12	0	1025.06	2	2049.11	2.87887	65.2653	11412	57130	103575	2014-0403_iTRAQ-3.raw
MC100	vNIAIVGGGATGVELSAELHNAVk	N-Term(iTRAQ4plex); K24(iTRAQ4plex)	116	P00393	NADH dehydrogenase OS=Escherichia coli (strain K12) GN=ndh PE=1 SV=2 - [DHNA_ECOLI]	1	1	1	1	127.71	3.38e-12	0	869.834	3	2607.49	5.82202	108.72	22664	15860	17171.4	2014-0403_iTRAQ-3.raw
YLS1	vNIAIVGGGATGVELSAELHNAVk	N-Term(iTRAQ4plex); K24(iTRAQ4plex)	117	P00393	NADH dehydrogenase OS=Escherichia coli (strain K12) GN=ndh PE=1 SV=2 - [DHNA_ECOLI]	1	1	1	1	127.71	3.38e-12	0	869.834	3	2607.49	5.82202	108.72	22664	8551	15502.8	2014-0403_iTRAQ-3.raw
MC100	VAVFTQGANAEAAk	K14(iTRAQ4plex)	116	C5A0S4	50S ribosomal protein L1 OS=Escherichia coli (strain K12 / MC4100 / BW2952) GN=rplA PE=3 SV=1 - [RL1_ECOBW]	1	1	1	1	127.69	3.404e-12	0	760.915	2	1520.82	2.50339	53.469	8308	23500	25443.1	2014-0403_iTRAQ-3.raw
YLS1	VAVFTQGANAEAAk	K14(iTRAQ4plex)	117	C5A0S4	50S ribosomal protein L1 OS=Escherichia coli (strain K12 / MC4100 / BW2952) GN=rplA PE=3 SV=1 - [RL1_ECOBW]	1	1	1	1	127.69	3.404e-12	0	760.915	2	1520.82	2.50339	53.469	8308	5448	9877.09	2014-0403_iTRAQ-3.raw
MC100	VAVFTQGANAEAAk	K14(iTRAQ4plex)	114	C5A0S4	50S ribosomal protein L1 OS=Escherichia coli (strain K12 / MC4100 / BW2952) GN=rplA PE=3 SV=1 - [RL1_ECOBW]	1	1	1	1	127.5	3.583e-12	0	760.915	2	1520.82	2.82445	54.4659	8247	10620	11422.4	2014-0403_iTRAQ-1.raw
YLS1	VAVFTQGANAEAAk	K14(iTRAQ4plex)	115	C5A0S4	50S ribosomal protein L1 OS=Escherichia coli (strain K12 / MC4100 / BW2952) GN=rplA PE=3 SV=1 - [RL1_ECOBW]	1	1	1	1	127.5	3.583e-12	0	760.915	2	1520.82	2.82445	54.4659	8247	1661	5431.74	2014-0403_iTRAQ-1.raw
MC100	TTLTAAITTVLAk	K13(iTRAQ4plex)	116	P0CE47	Elongation factor Tu 1 OS=Escherichia coli (strain K12) GN=tufA PE=1 SV=1 - [EFTU1_ECOLI]	2	1	1	1	127.31	3.706e-12	0	724.449	2	1447.89	3.90391	112.659	23473	16740	18124.2	2014-0403_iTRAQ-3.raw
YLS1	TTLTAAITTVLAk	K13(iTRAQ4plex)	117	P0CE47	Elongation factor Tu 1 OS=Escherichia coli (strain K12) GN=tufA PE=1 SV=1 - [EFTU1_ECOLI]	2	1	1	1	127.31	3.706e-12	0	724.449	2	1447.89	3.90391	112.659	23473	10820	19616.4	2014-0403_iTRAQ-3.raw
MC100	SISEITQDSLVQGLGk	K16(iTRAQ4plex)	117	C4ZXJ7	L-lactate dehydrogenase [cytochrome]	1	1	1	1	128.14	3.76e-12	0	910.002	2	1819	2.13275	90.8229	19115	8275	8275	2014-0403_iTRAQ-4.raw
YLS1	SISEITQDSLVQGLGk	K16(iTRAQ4plex)	114	C4ZXJ7	L-lactate dehydrogenase [cytochrome]	1	1	1	1	128.14	3.76e-12	0	910.002	2	1819	2.13275	90.8229	19115	6905	5709.73	2014-0403_iTRAQ-4.raw
YLS1	yVESQVYQGVVENLASEQAAR	N-Term(iTRAQ4plex)	116	C4ZZ11	ATP synthase gamma chain OS=Escherichia coli (strain K12 / MC4100 / BW2952) GN=atpG PE=3 SV=1 - [ATPG_ECOBW]	1	1	1	1	127.42	3.795e-12	0	1242.63	2	2484.25	1.29875	103.007	21357	2342	3863.04	2014-0403_iTRAQ-2.raw
MC100	yVESQVYQGVVENLASEQAAR	N-Term(iTRAQ4plex)	115	C4ZZ11	ATP synthase gamma chain OS=Escherichia coli (strain K12 / MC4100 / BW2952) GN=atpG PE=3 SV=1 - [ATPG_ECOBW]	1	1	1	1	127.42	3.795e-12	0	1242.63	2	2484.25	1.29875	103.007	21357	2917	4400.36	2014-0403_iTRAQ-2.raw
MC100	aADIVLQAAIAAGAPk	N-Term(iTRAQ4plex); K16(iTRAQ4plex)	114	P0A9Q7	Aldehyde-alcohol dehydrogenase OS=Escherichia coli (strain K12) GN=adhE PE=1 SV=2 - [ADHE_ECOLI]	1	1	1	1	127.16	3.837e-12	0	884.537	2	1768.07	4.90151	109.49	21203	8163	8779.72	2014-0403_iTRAQ-1.raw
YLS1	aADIVLQAAIAAGAPk	N-Term(iTRAQ4plex); K16(iTRAQ4plex)	115	P0A9Q7	Aldehyde-alcohol dehydrogenase OS=Escherichia coli (strain K12) GN=adhE PE=1 SV=2 - [ADHE_ECOLI]	1	1	1	1	127.16	3.837e-12	0	884.537	2	1768.07	4.90151	109.49	21203	1373	4489.93	2014-0403_iTRAQ-1.raw
MC100	vmVIGAGVAGLAAIGAANSLGAIVR	N-Term(iTRAQ4plex); M2(Oxidation)	116	P07001	NAD(P) transhydrogenase subunit alpha OS=Escherichia coli (strain K12) GN=pntA PE=1 SV=2 - [PNTA_ECOLI]	1	1	1	1	126.87	4.102e-12	0	804.472	3	2411.4	3.18628	142.172	28961	546.5	591.688	2014-0403_iTRAQ-3.raw
YLS1	vmVIGAGVAGLAAIGAANSLGAIVR	N-Term(iTRAQ4plex); M2(Oxidation)	117	P07001	NAD(P) transhydrogenase subunit alpha OS=Escherichia coli (strain K12) GN=pntA PE=1 SV=2 - [PNTA_ECOLI]	1	1	1	1	126.87	4.102e-12	0	804.472	3	2411.4	3.18628	142.172	28961	150.8	273.397	2014-0403_iTRAQ-3.raw
MC100	LHSLLDEGSLVELGSELEPk	K20(iTRAQ4plex)	117	B1X927	Acetyl-coenzyme A carboxylase carboxyl transferase subunit beta OS=Escherichia coli (strain K12 / DH10B) GN=accD PE=3 SV=1 - [ACCD_ECODH]	2	1	1	1	126.92	4.431e-12	0	770.418	3	2309.24	2.10478	118.981	25508	6246	6246	2014-0403_iTRAQ-4.raw
YLS1	LHSLLDEGSLVELGSELEPk	K20(iTRAQ4plex)	114	B1X927	Acetyl-coenzyme A carboxylase carboxyl transferase subunit beta OS=Escherichia coli (strain K12 / DH10B) GN=accD PE=3 SV=1 - [ACCD_ECODH]	2	1	1	1	126.92	4.431e-12	0	770.418	3	2309.24	2.10478	118.981	25508	5530	4572.74	2014-0403_iTRAQ-4.raw
MC100	sGLNAENYENFIQTDAAINR	N-Term(iTRAQ4plex)	117	P0C0V0	Periplasmic serine endoprotease DegP OS=Escherichia coli (strain K12) GN=degP PE=1 SV=1 - [DEGP_ECOLI]	1	1	1	1	126.52	4.446e-12	0	1192.59	2	2384.17	2.6605	94.0407	19968	5095	5095	2014-0403_iTRAQ-4.raw
YLS1	sGLNAENYENFIQTDAAINR	N-Term(iTRAQ4plex)	114	P0C0V0	Periplasmic serine endoprotease DegP OS=Escherichia coli (strain K12) GN=degP PE=1 SV=1 - [DEGP_ECOLI]	1	1	1	1	126.52	4.446e-12	0	1192.59	2	2384.17	2.6605	94.0407	19968	5319	4398.27	2014-0403_iTRAQ-4.raw
MC100	SGETEDATIADLAVGTAAGQIk	K22(iTRAQ4plex)	117	C4ZZT2	Enolase OS=Escherichia coli (strain K12 / MC4100 / BW2952) GN=eno PE=3 SV=1 - [ENO_ECOBW]	1	1	1	1	126.47	4.497e-12	0	1131.59	2	2262.17	4.52678	98.5528	21073	629.6	629.6	2014-0403_iTRAQ-4.raw
YLS1	SGETEDATIADLAVGTAAGQIk	K22(iTRAQ4plex)	114	C4ZZT2	Enolase OS=Escherichia coli (strain K12 / MC4100 / BW2952) GN=eno PE=3 SV=1 - [ENO_ECOBW]	1	1	1	1	126.47	4.497e-12	0	1131.59	2	2262.17	4.52678	98.5528	21073	1388	1147.73	2014-0403_iTRAQ-4.raw
YLS1	aNGAEIDDGAINGIk	N-Term(iTRAQ4plex); K15(iTRAQ4plex)	116	P69805	Mannose permease IID component OS=Escherichia coli (strain K12) GN=manZ PE=1 SV=2 - [PTND_ECOLI]	2	1	1	1	126.46	4.508e-12	0	873.467	2	1745.93	0.21914	63.5808	11136	11010	18160.6	2014-0403_iTRAQ-2.raw
MC100	aNGAEIDDGAINGIk	N-Term(iTRAQ4plex); K15(iTRAQ4plex)	115	P69805	Mannose permease IID component OS=Escherichia coli (strain K12) GN=manZ PE=1 SV=2 - [PTND_ECOLI]	2	1	1	1	126.46	4.508e-12	0	873.467	2	1745.93	0.21914	63.5808	11136	24040	36264.9	2014-0403_iTRAQ-2.raw
MC100	aDISSDQIAAIGITNQR	N-Term(iTRAQ4plex)	114	C5A093	Glycerol kinase OS=Escherichia coli (strain K12 / MC4100 / BW2952) GN=glpK PE=3 SV=1 - [GLPK_ECOBW]	1	1	1	1	126.3	4.958e-12	0	959.013	2	1917.02	1.87399	81.3763	14901	18110	19478.2	2014-0403_iTRAQ-1.raw
YLS1	aDISSDQIAAIGITNQR	N-Term(iTRAQ4plex)	115	C5A093	Glycerol kinase OS=Escherichia coli (strain K12 / MC4100 / BW2952) GN=glpK PE=3 SV=1 - [GLPK_ECOBW]	1	1	1	1	126.3	4.958e-12	0	959.013	2	1917.02	1.87399	81.3763	14901	9749	31880.8	2014-0403_iTRAQ-1.raw
MC100	lEFTGQSVDAPLLSETAR	N-Term(iTRAQ4plex)	115	P30750	Methionine import ATP-binding protein MetN OS=Escherichia coli (strain K12) GN=metN PE=1 SV=4 - [METN_ECOLI]	1	1	1	1	126.8	4.962e-12	0	1039.55	2	2078.09	1.62857	102.717	21294	8944	13492.2	2014-0403_iTRAQ-2.raw
YLS1	lEFTGQSVDAPLLSETAR	N-Term(iTRAQ4plex)	116	P30750	Methionine import ATP-binding protein MetN OS=Escherichia coli (strain K12) GN=metN PE=1 SV=4 - [METN_ECOLI]	1	1	1	1	126.8	4.962e-12	0	1039.55	2	2078.09	1.62857	102.717	21294	6899	11379.6	2014-0403_iTRAQ-2.raw
MC100	eIESYDAVLVLGEDVTQTGAR	N-Term(iTRAQ4plex)	115	P33602	NADH-quinone oxidoreductase subunit G OS=Escherichia coli (strain K12) GN=nuoG PE=1 SV=4 - [NUOG_ECOLI]	2	1	1	1	126.38	4.983e-12	0	1205.12	2	2409.23	0.180174	121.903	25183	2128	3210.14	2014-0403_iTRAQ-2.raw
YLS1	eIESYDAVLVLGEDVTQTGAR	N-Term(iTRAQ4plex)	116	P33602	NADH-quinone oxidoreductase subunit G OS=Escherichia coli (strain K12) GN=nuoG PE=1 SV=4 - [NUOG_ECOLI]	2	1	1	1	126.38	4.983e-12	0	1205.12	2	2409.23	0.180174	121.903	25183	3190	5261.78	2014-0403_iTRAQ-2.raw
MC100	dDDPSFDELVALAVETGR	N-Term(iTRAQ4plex)	117	P69797	PTS system mannose-specific EIIAB component OS=Escherichia coli (strain K12) GN=manX PE=1 SV=2 - [PTNAB_ECOLI]	1	1	1	1	125.99	5.023e-12	0	1047.01	2	2093.02	1.77753	134.581	28451	60370	60370	2014-0403_iTRAQ-4.raw
YLS1	dDDPSFDELVALAVETGR	N-Term(iTRAQ4plex)	114	P69797	PTS system mannose-specific EIIAB component OS=Escherichia coli (strain K12) GN=manX PE=1 SV=2 - [PTNAB_ECOLI]	1	1	1	1	125.99	5.023e-12	0	1047.01	2	2093.02	1.77753	134.581	28451	119000	98400.8	2014-0403_iTRAQ-4.raw
MC100	lAQmQQLSHQDDDSAAAAALAAQTGER	N-Term(iTRAQ4plex); M4(Oxidation)	115	C4ZRJ3	Protein translocase subunit SecA OS=Escherichia coli (strain K12 / MC4100 / BW2952) GN=secA PE=3 SV=1 - [SECA_ECOBW]	1	1	1	1	125.93	5.093e-12	0	986.478	3	2957.42	1.71882	69.0362	12635	7582	11437.6	2014-0403_iTRAQ-2.raw
YLS1	lAQmQQLSHQDDDSAAAAALAAQTGER	N-Term(iTRAQ4plex); M4(Oxidation)	116	C4ZRJ3	Protein translocase subunit SecA OS=Escherichia coli (strain K12 / MC4100 / BW2952) GN=secA PE=3 SV=1 - [SECA_ECOBW]	1	1	1	1	125.93	5.093e-12	0	986.478	3	2957.42	1.71882	69.0362	12635	7476	12331.4	2014-0403_iTRAQ-2.raw
MC100	iQLVGDDLFVTNTk	N-Term(iTRAQ4plex); K14(iTRAQ4plex)	116	C4ZZT2	Enolase OS=Escherichia coli (strain K12 / MC4100 / BW2952) GN=eno PE=3 SV=1 - [ENO_ECOBW]	1	1	1	1	125.7	5.37e-12	0	926.03	2	1851.05	2.98442	105.914	22058	17610	19066.1	2014-0403_iTRAQ-3.raw
YLS1	iQLVGDDLFVTNTk	N-Term(iTRAQ4plex); K14(iTRAQ4plex)	117	C4ZZT2	Enolase OS=Escherichia coli (strain K12 / MC4100 / BW2952) GN=eno PE=3 SV=1 - [ENO_ECOBW]	1	1	1	1	125.7	5.37e-12	0	926.03	2	1851.05	2.98442	105.914	22058	12260	22227.1	2014-0403_iTRAQ-3.raw
YLS1	tINSQLDYSLNSLk	N-Term(iTRAQ4plex); K14(iTRAQ4plex)	117	P77804	Protein YdgA OS=Escherichia coli (strain K12) GN=ydgA PE=1 SV=1 - [YDGA_ECOLI]	1	1	1	1	125.44	5.701e-12	0	942.524	2	1884.04	4.32327	93.004	19038	4146	7516.6	2014-0403_iTRAQ-3.raw
MC100	tINSQLDYSLNSLk	N-Term(iTRAQ4plex); K14(iTRAQ4plex)	116	P77804	Protein YdgA OS=Escherichia coli (strain K12) GN=ydgA PE=1 SV=1 - [YDGA_ECOLI]	1	1	1	1	125.44	5.701e-12	0	942.524	2	1884.04	4.32327	93.004	19038	8622	9334.92	2014-0403_iTRAQ-3.raw
MC100	dYGVGSDVYSVTSFTELAR	N-Term(iTRAQ4plex)	114	P0AFG8	Pyruvate dehydrogenase E1 component OS=Escherichia coli (strain K12) GN=aceE PE=1 SV=2 - [ODP1_ECOLI]	1	1	1	1	124.95	6.382e-12	0	1105.54	2	2210.08	2.36941	112.696	21827	90450	97283.6	2014-0403_iTRAQ-1.raw
YLS1	dYGVGSDVYSVTSFTELAR	N-Term(iTRAQ4plex)	115	P0AFG8	Pyruvate dehydrogenase E1 component OS=Escherichia coli (strain K12) GN=aceE PE=1 SV=2 - [ODP1_ECOLI]	1	1	1	1	124.95	6.382e-12	0	1105.54	2	2210.08	2.36941	112.696	21827	42140	137805	2014-0403_iTRAQ-1.raw
MC100	dYLDGVDVAEGELVVLENVR	N-Term(iTRAQ4plex)	115	P0A799	Phosphoglycerate kinase OS=Escherichia coli (strain K12) GN=pgk PE=1 SV=2 - [PGK_ECOLI]	1	1	1	1	124.8	6.606e-12	0	1174.61	2	2348.21	-0.849477	137.687	28106	1393	2101.37	2014-0403_iTRAQ-2.raw
YLS1	dYLDGVDVAEGELVVLENVR	N-Term(iTRAQ4plex)	116	P0A799	Phosphoglycerate kinase OS=Escherichia coli (strain K12) GN=pgk PE=1 SV=2 - [PGK_ECOLI]	1	1	1	1	124.8	6.606e-12	0	1174.61	2	2348.21	-0.849477	137.687	28106	2730	4503.03	2014-0403_iTRAQ-2.raw
MC100	VATEFSETAPATLk	K14(iTRAQ4plex)	115	P0A799	Phosphoglycerate kinase OS=Escherichia coli (strain K12) GN=pgk PE=1 SV=2 - [PGK_ECOLI]	1	1	1	1	124.81	6.624e-12	0	804.934	2	1608.86	0.816412	66.0378	11815	29200	44048.9	2014-0403_iTRAQ-2.raw
YLS1	VATEFSETAPATLk	K14(iTRAQ4plex)	116	P0A799	Phosphoglycerate kinase OS=Escherichia coli (strain K12) GN=pgk PE=1 SV=2 - [PGK_ECOLI]	1	1	1	1	124.81	6.624e-12	0	804.934	2	1608.86	0.816412	66.0378	11815	29430	48543.6	2014-0403_iTRAQ-2.raw
MC100	sLSDTLEEVLSSSGEk	N-Term(iTRAQ4plex); K16(iTRAQ4plex)	116	P64581	Uncharacterized protein YqjD OS=Escherichia coli (strain K12) GN=yqjD PE=1 SV=1 - [YQJD_ECOLI]	1	1	1	1	124.7	6.76e-12	0	985.02	2	1969.03	5.22625	119.573	24804	26660	28864.4	2014-0403_iTRAQ-3.raw
YLS1	sLSDTLEEVLSSSGEk	N-Term(iTRAQ4plex); K16(iTRAQ4plex)	117	P64581	Uncharacterized protein YqjD OS=Escherichia coli (strain K12) GN=yqjD PE=1 SV=1 - [YQJD_ECOLI]	1	1	1	1	124.7	6.76e-12	0	985.02	2	1969.03	5.22625	119.573	24804	11790	21375	2014-0403_iTRAQ-3.raw
YLS1	gLAQGTDVSFGSFGLk	N-Term(iTRAQ4plex); K16(iTRAQ4plex)	117	C4ZUG8	50S ribosomal protein L16 OS=Escherichia coli (strain K12 / MC4100 / BW2952) GN=rplP PE=3 SV=1 - [RL16_ECOBW]	1	1	1	1	124.4	7.244e-12	0	936.512	2	1872.02	3.68392	101.737	21142	3390	6145.99	2014-0403_iTRAQ-3.raw
MC100	gLAQGTDVSFGSFGLk	N-Term(iTRAQ4plex); K16(iTRAQ4plex)	116	C4ZUG8	50S ribosomal protein L16 OS=Escherichia coli (strain K12 / MC4100 / BW2952) GN=rplP PE=3 SV=1 - [RL16_ECOBW]	1	1	1	1	124.4	7.244e-12	0	936.512	2	1872.02	3.68392	101.737	21142	9833	10646.1	2014-0403_iTRAQ-3.raw
MC100	sISEITQDSLVQGLGk	N-Term(iTRAQ4plex); K16(iTRAQ4plex)	117	C4ZXJ7	L-lactate dehydrogenase [cytochrome]	1	1	1	1	124.39	7.26e-12	0	982.057	2	1963.11	5.82526	96.3412	20561	13240	13240	2014-0403_iTRAQ-4.raw
YLS1	sISEITQDSLVQGLGk	N-Term(iTRAQ4plex); K16(iTRAQ4plex)	114	C4ZXJ7	L-lactate dehydrogenase [cytochrome]	1	1	1	1	124.39	7.26e-12	0	982.057	2	1963.11	5.82526	96.3412	20561	11970	9897.97	2014-0403_iTRAQ-4.raw
MC100	aVITGLGIVSSIGNNQQEVLASLR	N-Term(iTRAQ4plex)	116	P0A953	3-oxoacyl-[acyl-carrier-protein]	1	1	1	1	124.21	7.568e-12	0	861.826	3	2583.46	2.3033	132.516	27217	773	836.916	2014-0403_iTRAQ-3.raw
YLS1	aVITGLGIVSSIGNNQQEVLASLR	N-Term(iTRAQ4plex)	117	P0A953	3-oxoacyl-[acyl-carrier-protein]	1	1	1	1	124.21	7.568e-12	0	861.826	3	2583.46	2.3033	132.516	27217	365.4	662.462	2014-0403_iTRAQ-3.raw
MC100	vALQDAGLSVSDIDDVILVGGQTR	N-Term(iTRAQ4plex)	116	P0A6Y8	Chaperone protein DnaK OS=Escherichia coli (strain K12) GN=dnaK PE=1 SV=2 - [DNAK_ECOLI]	1	1	1	1	123.94	8.154e-12	0	862.471	3	2585.4	3.12035	127.987	26385	805.9	872.537	2014-0403_iTRAQ-3.raw
YLS1	vALQDAGLSVSDIDDVILVGGQTR	N-Term(iTRAQ4plex)	117	P0A6Y8	Chaperone protein DnaK OS=Escherichia coli (strain K12) GN=dnaK PE=1 SV=2 - [DNAK_ECOLI]	1	1	1	1	123.94	8.154e-12	0	862.471	3	2585.4	3.12035	127.987	26385	1825	3308.68	2014-0403_iTRAQ-3.raw
MC100	LIQLmNETVDGDYQTFk	M5(Oxidation); K17(iTRAQ4plex)	116	P0AFG8	Pyruvate dehydrogenase E1 component OS=Escherichia coli (strain K12) GN=aceE PE=1 SV=2 - [ODP1_ECOLI]	1	1	1	1	123.85	8.222e-12	0	1088.04	2	2175.08	1.9726	86.2455	17251	7799	8443.87	2014-0403_iTRAQ-3.raw
YLS1	LIQLmNETVDGDYQTFk	M5(Oxidation); K17(iTRAQ4plex)	117	P0AFG8	Pyruvate dehydrogenase E1 component OS=Escherichia coli (strain K12) GN=aceE PE=1 SV=2 - [ODP1_ECOLI]	1	1	1	1	123.85	8.222e-12	0	1088.04	2	2175.08	1.9726	86.2455	17251	4552	8252.67	2014-0403_iTRAQ-3.raw
MC100	lFETSENGLDYFTSVPAR	N-Term(iTRAQ4plex)	117	P33602	NADH-quinone oxidoreductase subunit G OS=Escherichia coli (strain K12) GN=nuoG PE=1 SV=4 - [NUOG_ECOLI]	2	1	1	1	123.64	8.629e-12	0	1095.55	2	2190.09	3.87395	112.95	24300	13720	13720	2014-0403_iTRAQ-4.raw
YLS1	lFETSENGLDYFTSVPAR	N-Term(iTRAQ4plex)	114	P33602	NADH-quinone oxidoreductase subunit G OS=Escherichia coli (strain K12) GN=nuoG PE=1 SV=4 - [NUOG_ECOLI]	2	1	1	1	123.64	8.629e-12	0	1095.55	2	2190.09	3.87395	112.95	24300	19160	15843.4	2014-0403_iTRAQ-4.raw
MC100	VAFSGGEFQLNADRDGk	K17(iTRAQ4plex)	115	P77804	Protein YdgA OS=Escherichia coli (strain K12) GN=ydgA PE=1 SV=1 - [YDGA_ECOLI]	1	1	1	1	123.55	8.81e-12	1	977.991	2	1954.98	0.51606	71.9527	13445	1883	2840.55	2014-0403_iTRAQ-2.raw
YLS1	VAFSGGEFQLNADRDGk	K17(iTRAQ4plex)	116	P77804	Protein YdgA OS=Escherichia coli (strain K12) GN=ydgA PE=1 SV=1 - [YDGA_ECOLI]	1	1	1	1	123.55	8.81e-12	1	977.991	2	1954.98	0.51606	71.9527	13445	1180	1946.36	2014-0403_iTRAQ-2.raw
MC100	aGGVFTDEAIDAYIALR	N-Term(iTRAQ4plex)	115	P0A9C5	Glutamine synthetase OS=Escherichia coli (strain K12) GN=glnA PE=1 SV=2 - [GLNA_ECOLI]	1	1	1	1	123.32	9.312e-12	0	963.509	2	1926.01	0.488572	122.689	25336	7094	10701.5	2014-0403_iTRAQ-2.raw
YLS1	aGGVFTDEAIDAYIALR	N-Term(iTRAQ4plex)	116	P0A9C5	Glutamine synthetase OS=Escherichia coli (strain K12) GN=glnA PE=1 SV=2 - [GLNA_ECOLI]	1	1	1	1	123.32	9.312e-12	0	963.509	2	1926.01	0.488572	122.689	25336	5273	8697.61	2014-0403_iTRAQ-2.raw
MC100	iVIVGGGAGGLEmATQLGHk	N-Term(iTRAQ4plex); M13(Oxidation); K20(iTRAQ4plex)	116	P00393	NADH dehydrogenase OS=Escherichia coli (strain K12) GN=ndh PE=1 SV=2 - [DHNA_ECOLI]	1	1	1	1	123.22	9.505e-12	0	738.087	3	2212.25	4.05521	86.4781	17313	159600	172797	2014-0403_iTRAQ-3.raw
YLS1	iVIVGGGAGGLEmATQLGHk	N-Term(iTRAQ4plex); M13(Oxidation); K20(iTRAQ4plex)	117	P00393	NADH dehydrogenase OS=Escherichia coli (strain K12) GN=ndh PE=1 SV=2 - [DHNA_ECOLI]	1	1	1	1	123.22	9.505e-12	0	738.087	3	2212.25	4.05521	86.4781	17313	48960	88763.3	2014-0403_iTRAQ-3.raw
MC100	IAEDGNPQVLIk	K12(iTRAQ4plex)	117	P10346	Glutamine transport ATP-binding protein GlnQ OS=Escherichia coli (strain K12) GN=glnQ PE=1 SV=1 - [GLNQ_ECOLI]	1	1	1	1	123.21	9.527e-12	0	720.915	2	1440.82	3.46974	62.6474	11112	12360	12360	2014-0403_iTRAQ-4.raw
YLS1	IAEDGNPQVLIk	K12(iTRAQ4plex)	114	P10346	Glutamine transport ATP-binding protein GlnQ OS=Escherichia coli (strain K12) GN=glnQ PE=1 SV=1 - [GLNQ_ECOLI]	1	1	1	1	123.21	9.527e-12	0	720.915	2	1440.82	3.46974	62.6474	11112	13110	10840.6	2014-0403_iTRAQ-4.raw
MC100	amLGDVAAQVLLLQSR	N-Term(iTRAQ4plex); M2(Oxidation)	115	P0ABU7	Biopolymer transport protein ExbB OS=Escherichia coli (strain K12) GN=exbB PE=1 SV=1 - [EXBB_ECOLI]	1	1	1	1	123.17	9.615e-12	0	923.025	2	1845.04	2.03498	116.408	24128	2670	4027.76	2014-0403_iTRAQ-2.raw
YLS1	amLGDVAAQVLLLQSR	N-Term(iTRAQ4plex); M2(Oxidation)	116	P0ABU7	Biopolymer transport protein ExbB OS=Escherichia coli (strain K12) GN=exbB PE=1 SV=1 - [EXBB_ECOLI]	1	1	1	1	123.17	9.615e-12	0	923.025	2	1845.04	2.03498	116.408	24128	2511	4141.8	2014-0403_iTRAQ-2.raw
MC100	gLTNEALNVTLVEAGER	N-Term(iTRAQ4plex)	117	P00393	NADH dehydrogenase OS=Escherichia coli (strain K12) GN=ndh PE=1 SV=2 - [DHNA_ECOLI]	1	1	1	1	123.11	9.749e-12	0	965.524	2	1930.04	2.48125	95.053	20243	107100	107100	2014-0403_iTRAQ-4.raw
YLS1	gLTNEALNVTLVEAGER	N-Term(iTRAQ4plex)	114	P00393	NADH dehydrogenase OS=Escherichia coli (strain K12) GN=ndh PE=1 SV=2 - [DHNA_ECOLI]	1	1	1	1	123.11	9.749e-12	0	965.524	2	1930.04	2.48125	95.053	20243	111700	92364.5	2014-0403_iTRAQ-4.raw
MC100	ILTGDSELVAAk	K12(iTRAQ4plex)	116	P0ABB8	Magnesium-transporting ATPase, P-type 1 OS=Escherichia coli (strain K12) GN=mgtA PE=1 SV=1 - [ATMA_ECOLI]	1	1	1	1	122.9	1.0232e-11	0	680.895	2	1360.78	1.68149	64.3582	11158	46480	50323.2	2014-0403_iTRAQ-3.raw
YLS1	ILTGDSELVAAk	K12(iTRAQ4plex)	117	P0ABB8	Magnesium-transporting ATPase, P-type 1 OS=Escherichia coli (strain K12) GN=mgtA PE=1 SV=1 - [ATMA_ECOLI]	1	1	1	1	122.9	1.0232e-11	0	680.895	2	1360.78	1.68149	64.3582	11158	18820	34120.2	2014-0403_iTRAQ-3.raw
MC100	aNGAEIDDGAINGIk	N-Term(iTRAQ4plex); K15(iTRAQ4plex)	117	P69805	Mannose permease IID component OS=Escherichia coli (strain K12) GN=manZ PE=1 SV=2 - [PTND_ECOLI]	2	1	1	1	122.75	1.0591e-11	0	873.469	2	1745.93	1.96707	63.7461	11420	92270	92270	2014-0403_iTRAQ-4.raw
YLS1	aNGAEIDDGAINGIk	N-Term(iTRAQ4plex); K15(iTRAQ4plex)	114	P69805	Mannose permease IID component OS=Escherichia coli (strain K12) GN=manZ PE=1 SV=2 - [PTND_ECOLI]	2	1	1	1	122.75	1.0591e-11	0	873.469	2	1745.93	1.96707	63.7461	11420	73820	61041.6	2014-0403_iTRAQ-4.raw
MC100	tLLmDEQDHGYALTGDALSQAAIAAANR	N-Term(iTRAQ4plex); M4(Oxidation)	115	C4ZSM3	Cytidine deaminase OS=Escherichia coli (strain K12 / MC4100 / BW2952) GN=cdd PE=3 SV=1 - [CDD_ECOBW]	1	1	1	1	122.67	1.0788e-11	0	1026.18	3	3076.52	2.16251	105.008	21788	7877	11882.6	2014-0403_iTRAQ-2.raw
YLS1	tLLmDEQDHGYALTGDALSQAAIAAANR	N-Term(iTRAQ4plex); M4(Oxidation)	116	C4ZSM3	Cytidine deaminase OS=Escherichia coli (strain K12 / MC4100 / BW2952) GN=cdd PE=3 SV=1 - [CDD_ECOBW]	1	1	1	1	122.67	1.0788e-11	0	1026.18	3	3076.52	2.16251	105.008	21788	11650	19216.2	2014-0403_iTRAQ-2.raw
MC100	aGLINSGGAAGGETDLSDAVR	N-Term(iTRAQ4plex)	115	P0A991	Fructose-bisphosphate aldolase class 1 OS=Escherichia coli (strain K12) GN=fbaB PE=1 SV=2 - [ALF1_ECOLI]	1	1	1	1	122.56	1.1065e-11	0	1038.03	2	2075.05	0.224363	73.6138	13900	10400	15688.6	2014-0403_iTRAQ-2.raw
YLS1	aGLINSGGAAGGETDLSDAVR	N-Term(iTRAQ4plex)	116	P0A991	Fructose-bisphosphate aldolase class 1 OS=Escherichia coli (strain K12) GN=fbaB PE=1 SV=2 - [ALF1_ECOLI]	1	1	1	1	122.56	1.1065e-11	0	1038.03	2	2075.05	0.224363	73.6138	13900	10110	16676	2014-0403_iTRAQ-2.raw
MC100	LGSIGSDLGASIk	K13(iTRAQ4plex)	116	P69428	Sec-independent protein translocase protein TatA OS=Escherichia coli (strain K12) GN=tatA PE=1 SV=1 - [TATA_ECOLI]	1	1	1	1	122.46	1.1323e-11	0	681.394	2	1361.78	3.46517	75.2257	14226	57540	62297.8	2014-0403_iTRAQ-3.raw
YLS1	LGSIGSDLGASIk	K13(iTRAQ4plex)	117	P69428	Sec-independent protein translocase protein TatA OS=Escherichia coli (strain K12) GN=tatA PE=1 SV=1 - [TATA_ECOLI]	1	1	1	1	122.46	1.1323e-11	0	681.394	2	1361.78	3.46517	75.2257	14226	27070	49077.3	2014-0403_iTRAQ-3.raw
MC100	vGVIVGAEQQVAEVAQk	N-Term(iTRAQ4plex); K17(iTRAQ4plex)	116	P28635	D-methionine-binding lipoprotein MetQ OS=Escherichia coli (strain K12) GN=metQ PE=1 SV=2 - [METQ_ECOLI]	1	1	1	1	122.01	1.2559e-11	0	1007.09	2	2013.16	2.19556	99.2988	20561	167500	181350	2014-0403_iTRAQ-3.raw
YLS1	vGVIVGAEQQVAEVAQk	N-Term(iTRAQ4plex); K17(iTRAQ4plex)	117	P28635	D-methionine-binding lipoprotein MetQ OS=Escherichia coli (strain K12) GN=metQ PE=1 SV=2 - [METQ_ECOLI]	1	1	1	1	122.01	1.2559e-11	0	1007.09	2	2013.16	2.19556	99.2988	20561	97960	177599	2014-0403_iTRAQ-3.raw
MC100	iADQLIVGGGIANTFIAAQGHDVGk	N-Term(iTRAQ4plex); K25(iTRAQ4plex)	115	P0A799	Phosphoglycerate kinase OS=Escherichia coli (strain K12) GN=pgk PE=1 SV=2 - [PGK_ECOLI]	1	1	1	1	121.94	1.2763e-11	0	918.512	3	2753.52	0.597671	117.796	24395	6153	9281.94	2014-0403_iTRAQ-2.raw
YLS1	iADQLIVGGGIANTFIAAQGHDVGk	N-Term(iTRAQ4plex); K25(iTRAQ4plex)	116	P0A799	Phosphoglycerate kinase OS=Escherichia coli (strain K12) GN=pgk PE=1 SV=2 - [PGK_ECOLI]	1	1	1	1	121.94	1.2763e-11	0	918.512	3	2753.52	0.597671	117.796	24395	9130	15059.6	2014-0403_iTRAQ-2.raw
MC100	iQLVGDDLFVTNTk	N-Term(iTRAQ4plex); K14(iTRAQ4plex)	117	C4ZZT2	Enolase OS=Escherichia coli (strain K12 / MC4100 / BW2952) GN=eno PE=3 SV=1 - [ENO_ECOBW]	1	1	1	1	121.94	1.2763e-11	0	926.031	2	1851.05	4.10551	105.389	22664	28800	28800	2014-0403_iTRAQ-4.raw
YLS1	iQLVGDDLFVTNTk	N-Term(iTRAQ4plex); K14(iTRAQ4plex)	114	C4ZZT2	Enolase OS=Escherichia coli (strain K12 / MC4100 / BW2952) GN=eno PE=3 SV=1 - [ENO_ECOBW]	1	1	1	1	121.94	1.2763e-11	0	926.031	2	1851.05	4.10551	105.389	22664	45320	37475	2014-0403_iTRAQ-4.raw
MC100	aTGTSEmAPALVAAFGGk	N-Term(iTRAQ4plex); M7(Oxidation); K18(iTRAQ4plex)	117	P69786	PTS system glucose-specific EIICB component OS=Escherichia coli (strain K12) GN=ptsG PE=1 SV=1 - [PTGCB_ECOLI]	1	1	1	1	122.45	1.2771e-11	0	992.031	2	1983.06	4.81948	89.0554	18656	8916	8916	2014-0403_iTRAQ-4.raw
YLS1	aTGTSEmAPALVAAFGGk	N-Term(iTRAQ4plex); M7(Oxidation); K18(iTRAQ4plex)	114	P69786	PTS system glucose-specific EIICB component OS=Escherichia coli (strain K12) GN=ptsG PE=1 SV=1 - [PTGCB_ECOLI]	1	1	1	1	122.45	1.2771e-11	0	992.031	2	1983.06	4.81948	89.0554	18656	15190	12560.6	2014-0403_iTRAQ-4.raw
MC100	LcLSGSNPSGNITETVEEHFGk	C2(Carbamidomethyl); K22(iTRAQ4plex)	117	C4ZR30	Threonine/serine transporter TdcC OS=Escherichia coli (strain K12 / MC4100 / BW2952) GN=tdcC PE=3 SV=1 - [TDCC_ECOBW]	1	1	1	1	121.84	1.306e-11	0	840.746	3	2520.22	2.50047	96.5107	20605	4662	4662	2014-0403_iTRAQ-4.raw
YLS1	LcLSGSNPSGNITETVEEHFGk	C2(Carbamidomethyl); K22(iTRAQ4plex)	114	C4ZR30	Threonine/serine transporter TdcC OS=Escherichia coli (strain K12 / MC4100 / BW2952) GN=tdcC PE=3 SV=1 - [TDCC_ECOBW]	1	1	1	1	121.84	1.306e-11	0	840.746	3	2520.22	2.50047	96.5107	20605	5860	4845.62	2014-0403_iTRAQ-4.raw
MC100	gVAASEQTLIQVQk	N-Term(iTRAQ4plex); K14(iTRAQ4plex)	115	P0AG90	Protein translocase subunit SecD OS=Escherichia coli (strain K12) GN=secD PE=1 SV=1 - [SECD_ECOLI]	1	1	1	1	121.35	1.462e-11	0	880.513	2	1760.02	1.24576	69.6562	12803	12720	19188.4	2014-0403_iTRAQ-2.raw
YLS1	gVAASEQTLIQVQk	N-Term(iTRAQ4plex); K14(iTRAQ4plex)	116	P0AG90	Protein translocase subunit SecD OS=Escherichia coli (strain K12) GN=secD PE=1 SV=1 - [SECD_ECOLI]	1	1	1	1	121.35	1.462e-11	0	880.513	2	1760.02	1.24576	69.6562	12803	8744	14422.9	2014-0403_iTRAQ-2.raw
MC100	vGmGmGSTVAVLFQSGR	N-Term(iTRAQ4plex); M3(Oxidation); M5(Oxidation)	114	P56580	Glucitol/sorbitol-specific phosphotransferase enzyme IIB component OS=Escherichia coli (strain K12) GN=srlE PE=1 SV=1 - [PTHB_ECOLI]	1	1	1	1	120.98	1.592e-11	0	936.977	2	1872.95	1.6264	86.8641	16265	3100	3334.21	2014-0403_iTRAQ-1.raw
YLS1	vGmGmGSTVAVLFQSGR	N-Term(iTRAQ4plex); M3(Oxidation); M5(Oxidation)	115	P56580	Glucitol/sorbitol-specific phosphotransferase enzyme IIB component OS=Escherichia coli (strain K12) GN=srlE PE=1 SV=1 - [PTHB_ECOLI]	1	1	1	1	120.98	1.592e-11	0	936.977	2	1872.95	1.6264	86.8641	16265	265	866.593	2014-0403_iTRAQ-1.raw
MC100	lTTDIGPVIDSEAk	N-Term(iTRAQ4plex); K14(iTRAQ4plex)	116	P09546	Bifunctional protein PutA OS=Escherichia coli (strain K12) GN=putA PE=1 SV=3 - [PUTA_ECOLI]	1	1	1	1	120.87	1.6329e-11	0	873.992	2	1746.98	2.03131	82.3656	16220	23210	25129.1	2014-0403_iTRAQ-3.raw
YLS1	lTTDIGPVIDSEAk	N-Term(iTRAQ4plex); K14(iTRAQ4plex)	117	P09546	Bifunctional protein PutA OS=Escherichia coli (strain K12) GN=putA PE=1 SV=3 - [PUTA_ECOLI]	1	1	1	1	120.87	1.6329e-11	0	873.992	2	1746.98	2.03131	82.3656	16220	12850	23296.7	2014-0403_iTRAQ-3.raw
MC100	vINDNFGIIEGLmTTVHATTATQk	N-Term(iTRAQ4plex); M13(Oxidation); K24(iTRAQ4plex)	114	P0A9B2	Glyceraldehyde-3-phosphate dehydrogenase A OS=Escherichia coli (strain K12) GN=gapA PE=1 SV=2 - [G3P1_ECOLI]	1	1	1	1	121.46	1.6576e-11	0	960.18	3	2878.53	1.56932	115.738	22402	14080	15143.8	2014-0403_iTRAQ-1.raw
YLS1	vINDNFGIIEGLmTTVHATTATQk	N-Term(iTRAQ4plex); M13(Oxidation); K24(iTRAQ4plex)	115	P0A9B2	Glyceraldehyde-3-phosphate dehydrogenase A OS=Escherichia coli (strain K12) GN=gapA PE=1 SV=2 - [G3P1_ECOLI]	1	1	1	1	121.46	1.6576e-11	0	960.18	3	2878.53	1.56932	115.738	22402	8785	28728.4	2014-0403_iTRAQ-1.raw
MC100	LIQLmNETVDGDYQTFk	M5(Oxidation); K17(iTRAQ4plex)	114	P0AFG8	Pyruvate dehydrogenase E1 component OS=Escherichia coli (strain K12) GN=aceE PE=1 SV=2 - [ODP1_ECOLI]	1	1	1	1	120.69	1.702e-11	0	1088.04	2	2175.08	2.19709	86.8476	16260	4932	5304.62	2014-0403_iTRAQ-1.raw
YLS1	LIQLmNETVDGDYQTFk	M5(Oxidation); K17(iTRAQ4plex)	115	P0AFG8	Pyruvate dehydrogenase E1 component OS=Escherichia coli (strain K12) GN=aceE PE=1 SV=2 - [ODP1_ECOLI]	1	1	1	1	120.69	1.702e-11	0	1088.04	2	2175.08	2.19709	86.8476	16260	3556	11628.7	2014-0403_iTRAQ-1.raw
MC100	aADLVDALGQENNPEWk	N-Term(iTRAQ4plex); K17(iTRAQ4plex)	117	P09152	Respiratory nitrate reductase 1 alpha chain OS=Escherichia coli (strain K12) GN=narG PE=1 SV=4 - [NARG_ECOLI]	1	1	1	1	121.31	1.7972e-11	0	1079.56	2	2158.11	5.60859	96.5905	20622	6742	6742	2014-0403_iTRAQ-4.raw
YLS1	aADLVDALGQENNPEWk	N-Term(iTRAQ4plex); K17(iTRAQ4plex)	114	P09152	Respiratory nitrate reductase 1 alpha chain OS=Escherichia coli (strain K12) GN=narG PE=1 SV=4 - [NARG_ECOLI]	1	1	1	1	121.31	1.7972e-11	0	1079.56	2	2158.11	5.60859	96.5905	20622	7034	5816.4	2014-0403_iTRAQ-4.raw
MC100	dDDPSFDELVALAVETGR	N-Term(iTRAQ4plex)	115	P69797	PTS system mannose-specific EIIAB component OS=Escherichia coli (strain K12) GN=manX PE=1 SV=2 - [PTNAB_ECOLI]	1	1	1	1	120.45	1.7987e-11	0	1047.01	2	2093.02	1.07766	133.98	27431	36750	55438.2	2014-0403_iTRAQ-2.raw
YLS1	dDDPSFDELVALAVETGR	N-Term(iTRAQ4plex)	116	P69797	PTS system mannose-specific EIIAB component OS=Escherichia coli (strain K12) GN=manX PE=1 SV=2 - [PTNAB_ECOLI]	1	1	1	1	120.45	1.7987e-11	0	1047.01	2	2093.02	1.07766	133.98	27431	28270	46630.3	2014-0403_iTRAQ-2.raw
YLS1	iVIVGGGAGGLEmATQLGHk	N-Term(iTRAQ4plex); M13(Oxidation); K20(iTRAQ4plex)	116	P00393	NADH dehydrogenase OS=Escherichia coli (strain K12) GN=ndh PE=1 SV=2 - [DHNA_ECOLI]	1	1	1	1	120.25	1.8835e-11	0	738.084	3	2212.24	0.661677	85.9627	17240	61090	100766	2014-0403_iTRAQ-2.raw
MC100	iVIVGGGAGGLEmATQLGHk	N-Term(iTRAQ4plex); M13(Oxidation); K20(iTRAQ4plex)	115	P00393	NADH dehydrogenase OS=Escherichia coli (strain K12) GN=ndh PE=1 SV=2 - [DHNA_ECOLI]	1	1	1	1	120.25	1.8835e-11	0	738.084	3	2212.24	0.661677	85.9627	17240	109600	165334	2014-0403_iTRAQ-2.raw
MC100	dLIVIGGGINGAGIAADAAGR	N-Term(iTRAQ4plex)	117	P13035	Aerobic glycerol-3-phosphate dehydrogenase OS=Escherichia coli (strain K12) GN=glpD PE=1 SV=3 - [GLPD_ECOLI]	1	1	1	1	120.18	1.9141e-11	0	675.713	3	2025.12	1.87976	102.222	21939	9578	9578	2014-0403_iTRAQ-4.raw
YLS1	dLIVIGGGINGAGIAADAAGR	N-Term(iTRAQ4plex)	114	P13035	Aerobic glycerol-3-phosphate dehydrogenase OS=Escherichia coli (strain K12) GN=glpD PE=1 SV=3 - [GLPD_ECOLI]	1	1	1	1	120.18	1.9141e-11	0	675.713	3	2025.12	1.87976	102.222	21939	17000	14057.3	2014-0403_iTRAQ-4.raw
MC100	lFETSENGLDYFTSVPAR	N-Term(iTRAQ4plex)	117	P33602	NADH-quinone oxidoreductase subunit G OS=Escherichia coli (strain K12) GN=nuoG PE=1 SV=4 - [NUOG_ECOLI]	2	1	1	1	120.13	1.9362e-11	0	1095.55	2	2190.09	4.87722	112.785	24265	11560	11560	2014-0403_iTRAQ-4.raw
YLS1	lFETSENGLDYFTSVPAR	N-Term(iTRAQ4plex)	114	P33602	NADH-quinone oxidoreductase subunit G OS=Escherichia coli (strain K12) GN=nuoG PE=1 SV=4 - [NUOG_ECOLI]	2	1	1	1	120.13	1.9362e-11	0	1095.55	2	2190.09	4.87722	112.785	24265	15550	12858.3	2014-0403_iTRAQ-4.raw
MC100	VSDAASNDTESLAGAEQAAGVk	K22(iTRAQ4plex)	114	P0ADY1	Peptidyl-prolyl cis-trans isomerase D OS=Escherichia coli (strain K12) GN=ppiD PE=1 SV=1 - [PPID_ECOLI]	1	1	1	1	120.06	1.9677e-11	0	1118.05	2	2235.09	1.16425	68.5984	11628	2216	2383.42	2014-0403_iTRAQ-1.raw
YLS1	VSDAASNDTESLAGAEQAAGVk	K22(iTRAQ4plex)	115	P0ADY1	Peptidyl-prolyl cis-trans isomerase D OS=Escherichia coli (strain K12) GN=ppiD PE=1 SV=1 - [PPID_ECOLI]	1	1	1	1	120.06	1.9677e-11	0	1118.05	2	2235.09	1.16425	68.5984	11628	2502	8181.94	2014-0403_iTRAQ-1.raw
YLS1	VINESTNQNAAVk	K13(iTRAQ4plex)	117	P0AG93	Protein translocase subunit SecF OS=Escherichia coli (strain K12) GN=secF PE=1 SV=1 - [SECF_ECOLI]	1	1	1	1	120.1	1.9789e-11	0	766.416	2	1531.83	3.45632	32.2772	3923	598.8	1085.61	2014-0403_iTRAQ-3.raw
MC100	VINESTNQNAAVk	K13(iTRAQ4plex)	116	P0AG93	Protein translocase subunit SecF OS=Escherichia coli (strain K12) GN=secF PE=1 SV=1 - [SECF_ECOLI]	1	1	1	1	120.1	1.9789e-11	0	766.416	2	1531.83	3.45632	32.2772	3923	6863	7430.47	2014-0403_iTRAQ-3.raw
MC100	iINEPTAAALAYGLDk	N-Term(iTRAQ4plex); K16(iTRAQ4plex)	117	P0A6Y8	Chaperone protein DnaK OS=Escherichia coli (strain K12) GN=dnaK PE=1 SV=2 - [DNAK_ECOLI]	1	1	1	1	119.96	2.0135e-11	0	974.555	2	1948.1	1.6269	101.471	21767	10460	10460	2014-0403_iTRAQ-4.raw
YLS1	iINEPTAAALAYGLDk	N-Term(iTRAQ4plex); K16(iTRAQ4plex)	114	P0A6Y8	Chaperone protein DnaK OS=Escherichia coli (strain K12) GN=dnaK PE=1 SV=2 - [DNAK_ECOLI]	1	1	1	1	119.96	2.0135e-11	0	974.555	2	1948.1	1.6269	101.471	21767	11040	9128.95	2014-0403_iTRAQ-4.raw
MC100	aIAQVGTISANSDETVGk	N-Term(iTRAQ4plex); K18(iTRAQ4plex)	114	C5A1D5	60 kDa chaperonin OS=Escherichia coli (strain K12 / MC4100 / BW2952) GN=groL PE=3 SV=1 - [CH60_ECOBW]	1	1	1	1	120.74	2.024e-11	0	1025.06	2	2049.11	3.47459	66.7834	11170	103400	111212	2014-0403_iTRAQ-1.raw
YLS1	aIAQVGTISANSDETVGk	N-Term(iTRAQ4plex); K18(iTRAQ4plex)	115	C5A1D5	60 kDa chaperonin OS=Escherichia coli (strain K12 / MC4100 / BW2952) GN=groL PE=3 SV=1 - [CH60_ECOBW]	1	1	1	1	120.74	2.024e-11	0	1025.06	2	2049.11	3.47459	66.7834	11170	20020	65468.6	2014-0403_iTRAQ-1.raw
MC100	VINESTNQNAAVk	K13(iTRAQ4plex)	115	P0AG93	Protein translocase subunit SecF OS=Escherichia coli (strain K12) GN=secF PE=1 SV=1 - [SECF_ECOLI]	1	1	1	1	119.93	2.0275e-11	0	766.415	2	1531.82	1.54377	32.1004	3913	1563	2357.82	2014-0403_iTRAQ-2.raw
YLS1	VINESTNQNAAVk	K13(iTRAQ4plex)	116	P0AG93	Protein translocase subunit SecF OS=Escherichia coli (strain K12) GN=secF PE=1 SV=1 - [SECF_ECOLI]	1	1	1	1	119.93	2.0275e-11	0	766.415	2	1531.82	1.54377	32.1004	3913	1151	1898.53	2014-0403_iTRAQ-2.raw
YLS1	TTLTAAITTVLAk	K13(iTRAQ4plex)	116	P0CE47	Elongation factor Tu 1 OS=Escherichia coli (strain K12) GN=tufA PE=1 SV=1 - [EFTU1_ECOLI]	2	1	1	1	119.9	2.0415e-11	0	724.448	2	1447.89	1.79619	112.946	23447	17660	29129.5	2014-0403_iTRAQ-2.raw
MC100	TTLTAAITTVLAk	K13(iTRAQ4plex)	115	P0CE47	Elongation factor Tu 1 OS=Escherichia coli (strain K12) GN=tufA PE=1 SV=1 - [EFTU1_ECOLI]	2	1	1	1	119.9	2.0415e-11	0	724.448	2	1447.89	1.79619	112.946	23447	37680	56841.2	2014-0403_iTRAQ-2.raw
MC100	IADQLIVGGGIANTFIAAQGHDVGk	K25(iTRAQ4plex)	117	P0A799	Phosphoglycerate kinase OS=Escherichia coli (strain K12) GN=pgk PE=1 SV=2 - [PGK_ECOLI]	1	1	1	1	119.87	2.0557e-11	0	870.479	3	2609.42	2.55336	109.748	23620	3889	3889	2014-0403_iTRAQ-4.raw
YLS1	IADQLIVGGGIANTFIAAQGHDVGk	K25(iTRAQ4plex)	114	P0A799	Phosphoglycerate kinase OS=Escherichia coli (strain K12) GN=pgk PE=1 SV=2 - [PGK_ECOLI]	1	1	1	1	119.87	2.0557e-11	0	870.479	3	2609.42	2.55336	109.748	23620	4718	3901.3	2014-0403_iTRAQ-4.raw
YLS1	aVITGLGIVSSIGNNQQEVLASLR	N-Term(iTRAQ4plex)	116	P0A953	3-oxoacyl-[acyl-carrier-protein]	1	1	1	1	119.78	2.0987e-11	0	861.827	3	2583.47	2.87031	131.795	27031	750.5	1237.92	2014-0403_iTRAQ-2.raw
MC100	aVITGLGIVSSIGNNQQEVLASLR	N-Term(iTRAQ4plex)	115	P0A953	3-oxoacyl-[acyl-carrier-protein]	1	1	1	1	119.78	2.0987e-11	0	861.827	3	2583.47	2.87031	131.795	27031	321.5	484.99	2014-0403_iTRAQ-2.raw
MC100	TTLTAAITTVLAk	K13(iTRAQ4plex)	117	P0CE47	Elongation factor Tu 1 OS=Escherichia coli (strain K12) GN=tufA PE=1 SV=1 - [EFTU1_ECOLI]	2	1	1	1	119.77	2.1036e-11	0	724.45	2	1447.89	4.91562	112.367	24179	26630	26630	2014-0403_iTRAQ-4.raw
YLS1	TTLTAAITTVLAk	K13(iTRAQ4plex)	114	P0CE47	Elongation factor Tu 1 OS=Escherichia coli (strain K12) GN=tufA PE=1 SV=1 - [EFTU1_ECOLI]	2	1	1	1	119.77	2.1036e-11	0	724.45	2	1447.89	4.91562	112.367	24179	34960	28908.3	2014-0403_iTRAQ-4.raw
MC100	VAVFTQGANAEAAk	K14(iTRAQ4plex)	117	C5A0S4	50S ribosomal protein L1 OS=Escherichia coli (strain K12 / MC4100 / BW2952) GN=rplA PE=3 SV=1 - [RL1_ECOBW]	1	1	1	1	119.39	2.2959e-11	0	760.916	2	1520.82	3.14551	52.9698	8534	12260	12260	2014-0403_iTRAQ-4.raw
YLS1	VAVFTQGANAEAAk	K14(iTRAQ4plex)	114	C5A0S4	50S ribosomal protein L1 OS=Escherichia coli (strain K12 / MC4100 / BW2952) GN=rplA PE=3 SV=1 - [RL1_ECOBW]	1	1	1	1	119.39	2.2959e-11	0	760.916	2	1520.82	3.14551	52.9698	8534	9601	7939.04	2014-0403_iTRAQ-4.raw
MC100	LGSIGSDLGASIk	K13(iTRAQ4plex)	115	P69428	Sec-independent protein translocase protein TatA OS=Escherichia coli (strain K12) GN=tatA PE=1 SV=1 - [TATA_ECOLI]	1	1	1	1	119.4	2.2963e-11	0	681.393	2	1361.78	1.94129	74.6964	14202	21180	31950.5	2014-0403_iTRAQ-2.raw
YLS1	LGSIGSDLGASIk	K13(iTRAQ4plex)	116	P69428	Sec-independent protein translocase protein TatA OS=Escherichia coli (strain K12) GN=tatA PE=1 SV=1 - [TATA_ECOLI]	1	1	1	1	119.4	2.2963e-11	0	681.393	2	1361.78	1.94129	74.6964	14202	18370	30300.6	2014-0403_iTRAQ-2.raw
MC100	dSWGAAGQVGVDYLINR	N-Term(iTRAQ4plex)	117	P0A915	Outer membrane protein W OS=Escherichia coli (strain K12) GN=ompW PE=1 SV=1 - [OMPW_ECOLI]	1	1	1	1	119.11	2.4488e-11	0	983.003	2	1965	1.83426	103.729	22298	9746	9746	2014-0403_iTRAQ-4.raw
YLS1	dSWGAAGQVGVDYLINR	N-Term(iTRAQ4plex)	114	P0A915	Outer membrane protein W OS=Escherichia coli (strain K12) GN=ompW PE=1 SV=1 - [OMPW_ECOLI]	1	1	1	1	119.11	2.4488e-11	0	983.003	2	1965	1.83426	103.729	22298	9466	7827.41	2014-0403_iTRAQ-4.raw
MC100	ISYISTGGGAFLEFVEGk	K18(iTRAQ4plex)	115	P0A799	Phosphoglycerate kinase OS=Escherichia coli (strain K12) GN=pgk PE=1 SV=2 - [PGK_ECOLI]	1	1	1	1	119.4	2.48e-11	0	1010.03	2	2019.06	1.56465	127.05	26154	682.7	1029.87	2014-0403_iTRAQ-2.raw
YLS1	ISYISTGGGAFLEFVEGk	K18(iTRAQ4plex)	116	P0A799	Phosphoglycerate kinase OS=Escherichia coli (strain K12) GN=pgk PE=1 SV=2 - [PGK_ECOLI]	1	1	1	1	119.4	2.48e-11	0	1010.03	2	2019.06	1.56465	127.05	26154	1168	1926.57	2014-0403_iTRAQ-2.raw
MC100	aGIAGGADSSSVLPIGVSk	N-Term(iTRAQ4plex); K19(iTRAQ4plex)	116	C4ZVN3	3-ketoacyl-CoA thiolase OS=Escherichia coli (strain K12 / MC4100 / BW2952) GN=fadI PE=3 SV=1 - [FADI_ECOBW]	1	1	1	1	119.05	2.4829e-11	0	987.561	2	1974.11	1.64029	82.7989	16343	16280	17626.1	2014-0403_iTRAQ-3.raw
YLS1	aGIAGGADSSSVLPIGVSk	N-Term(iTRAQ4plex); K19(iTRAQ4plex)	117	C4ZVN3	3-ketoacyl-CoA thiolase OS=Escherichia coli (strain K12 / MC4100 / BW2952) GN=fadI PE=3 SV=1 - [FADI_ECOBW]	1	1	1	1	119.05	2.4829e-11	0	987.561	2	1974.11	1.64029	82.7989	16343	8879	16097.4	2014-0403_iTRAQ-3.raw
MC100	VETGSGIGFGATVk	K14(iTRAQ4plex)	116	C4ZTJ5	ATP-dependent Clp protease ATP-binding subunit ClpX OS=Escherichia coli (strain K12 / MC4100 / BW2952) GN=clpX PE=3 SV=1 - [CLPX_ECOBW]	1	1	1	1	119.02	2.5001e-11	0	733.904	2	1466.8	2.47787	65.4433	11471	13940	15092.6	2014-0403_iTRAQ-3.raw
YLS1	VETGSGIGFGATVk	K14(iTRAQ4plex)	117	C4ZTJ5	ATP-dependent Clp protease ATP-binding subunit ClpX OS=Escherichia coli (strain K12 / MC4100 / BW2952) GN=clpX PE=3 SV=1 - [CLPX_ECOBW]	1	1	1	1	119.02	2.5001e-11	0	733.904	2	1466.8	2.47787	65.4433	11471	10620	19253.8	2014-0403_iTRAQ-3.raw
MC100	iADQLIVGGGIANTFIAAQGHDVGk	N-Term(iTRAQ4plex); K25(iTRAQ4plex)	117	P0A799	Phosphoglycerate kinase OS=Escherichia coli (strain K12) GN=pgk PE=1 SV=2 - [PGK_ECOLI]	1	1	1	1	119.02	2.5001e-11	0	918.511	3	2753.52	-0.266812	117.631	25244	2170	2170	2014-0403_iTRAQ-4.raw
YLS1	iADQLIVGGGIANTFIAAQGHDVGk	N-Term(iTRAQ4plex); K25(iTRAQ4plex)	114	P0A799	Phosphoglycerate kinase OS=Escherichia coli (strain K12) GN=pgk PE=1 SV=2 - [PGK_ECOLI]	1	1	1	1	119.02	2.5001e-11	0	918.511	3	2753.52	-0.266812	117.631	25244	4416	3651.58	2014-0403_iTRAQ-4.raw
MC100	aNGLVDSLGDFDDAVAk	N-Term(iTRAQ4plex); K17(iTRAQ4plex)	117	P08395	Protease 4 OS=Escherichia coli (strain K12) GN=sppA PE=1 SV=2 - [SPPA_ECOLI]	1	1	1	1	119.3	2.5319e-11	0	998.022	2	1995.04	5.13672	102.393	21982	7342	7342	2014-0403_iTRAQ-4.raw
YLS1	aNGLVDSLGDFDDAVAk	N-Term(iTRAQ4plex); K17(iTRAQ4plex)	114	P08395	Protease 4 OS=Escherichia coli (strain K12) GN=sppA PE=1 SV=2 - [SPPA_ECOLI]	1	1	1	1	119.3	2.5319e-11	0	998.022	2	1995.04	5.13672	102.393	21982	8418	6960.82	2014-0403_iTRAQ-4.raw
YLS1	qIASLGIYPAVDPLDSTSR	N-Term(iTRAQ4plex)	117	C4ZZ10	ATP synthase subunit beta OS=Escherichia coli (strain K12 / MC4100 / BW2952) GN=atpD PE=3 SV=1 - [ATPB_ECOBW]	1	1	1	1	119.34	2.5436e-11	0	1074.08	2	2147.15	2.49576	108.34	22580	29780	53990.4	2014-0403_iTRAQ-3.raw
MC100	qIASLGIYPAVDPLDSTSR	N-Term(iTRAQ4plex)	116	C4ZZ10	ATP synthase subunit beta OS=Escherichia coli (strain K12 / MC4100 / BW2952) GN=atpD PE=3 SV=1 - [ATPB_ECOBW]	1	1	1	1	119.34	2.5436e-11	0	1074.08	2	2147.15	2.49576	108.34	22580	42140	45624.4	2014-0403_iTRAQ-3.raw
MC100	VESLAVDEGDAIk	K13(iTRAQ4plex)	117	C4ZXW7	UPF0194 membrane protein YbhG OS=Escherichia coli (strain K12 / MC4100 / BW2952) GN=ybhG PE=3 SV=1 - [YBHG_ECOBW]	1	1	1	1	118.85	2.6519e-11	0	745.4	2	1489.79	3.50614	62.9423	11194	12420	12420	2014-0403_iTRAQ-4.raw
YLS1	VESLAVDEGDAIk	K13(iTRAQ4plex)	114	C4ZXW7	UPF0194 membrane protein YbhG OS=Escherichia coli (strain K12 / MC4100 / BW2952) GN=ybhG PE=3 SV=1 - [YBHG_ECOBW]	1	1	1	1	118.85	2.6519e-11	0	745.4	2	1489.79	3.50614	62.9423	11194	14610	12081	2014-0403_iTRAQ-4.raw
MC100	aGGVFTDEAIDAYIALR	N-Term(iTRAQ4plex)	117	P0A9C5	Glutamine synthetase OS=Escherichia coli (strain K12) GN=glnA PE=1 SV=2 - [GLNA_ECOLI]	1	1	1	1	118.72	2.6789e-11	0	963.51	2	1926.01	2.2632	122.677	26228	7801	7801	2014-0403_iTRAQ-4.raw
YLS1	aGGVFTDEAIDAYIALR	N-Term(iTRAQ4plex)	114	P0A9C5	Glutamine synthetase OS=Escherichia coli (strain K12) GN=glnA PE=1 SV=2 - [GLNA_ECOLI]	1	1	1	1	118.72	2.6789e-11	0	963.51	2	1926.01	2.2632	122.677	26228	11260	9310.87	2014-0403_iTRAQ-4.raw
MC100	dDDPSFDELVALAVETGR	N-Term(iTRAQ4plex)	116	P69797	PTS system mannose-specific EIIAB component OS=Escherichia coli (strain K12) GN=manX PE=1 SV=2 - [PTNAB_ECOLI]	1	1	1	1	118.71	2.6851e-11	0	1047.01	2	2093.02	2.82734	134.622	27601	24280	26287.6	2014-0403_iTRAQ-3.raw
YLS1	dDDPSFDELVALAVETGR	N-Term(iTRAQ4plex)	117	P69797	PTS system mannose-specific EIIAB component OS=Escherichia coli (strain K12) GN=manX PE=1 SV=2 - [PTNAB_ECOLI]	1	1	1	1	118.71	2.6851e-11	0	1047.01	2	2093.02	2.82734	134.622	27601	16220	29406.5	2014-0403_iTRAQ-3.raw
MC100	GmGESNPVTGNTcDNVk	M2(Oxidation); C13(Carbamidomethyl); K17(iTRAQ4plex)	114	P0A910	Outer membrane protein A OS=Escherichia coli (strain K12) GN=ompA PE=1 SV=1 - [OMPA_ECOLI]	1	1	1	1	118.66	2.7162e-11	0	970.437	2	1939.87	3.30937	40.5815	5372	846.7	910.669	2014-0403_iTRAQ-1.raw
YLS1	GmGESNPVTGNTcDNVk	M2(Oxidation); C13(Carbamidomethyl); K17(iTRAQ4plex)	115	P0A910	Outer membrane protein A OS=Escherichia coli (strain K12) GN=ompA PE=1 SV=1 - [OMPA_ECOLI]	1	1	1	1	118.66	2.7162e-11	0	970.437	2	1939.87	3.30937	40.5815	5372	379.3	1240.37	2014-0403_iTRAQ-1.raw
MC100	aAVEEGVVAGGGVALIR	N-Term(iTRAQ4plex)	114	C5A1D5	60 kDa chaperonin OS=Escherichia coli (strain K12 / MC4100 / BW2952) GN=groL PE=3 SV=1 - [CH60_ECOBW]	1	1	1	1	118.62	2.7413e-11	0	856.498	2	1711.99	3.24672	86.6539	16212	243800	262219	2014-0403_iTRAQ-1.raw
YLS1	aAVEEGVVAGGGVALIR	N-Term(iTRAQ4plex)	115	C5A1D5	60 kDa chaperonin OS=Escherichia coli (strain K12 / MC4100 / BW2952) GN=groL PE=3 SV=1 - [CH60_ECOBW]	1	1	1	1	118.62	2.7413e-11	0	856.498	2	1711.99	3.24672	86.6539	16212	66040	215961	2014-0403_iTRAQ-1.raw
MC100	aGGVFTDEAIDAYIALR	N-Term(iTRAQ4plex)	114	P0A9C5	Glutamine synthetase OS=Escherichia coli (strain K12) GN=glnA PE=1 SV=2 - [GLNA_ECOLI]	1	1	1	1	118.58	2.7667e-11	0	963.511	2	1926.01	2.70686	123.171	23780	7494	8060.18	2014-0403_iTRAQ-1.raw
YLS1	aGGVFTDEAIDAYIALR	N-Term(iTRAQ4plex)	115	P0A9C5	Glutamine synthetase OS=Escherichia coli (strain K12) GN=glnA PE=1 SV=2 - [GLNA_ECOLI]	1	1	1	1	118.58	2.7667e-11	0	963.511	2	1926.01	2.70686	123.171	23780	2678	8757.49	2014-0403_iTRAQ-1.raw
MC100	iDQLSSDVQTLNAk	N-Term(iTRAQ4plex); K14(iTRAQ4plex)	117	P69776	Major outer membrane lipoprotein Lpp OS=Escherichia coli (strain K12) GN=lpp PE=1 SV=1 - [LPP_ECOLI]	1	1	1	1	118.57	2.773e-11	0	910.505	2	1820	1.00416	79.371	15880	41120	41120	2014-0403_iTRAQ-4.raw
YLS1	iDQLSSDVQTLNAk	N-Term(iTRAQ4plex); K14(iTRAQ4plex)	114	P69776	Major outer membrane lipoprotein Lpp OS=Escherichia coli (strain K12) GN=lpp PE=1 SV=1 - [LPP_ECOLI]	1	1	1	1	118.57	2.773e-11	0	910.505	2	1820	1.00416	79.371	15880	34930	28883.5	2014-0403_iTRAQ-4.raw
MC100	lEFTGQSVDAPLLSETAR	N-Term(iTRAQ4plex)	117	P30750	Methionine import ATP-binding protein MetN OS=Escherichia coli (strain K12) GN=metN PE=1 SV=4 - [METN_ECOLI]	1	1	1	1	119.19	2.8379e-11	0	1039.55	2	2078.09	1.04115	102.044	21897	41760	41760	2014-0403_iTRAQ-4.raw
YLS1	lEFTGQSVDAPLLSETAR	N-Term(iTRAQ4plex)	114	P30750	Methionine import ATP-binding protein MetN OS=Escherichia coli (strain K12) GN=metN PE=1 SV=4 - [METN_ECOLI]	1	1	1	1	119.19	2.8379e-11	0	1039.55	2	2078.09	1.04115	102.044	21897	44120	36482.7	2014-0403_iTRAQ-4.raw
MC100	qYAPmSVAQQSLVLFAAER	N-Term(iTRAQ4plex); M5(Oxidation)	116	C4ZZ12	ATP synthase subunit alpha OS=Escherichia coli (strain K12 / MC4100 / BW2952) GN=atpA PE=3 SV=1 - [ATPA_ECOBW]	1	1	1	1	118.5	2.8745e-11	0	1135.09	2	2269.18	2.25767	109.865	22899	25200	27283.7	2014-0403_iTRAQ-3.raw
YLS1	qYAPmSVAQQSLVLFAAER	N-Term(iTRAQ4plex); M5(Oxidation)	117	C4ZZ12	ATP synthase subunit alpha OS=Escherichia coli (strain K12 / MC4100 / BW2952) GN=atpA PE=3 SV=1 - [ATPA_ECOBW]	1	1	1	1	118.5	2.8745e-11	0	1135.09	2	2269.18	2.25767	109.865	22899	14940	27085.9	2014-0403_iTRAQ-3.raw
MC100	vINDNFGIIEGLmTTVHATTATQk	N-Term(iTRAQ4plex); M13(Oxidation); K24(iTRAQ4plex)	117	P0A9B2	Glyceraldehyde-3-phosphate dehydrogenase A OS=Escherichia coli (strain K12) GN=gapA PE=1 SV=2 - [G3P1_ECOLI]	1	1	1	1	118.81	2.8869e-11	0	960.184	3	2878.54	5.06789	115.491	24812	4620	4620	2014-0403_iTRAQ-4.raw
YLS1	vINDNFGIIEGLmTTVHATTATQk	N-Term(iTRAQ4plex); M13(Oxidation); K24(iTRAQ4plex)	114	P0A9B2	Glyceraldehyde-3-phosphate dehydrogenase A OS=Escherichia coli (strain K12) GN=gapA PE=1 SV=2 - [G3P1_ECOLI]	1	1	1	1	118.81	2.8869e-11	0	960.184	3	2878.54	5.06789	115.491	24812	11360	9393.56	2014-0403_iTRAQ-4.raw
MC100	dTTTIIDGVGEEAAIQGR	N-Term(iTRAQ4plex)	115	C5A1D5	60 kDa chaperonin OS=Escherichia coli (strain K12 / MC4100 / BW2952) GN=groL PE=3 SV=1 - [CH60_ECOBW]	1	1	1	1	118.88	2.9249e-11	0	995.516	2	1990.02	1.7273	82.9493	16455	77180	116428	2014-0403_iTRAQ-2.raw
YLS1	dTTTIIDGVGEEAAIQGR	N-Term(iTRAQ4plex)	116	C5A1D5	60 kDa chaperonin OS=Escherichia coli (strain K12 / MC4100 / BW2952) GN=groL PE=3 SV=1 - [CH60_ECOBW]	1	1	1	1	118.88	2.9249e-11	0	995.516	2	1990.02	1.7273	82.9493	16455	49200	81153.5	2014-0403_iTRAQ-2.raw
MC100	yYLATGGGDISQAEVLLk	N-Term(iTRAQ4plex); K18(iTRAQ4plex)	114	P0ABC3	Modulator of FtsH protease HflC OS=Escherichia coli (strain K12) GN=hflC PE=1 SV=1 - [HFLC_ECOLI]	1	1	1	1	118.33	2.9306e-11	0	1093.6	2	2186.2	2.1696	107.994	20895	9257	9956.38	2014-0403_iTRAQ-1.raw
YLS1	yYLATGGGDISQAEVLLk	N-Term(iTRAQ4plex); K18(iTRAQ4plex)	115	P0ABC3	Modulator of FtsH protease HflC OS=Escherichia coli (strain K12) GN=hflC PE=1 SV=1 - [HFLC_ECOLI]	1	1	1	1	118.33	2.9306e-11	0	1093.6	2	2186.2	2.1696	107.994	20895	3546	11596	2014-0403_iTRAQ-1.raw
MC100	iDQLSSDVQTLNAk	N-Term(iTRAQ4plex); K14(iTRAQ4plex)	114	P69776	Major outer membrane lipoprotein Lpp OS=Escherichia coli (strain K12) GN=lpp PE=1 SV=1 - [LPP_ECOLI]	1	1	1	1	118.29	2.9577e-11	0	910.506	2	1820	2.41265	80.4819	14683	80780	86883	2014-0403_iTRAQ-1.raw
YLS1	iDQLSSDVQTLNAk	N-Term(iTRAQ4plex); K14(iTRAQ4plex)	115	P69776	Major outer membrane lipoprotein Lpp OS=Escherichia coli (strain K12) GN=lpp PE=1 SV=1 - [LPP_ECOLI]	1	1	1	1	118.29	2.9577e-11	0	910.506	2	1820	2.41265	80.4819	14683	27800	90910.5	2014-0403_iTRAQ-1.raw
YLS1	TTSSAAIATGLAQk	K14(iTRAQ4plex)	116	P0AEZ3	Septum site-determining protein MinD OS=Escherichia coli (strain K12) GN=minD PE=1 SV=2 - [MIND_ECOLI]	1	1	1	1	118.09	3.0971e-11	0	732.414	2	1463.82	1.00535	56.1449	9154	3340	5509.2	2014-0403_iTRAQ-2.raw
MC100	TTSSAAIATGLAQk	K14(iTRAQ4plex)	115	P0AEZ3	Septum site-determining protein MinD OS=Escherichia coli (strain K12) GN=minD PE=1 SV=2 - [MIND_ECOLI]	1	1	1	1	118.09	3.0971e-11	0	732.414	2	1463.82	1.00535	56.1449	9154	7607	11475.3	2014-0403_iTRAQ-2.raw
YLS1	sFISVIAGGFGTDGSSTGDDQEVGEHR	N-Term(iTRAQ4plex)	116	P0AB67	NAD(P) transhydrogenase subunit beta OS=Escherichia coli (strain K12) GN=pntB PE=1 SV=1 - [PNTB_ECOLI]	1	1	1	1	117.99	3.1693e-11	0	957.12	3	2869.34	2.97251	112.019	23257	1255	2070.07	2014-0403_iTRAQ-2.raw
MC100	sFISVIAGGFGTDGSSTGDDQEVGEHR	N-Term(iTRAQ4plex)	115	P0AB67	NAD(P) transhydrogenase subunit beta OS=Escherichia coli (strain K12) GN=pntB PE=1 SV=1 - [PNTB_ECOLI]	1	1	1	1	117.99	3.1693e-11	0	957.12	3	2869.34	2.97251	112.019	23257	1355	2044.05	2014-0403_iTRAQ-2.raw
MC100	IQGIGAGFIPANLDLk	K16(iTRAQ4plex)	114	P0ABK5	Cysteine synthase A OS=Escherichia coli (strain K12) GN=cysK PE=1 SV=2 - [CYSK_ECOLI]	1	1	1	1	117.98	3.1766e-11	0	886.018	2	1771.03	2.87277	114.983	22262	3284	3532.11	2014-0403_iTRAQ-1.raw
YLS1	IQGIGAGFIPANLDLk	K16(iTRAQ4plex)	115	P0ABK5	Cysteine synthase A OS=Escherichia coli (strain K12) GN=cysK PE=1 SV=2 - [CYSK_ECOLI]	1	1	1	1	117.98	3.1766e-11	0	886.018	2	1771.03	2.87277	114.983	22262	1094	3577.56	2014-0403_iTRAQ-1.raw
MC100	IINEPTAAALAYGLDk	K16(iTRAQ4plex)	117	P0A6Y8	Chaperone protein DnaK OS=Escherichia coli (strain K12) GN=dnaK PE=1 SV=2 - [DNAK_ECOLI]	1	1	1	1	117.96	3.2231e-11	0	902.504	2	1804	1.56063	93.2782	19770	7452	7452	2014-0403_iTRAQ-4.raw
YLS1	IINEPTAAALAYGLDk	K16(iTRAQ4plex)	114	P0A6Y8	Chaperone protein DnaK OS=Escherichia coli (strain K12) GN=dnaK PE=1 SV=2 - [DNAK_ECOLI]	1	1	1	1	117.96	3.2231e-11	0	902.504	2	1804	1.56063	93.2782	19770	9056	7488.39	2014-0403_iTRAQ-4.raw
MC100	VSVSGSGNVAQYAIEk	K16(iTRAQ4plex)	114	P00370	NADP-specific glutamate dehydrogenase OS=Escherichia coli (strain K12) GN=gdhA PE=1 SV=1 - [DHE4_ECOLI]	1	1	1	1	117.89	3.2431e-11	0	876.968	2	1752.93	2.68621	68.7677	11674	5873	6316.71	2014-0403_iTRAQ-1.raw
YLS1	VSVSGSGNVAQYAIEk	K16(iTRAQ4plex)	115	P00370	NADP-specific glutamate dehydrogenase OS=Escherichia coli (strain K12) GN=gdhA PE=1 SV=1 - [DHE4_ECOLI]	1	1	1	1	117.89	3.2431e-11	0	876.968	2	1752.93	2.68621	68.7677	11674	1667	5451.36	2014-0403_iTRAQ-1.raw
MC100	iDQLSSDVQTLNAk	N-Term(iTRAQ4plex); K14(iTRAQ4plex)	116	P69776	Major outer membrane lipoprotein Lpp OS=Escherichia coli (strain K12) GN=lpp PE=1 SV=1 - [LPP_ECOLI]	1	1	1	1	117.88	3.2505e-11	0	910.506	2	1820.01	2.61387	79.3542	15395	132500	143456	2014-0403_iTRAQ-3.raw
YLS1	iDQLSSDVQTLNAk	N-Term(iTRAQ4plex); K14(iTRAQ4plex)	117	P69776	Major outer membrane lipoprotein Lpp OS=Escherichia coli (strain K12) GN=lpp PE=1 SV=1 - [LPP_ECOLI]	1	1	1	1	117.88	3.2505e-11	0	910.506	2	1820.01	2.61387	79.3542	15395	41700	75601.1	2014-0403_iTRAQ-3.raw
YLS1	yYLATGGGDISQAEVLLk	N-Term(iTRAQ4plex); K18(iTRAQ4plex)	116	P0ABC3	Modulator of FtsH protease HflC OS=Escherichia coli (strain K12) GN=hflC PE=1 SV=1 - [HFLC_ECOLI]	1	1	1	1	117.83	3.2882e-11	0	1093.6	2	2186.19	-0.0638658	107.314	22290	4150	6845.26	2014-0403_iTRAQ-2.raw
MC100	yYLATGGGDISQAEVLLk	N-Term(iTRAQ4plex); K18(iTRAQ4plex)	115	P0ABC3	Modulator of FtsH protease HflC OS=Escherichia coli (strain K12) GN=hflC PE=1 SV=1 - [HFLC_ECOLI]	1	1	1	1	117.83	3.2882e-11	0	1093.6	2	2186.19	-0.0638658	107.314	22290	5243	7909.19	2014-0403_iTRAQ-2.raw
MC100	ITEQSDGLLAk	K11(iTRAQ4plex)	116	P56580	Glucitol/sorbitol-specific phosphotransferase enzyme IIB component OS=Escherichia coli (strain K12) GN=srlE PE=1 SV=1 - [PTHB_ECOLI]	1	1	1	1	118.29	3.3208e-11	0	659.873	2	1318.74	4.57653	54.9754	8673	19640	21264	2014-0403_iTRAQ-3.raw
YLS1	ITEQSDGLLAk	K11(iTRAQ4plex)	117	P56580	Glucitol/sorbitol-specific phosphotransferase enzyme IIB component OS=Escherichia coli (strain K12) GN=srlE PE=1 SV=1 - [PTHB_ECOLI]	1	1	1	1	118.29	3.3208e-11	0	659.873	2	1318.74	4.57653	54.9754	8673	15980	28971.4	2014-0403_iTRAQ-3.raw
YLS1	qAIFATPAFQVDGk	N-Term(iTRAQ4plex); K14(iTRAQ4plex)	116	P0ADY1	Peptidyl-prolyl cis-trans isomerase D OS=Escherichia coli (strain K12) GN=ppiD PE=1 SV=1 - [PPID_ECOLI]	1	1	1	1	118.58	3.3976e-11	0	890.995	2	1780.98	-0.804032	92.9407	19019	19150	31587.2	2014-0403_iTRAQ-2.raw
MC100	qAIFATPAFQVDGk	N-Term(iTRAQ4plex); K14(iTRAQ4plex)	115	P0ADY1	Peptidyl-prolyl cis-trans isomerase D OS=Escherichia coli (strain K12) GN=ppiD PE=1 SV=1 - [PPID_ECOLI]	1	1	1	1	118.58	3.3976e-11	0	890.995	2	1780.98	-0.804032	92.9407	19019	24110	36370.5	2014-0403_iTRAQ-2.raw
YLS1	eFIEAAQVGGVSTSGIVIR	N-Term(iTRAQ4plex)	117	P0AFH6	Oligopeptide transport system permease protein OppC OS=Escherichia coli (strain K12) GN=oppC PE=1 SV=1 - [OPPC_ECOLI]	1	1	1	1	117.66	3.4195e-11	0	1039.08	2	2077.14	1.79992	100.966	20968	7584	13749.6	2014-0403_iTRAQ-3.raw
MC100	eFIEAAQVGGVSTSGIVIR	N-Term(iTRAQ4plex)	116	P0AFH6	Oligopeptide transport system permease protein OppC OS=Escherichia coli (strain K12) GN=oppC PE=1 SV=1 - [OPPC_ECOLI]	1	1	1	1	117.66	3.4195e-11	0	1039.08	2	2077.14	1.79992	100.966	20968	16070	17398.8	2014-0403_iTRAQ-3.raw
MC100	gTPGFSGADLANLVNEAALFAAR	N-Term(iTRAQ4plex)	115	P0AAI3	ATP-dependent zinc metalloprotease FtsH OS=Escherichia coli (strain K12) GN=ftsH PE=1 SV=1 - [FTSH_ECOLI]	1	1	1	1	118.55	3.4351e-11	0	802.757	3	2406.26	1.77509	151.076	30487	580.2	875.245	2014-0403_iTRAQ-2.raw
YLS1	gTPGFSGADLANLVNEAALFAAR	N-Term(iTRAQ4plex)	116	P0AAI3	ATP-dependent zinc metalloprotease FtsH OS=Escherichia coli (strain K12) GN=ftsH PE=1 SV=1 - [FTSH_ECOLI]	1	1	1	1	118.55	3.4351e-11	0	802.757	3	2406.26	1.77509	151.076	30487	767.5	1265.96	2014-0403_iTRAQ-2.raw
MC100	VIPSIAYTEPEVAWVGLTEk	K20(iTRAQ4plex)	117	P0A9P0	Dihydrolipoyl dehydrogenase OS=Escherichia coli (strain K12) GN=lpdA PE=1 SV=2 - [DLDH_ECOLI]	1	1	1	1	117.58	3.483e-11	0	1173.64	2	2346.28	2.02293	124.06	26489	1236	1236	2014-0403_iTRAQ-4.raw
YLS1	VIPSIAYTEPEVAWVGLTEk	K20(iTRAQ4plex)	114	P0A9P0	Dihydrolipoyl dehydrogenase OS=Escherichia coli (strain K12) GN=lpdA PE=1 SV=2 - [DLDH_ECOLI]	1	1	1	1	117.58	3.483e-11	0	1173.64	2	2346.28	2.02293	124.06	26489	987.8	816.81	2014-0403_iTRAQ-4.raw
MC100	THAPVDFDTAVASTITSHDAGYINk	K25(iTRAQ4plex)	117	P09373	Formate acetyltransferase 1 OS=Escherichia coli (strain K12) GN=pflB PE=1 SV=2 - [PFLB_ECOLI]	1	1	1	1	117.44	3.5971e-11	0	925.795	3	2775.37	0.354158	91.0663	19179	3458	3458	2014-0403_iTRAQ-4.raw
YLS1	THAPVDFDTAVASTITSHDAGYINk	K25(iTRAQ4plex)	114	P09373	Formate acetyltransferase 1 OS=Escherichia coli (strain K12) GN=pflB PE=1 SV=2 - [PFLB_ECOLI]	1	1	1	1	117.44	3.5971e-11	0	925.795	3	2775.37	0.354158	91.0663	19179	5590	4622.36	2014-0403_iTRAQ-4.raw
MC100	aVSEATAEVDVISAAALSEQQLAk	N-Term(iTRAQ4plex); K24(iTRAQ4plex)	115	C4ZZ13	ATP synthase subunit delta OS=Escherichia coli (strain K12 / MC4100 / BW2952) GN=atpH PE=3 SV=1 - [ATPD_ECOBW]	1	1	1	1	117.9	3.6004e-11	0	897.156	3	2689.45	0.838568	119.807	24776	3945	5951.12	2014-0403_iTRAQ-2.raw
YLS1	aVSEATAEVDVISAAALSEQQLAk	N-Term(iTRAQ4plex); K24(iTRAQ4plex)	116	C4ZZ13	ATP synthase subunit delta OS=Escherichia coli (strain K12 / MC4100 / BW2952) GN=atpH PE=3 SV=1 - [ATPD_ECOBW]	1	1	1	1	117.9	3.6004e-11	0	897.156	3	2689.45	0.838568	119.807	24776	2542	4192.93	2014-0403_iTRAQ-2.raw
MC100	iADQLIVGGGIANTFIAAQGHDVGk	N-Term(iTRAQ4plex); K25(iTRAQ4plex)	116	P0A799	Phosphoglycerate kinase OS=Escherichia coli (strain K12) GN=pgk PE=1 SV=2 - [PGK_ECOLI]	1	1	1	1	117.03	3.9533e-11	0	918.514	3	2753.53	3.32411	117.643	24438	4180	4525.63	2014-0403_iTRAQ-3.raw
YLS1	iADQLIVGGGIANTFIAAQGHDVGk	N-Term(iTRAQ4plex); K25(iTRAQ4plex)	117	P0A799	Phosphoglycerate kinase OS=Escherichia coli (strain K12) GN=pgk PE=1 SV=2 - [PGK_ECOLI]	1	1	1	1	117.03	3.9533e-11	0	918.514	3	2753.53	3.32411	117.643	24438	7448	13503	2014-0403_iTRAQ-3.raw
MC100	gGDIEETAFNTNLEAADEIAR	N-Term(iTRAQ4plex)	117	P21513	Ribonuclease E OS=Escherichia coli (strain K12) GN=rne PE=1 SV=6 - [RNE_ECOLI]	1	1	1	1	116.97	4.0083e-11	0	1190.57	2	2380.14	1.1809	97.3324	20783	3756	3756	2014-0403_iTRAQ-4.raw
YLS1	gGDIEETAFNTNLEAADEIAR	N-Term(iTRAQ4plex)	114	P21513	Ribonuclease E OS=Escherichia coli (strain K12) GN=rne PE=1 SV=6 - [RNE_ECOLI]	1	1	1	1	116.97	4.0083e-11	0	1190.57	2	2380.14	1.1809	97.3324	20783	2241	1853.08	2014-0403_iTRAQ-4.raw
MC100	eLLSQYDFPGDDTPIVR	N-Term(iTRAQ4plex)	115	P0CE47	Elongation factor Tu 1 OS=Escherichia coli (strain K12) GN=tufA PE=1 SV=1 - [EFTU1_ECOLI]	2	1	1	1	117.02	4.0318e-11	0	1055.03	2	2109.06	-0.387568	104.221	21623	60310	90979	2014-0403_iTRAQ-2.raw
YLS1	eLLSQYDFPGDDTPIVR	N-Term(iTRAQ4plex)	116	P0CE47	Elongation factor Tu 1 OS=Escherichia coli (strain K12) GN=tufA PE=1 SV=1 - [EFTU1_ECOLI]	2	1	1	1	117.02	4.0318e-11	0	1055.03	2	2109.06	-0.387568	104.221	21623	31540	52024	2014-0403_iTRAQ-2.raw
MC100	lEFTGQSVDAPLLSETAR	N-Term(iTRAQ4plex)	116	P30750	Methionine import ATP-binding protein MetN OS=Escherichia coli (strain K12) GN=metN PE=1 SV=4 - [METN_ECOLI]	1	1	1	1	117.65	4.0457e-11	0	1039.55	2	2078.09	2.68591	102.776	21366	14910	16142.8	2014-0403_iTRAQ-3.raw
YLS1	lEFTGQSVDAPLLSETAR	N-Term(iTRAQ4plex)	117	P30750	Methionine import ATP-binding protein MetN OS=Escherichia coli (strain K12) GN=metN PE=1 SV=4 - [METN_ECOLI]	1	1	1	1	117.65	4.0457e-11	0	1039.55	2	2078.09	2.68591	102.776	21366	8840	16026.7	2014-0403_iTRAQ-3.raw
MC100	aGLINSGGAAGGETDLSDAVR	N-Term(iTRAQ4plex)	117	P0A991	Fructose-bisphosphate aldolase class 1 OS=Escherichia coli (strain K12) GN=fbaB PE=1 SV=2 - [ALF1_ECOLI]	1	1	1	1	116.92	4.0547e-11	0	1038.03	2	2075.05	2.57746	74.1712	14377	14610	14610	2014-0403_iTRAQ-4.raw
YLS1	aGLINSGGAAGGETDLSDAVR	N-Term(iTRAQ4plex)	114	P0A991	Fructose-bisphosphate aldolase class 1 OS=Escherichia coli (strain K12) GN=fbaB PE=1 SV=2 - [ALF1_ECOLI]	1	1	1	1	116.92	4.0547e-11	0	1038.03	2	2075.05	2.57746	74.1712	14377	21760	17993.3	2014-0403_iTRAQ-4.raw
YLS1	LTTDIGPVIDSEAk	K14(iTRAQ4plex)	117	P09546	Bifunctional protein PutA OS=Escherichia coli (strain K12) GN=putA PE=1 SV=3 - [PUTA_ECOLI]	1	1	1	1	116.86	4.2037e-11	0	801.94	2	1602.87	0.622258	73.6137	13769	8477	15368.6	2014-0403_iTRAQ-3.raw
MC100	LTTDIGPVIDSEAk	K14(iTRAQ4plex)	116	P09546	Bifunctional protein PutA OS=Escherichia coli (strain K12) GN=putA PE=1 SV=3 - [PUTA_ECOLI]	1	1	1	1	116.86	4.2037e-11	0	801.94	2	1602.87	0.622258	73.6137	13769	17460	18903.7	2014-0403_iTRAQ-3.raw
MC100	dTTTIIDGVGEEAAIQGR	N-Term(iTRAQ4plex)	116	C5A1D5	60 kDa chaperonin OS=Escherichia coli (strain K12 / MC4100 / BW2952) GN=groL PE=3 SV=1 - [CH60_ECOBW]	1	1	1	1	117.15	4.308e-11	0	664.014	3	1990.03	3.56077	83.4731	16530	40830	44206.1	2014-0403_iTRAQ-3.raw
YLS1	dTTTIIDGVGEEAAIQGR	N-Term(iTRAQ4plex)	117	C5A1D5	60 kDa chaperonin OS=Escherichia coli (strain K12 / MC4100 / BW2952) GN=groL PE=3 SV=1 - [CH60_ECOBW]	1	1	1	1	117.15	4.308e-11	0	664.014	3	1990.03	3.56077	83.4731	16530	25470	46176.5	2014-0403_iTRAQ-3.raw
YLS1	fADIVNANINALLEk	N-Term(iTRAQ4plex); K15(iTRAQ4plex)	117	P0AFM6	Phage shock protein A OS=Escherichia coli (strain K12) GN=pspA PE=1 SV=2 - [PSPA_ECOLI]	1	1	1	1	116.57	4.395e-11	0	967.058	2	1933.11	4.74728	131.158	26966	581.6	1054.43	2014-0403_iTRAQ-3.raw
MC100	fADIVNANINALLEk	N-Term(iTRAQ4plex); K15(iTRAQ4plex)	116	P0AFM6	Phage shock protein A OS=Escherichia coli (strain K12) GN=pspA PE=1 SV=2 - [PSPA_ECOLI]	1	1	1	1	116.57	4.395e-11	0	967.058	2	1933.11	4.74728	131.158	26966	681.4	737.742	2014-0403_iTRAQ-3.raw
MC100	eIESYDAVLVLGEDVTQTGAR	N-Term(iTRAQ4plex)	114	P33602	NADH-quinone oxidoreductase subunit G OS=Escherichia coli (strain K12) GN=nuoG PE=1 SV=4 - [NUOG_ECOLI]	2	1	1	1	117.35	4.4455e-11	0	803.75	3	2409.23	3.11332	122.21	23602	5100	5485.31	2014-0403_iTRAQ-1.raw
MC100	TALNVSGSmTAGTLTSQWLk	M9(Oxidation); K20(iTRAQ4plex)	117	P77529	Uncharacterized symporter YdjN OS=Escherichia coli (strain K12) GN=ydjN PE=3 SV=1 - [YDJN_ECOLI]	1	1	1	1	117	4.4794e-11	0	1113.58	2	2226.16	0.0314522	95.3502	20320	1522	1522	2014-0403_iTRAQ-4.raw
YLS1	TALNVSGSmTAGTLTSQWLk	M9(Oxidation); K20(iTRAQ4plex)	114	P77529	Uncharacterized symporter YdjN OS=Escherichia coli (strain K12) GN=ydjN PE=3 SV=1 - [YDJN_ECOLI]	1	1	1	1	117	4.4794e-11	0	1113.58	2	2226.16	0.0314522	95.3502	20320	1634	1351.15	2014-0403_iTRAQ-4.raw
MC100	TPSmEQAIGLLSGGNQQk	M4(Oxidation); K18(iTRAQ4plex)	117	P04983	Ribose import ATP-binding protein RbsA OS=Escherichia coli (strain K12) GN=rbsA PE=1 SV=1 - [RBSA_ECOLI]	1	1	1	1	116.47	4.4973e-11	0	1010.02	2	2019.04	4.24379	72.9199	14016	2726	2726	2014-0403_iTRAQ-4.raw
YLS1	TPSmEQAIGLLSGGNQQk	M4(Oxidation); K18(iTRAQ4plex)	114	P04983	Ribose import ATP-binding protein RbsA OS=Escherichia coli (strain K12) GN=rbsA PE=1 SV=1 - [RBSA_ECOLI]	1	1	1	1	116.47	4.4973e-11	0	1010.02	2	2019.04	4.24379	72.9199	14016	2677	2213.61	2014-0403_iTRAQ-4.raw
MC100	sFISVIAGGFGTDGSSTGDDQEVGEHR	N-Term(iTRAQ4plex)	114	P0AB67	NAD(P) transhydrogenase subunit beta OS=Escherichia coli (strain K12) GN=pntB PE=1 SV=1 - [PNTB_ECOLI]	1	1	1	1	116.46	4.5077e-11	0	957.119	3	2869.34	2.33437	112.453	21782	1826	1963.96	2014-0403_iTRAQ-1.raw
YLS1	sFISVIAGGFGTDGSSTGDDQEVGEHR	N-Term(iTRAQ4plex)	115	P0AB67	NAD(P) transhydrogenase subunit beta OS=Escherichia coli (strain K12) GN=pntB PE=1 SV=1 - [PNTB_ECOLI]	1	1	1	1	116.46	4.5077e-11	0	957.119	3	2869.34	2.33437	112.453	21782	487.3	1593.55	2014-0403_iTRAQ-1.raw
MC100	tAImENAHLVLSAASFAESDGTVINNEGR	N-Term(iTRAQ4plex); M4(Oxidation)	117	P33602	NADH-quinone oxidoreductase subunit G OS=Escherichia coli (strain K12) GN=nuoG PE=1 SV=4 - [NUOG_ECOLI]	2	1	1	1	116.43	4.539e-11	0	1059.86	3	3177.58	4.79529	108.487	23343	892.9	892.9	2014-0403_iTRAQ-4.raw
YLS1	tAImENAHLVLSAASFAESDGTVINNEGR	N-Term(iTRAQ4plex); M4(Oxidation)	114	P33602	NADH-quinone oxidoreductase subunit G OS=Escherichia coli (strain K12) GN=nuoG PE=1 SV=4 - [NUOG_ECOLI]	2	1	1	1	116.43	4.539e-11	0	1059.86	3	3177.58	4.79529	108.487	23343	1897	1568.62	2014-0403_iTRAQ-4.raw
YLS1	aLADITDPATGAVIVk	N-Term(iTRAQ4plex); K16(iTRAQ4plex)	116	C5A062	Formate dehydrogenase-O, large subunit OS=Escherichia coli (strain K12 / MC4100 / BW2952) GN=fdoG PE=4 SV=1 - [C5A062_ECOBW]	2	1	1	1	116.27	4.7093e-11	0	922.043	2	1843.08	0.707474	92.0277	18800	13480	22234.7	2014-0403_iTRAQ-2.raw
MC100	aLADITDPATGAVIVk	N-Term(iTRAQ4plex); K16(iTRAQ4plex)	115	C5A062	Formate dehydrogenase-O, large subunit OS=Escherichia coli (strain K12 / MC4100 / BW2952) GN=fdoG PE=4 SV=1 - [C5A062_ECOBW]	2	1	1	1	116.27	4.7093e-11	0	922.043	2	1843.08	0.707474	92.0277	18800	19500	29416.2	2014-0403_iTRAQ-2.raw
MC100	LHSLLDEGSLVELGSELEPk	K20(iTRAQ4plex)	116	B1X927	Acetyl-coenzyme A carboxylase carboxyl transferase subunit beta OS=Escherichia coli (strain K12 / DH10B) GN=accD PE=3 SV=1 - [ACCD_ECODH]	2	1	1	1	116.66	4.747e-11	0	770.417	3	2309.24	0.836099	118.84	24666	1775	1921.77	2014-0403_iTRAQ-3.raw
YLS1	LHSLLDEGSLVELGSELEPk	K20(iTRAQ4plex)	117	B1X927	Acetyl-coenzyme A carboxylase carboxyl transferase subunit beta OS=Escherichia coli (strain K12 / DH10B) GN=accD PE=3 SV=1 - [ACCD_ECODH]	2	1	1	1	116.66	4.747e-11	0	770.417	3	2309.24	0.836099	118.84	24666	1822	3303.24	2014-0403_iTRAQ-3.raw
MC100	mAQVAVDHILGSENAFEGADLSAk	N-Term(iTRAQ4plex); M1(Oxidation); K24(iTRAQ4plex)	114	P08201	Nitrite reductase (NADH) large subunit OS=Escherichia coli (strain K12) GN=nirB PE=3 SV=4 - [NIRB_ECOLI]	1	1	1	1	116.32	4.8069e-11	0	926.477	3	2777.42	5.60676	99.0884	19062	3648	3923.61	2014-0403_iTRAQ-1.raw
YLS1	mAQVAVDHILGSENAFEGADLSAk	N-Term(iTRAQ4plex); M1(Oxidation); K24(iTRAQ4plex)	115	P08201	Nitrite reductase (NADH) large subunit OS=Escherichia coli (strain K12) GN=nirB PE=3 SV=4 - [NIRB_ECOLI]	1	1	1	1	116.32	4.8069e-11	0	926.477	3	2777.42	5.60676	99.0884	19062	955.5	3124.64	2014-0403_iTRAQ-1.raw
MC100	lIQLmNETVDGDYQTFk	N-Term(iTRAQ4plex); M5(Oxidation); K17(iTRAQ4plex)	115	P0AFG8	Pyruvate dehydrogenase E1 component OS=Escherichia coli (strain K12) GN=aceE PE=1 SV=2 - [ODP1_ECOLI]	1	1	1	1	116.88	4.81e-11	0	1160.09	2	2319.18	-1.1028	94.6416	19436	18810	28375.3	2014-0403_iTRAQ-2.raw
YLS1	lIQLmNETVDGDYQTFk	N-Term(iTRAQ4plex); M5(Oxidation); K17(iTRAQ4plex)	116	P0AFG8	Pyruvate dehydrogenase E1 component OS=Escherichia coli (strain K12) GN=aceE PE=1 SV=2 - [ODP1_ECOLI]	1	1	1	1	116.88	4.81e-11	0	1160.09	2	2319.18	-1.1028	94.6416	19436	18330	30234.6	2014-0403_iTRAQ-2.raw
YLS1	aDISSDQIAAIGITNQR	N-Term(iTRAQ4plex)	117	C5A093	Glycerol kinase OS=Escherichia coli (strain K12 / MC4100 / BW2952) GN=glpK PE=3 SV=1 - [GLPK_ECOBW]	1	1	1	1	116.22	4.8114e-11	0	959.014	2	1917.02	2.76547	80.3784	15666	135900	246383	2014-0403_iTRAQ-3.raw
MC100	aDISSDQIAAIGITNQR	N-Term(iTRAQ4plex)	116	C5A093	Glycerol kinase OS=Escherichia coli (strain K12 / MC4100 / BW2952) GN=glpK PE=3 SV=1 - [GLPK_ECOBW]	1	1	1	1	116.22	4.8114e-11	0	959.014	2	1917.02	2.76547	80.3784	15666	120600	130572	2014-0403_iTRAQ-3.raw
MC100	lLLLDESLSALDYk	N-Term(iTRAQ4plex); K14(iTRAQ4plex)	117	P69874	Spermidine/putrescine import ATP-binding protein PotA OS=Escherichia coli (strain K12) GN=potA PE=1 SV=1 - [POTA_ECOLI]	1	1	1	1	116.13	4.8636e-11	0	941.048	2	1881.09	3.48601	136.341	28774	6759	6759	2014-0403_iTRAQ-4.raw
YLS1	lLLLDESLSALDYk	N-Term(iTRAQ4plex); K14(iTRAQ4plex)	114	P69874	Spermidine/putrescine import ATP-binding protein PotA OS=Escherichia coli (strain K12) GN=potA PE=1 SV=1 - [POTA_ECOLI]	1	1	1	1	116.13	4.8636e-11	0	941.048	2	1881.09	3.48601	136.341	28774	10500	8682.43	2014-0403_iTRAQ-4.raw
MC100	gLAQGTDVSFGSFGLk	N-Term(iTRAQ4plex); K16(iTRAQ4plex)	114	C4ZUG8	50S ribosomal protein L16 OS=Escherichia coli (strain K12 / MC4100 / BW2952) GN=rplP PE=3 SV=1 - [RL16_ECOBW]	1	1	1	1	116.06	4.9426e-11	0	936.513	2	1872.02	4.27078	102.668	19805	12080	12992.7	2014-0403_iTRAQ-1.raw
YLS1	gLAQGTDVSFGSFGLk	N-Term(iTRAQ4plex); K16(iTRAQ4plex)	115	C4ZUG8	50S ribosomal protein L16 OS=Escherichia coli (strain K12 / MC4100 / BW2952) GN=rplP PE=3 SV=1 - [RL16_ECOBW]	1	1	1	1	116.06	4.9426e-11	0	936.513	2	1872.02	4.27078	102.668	19805	607.3	1985.97	2014-0403_iTRAQ-1.raw
MC100	gVLkPGVELVEPTSGNTGIALAYVAAAR	N-Term(iTRAQ4plex); K4(iTRAQ4plex)	116	P0ABK5	Cysteine synthase A OS=Escherichia coli (strain K12) GN=cysK PE=1 SV=2 - [CYSK_ECOLI]	1	1	1	1	116	5.0114e-11	0	1014.58	3	3041.73	1.73678	111.173	23169	2858	3094.32	2014-0403_iTRAQ-3.raw
YLS1	gVLkPGVELVEPTSGNTGIALAYVAAAR	N-Term(iTRAQ4plex); K4(iTRAQ4plex)	117	P0ABK5	Cysteine synthase A OS=Escherichia coli (strain K12) GN=cysK PE=1 SV=2 - [CYSK_ECOLI]	1	1	1	1	116	5.0114e-11	0	1014.58	3	3041.73	1.73678	111.173	23169	2201	3990.36	2014-0403_iTRAQ-3.raw
MC100	lTILGINQVPADLIEASR	N-Term(iTRAQ4plex)	117	P14176	Glycine betaine/L-proline transport system permease protein ProW OS=Escherichia coli (strain K12) GN=proW PE=1 SV=1 - [PROW_ECOLI]	1	1	1	1	115.96	5.0577e-11	0	1034.1	2	2067.2	3.09413	132.238	28019	5861	5861	2014-0403_iTRAQ-4.raw
YLS1	lTILGINQVPADLIEASR	N-Term(iTRAQ4plex)	114	P14176	Glycine betaine/L-proline transport system permease protein ProW OS=Escherichia coli (strain K12) GN=proW PE=1 SV=1 - [PROW_ECOLI]	1	1	1	1	115.96	5.0577e-11	0	1034.1	2	2067.2	3.09413	132.238	28019	10270	8492.24	2014-0403_iTRAQ-4.raw
MC100	lAQmQQLSHQDDDSAAAAALAAQTGER	N-Term(iTRAQ4plex); M4(Oxidation)	114	C4ZRJ3	Protein translocase subunit SecA OS=Escherichia coli (strain K12 / MC4100 / BW2952) GN=secA PE=3 SV=1 - [SECA_ECOBW]	1	1	1	1	115.86	5.1756e-11	0	986.479	3	2957.42	2.33796	71.2819	12326	7917	8515.14	2014-0403_iTRAQ-1.raw
YLS1	lAQmQQLSHQDDDSAAAAALAAQTGER	N-Term(iTRAQ4plex); M4(Oxidation)	115	C4ZRJ3	Protein translocase subunit SecA OS=Escherichia coli (strain K12 / MC4100 / BW2952) GN=secA PE=3 SV=1 - [SECA_ECOBW]	1	1	1	1	115.86	5.1756e-11	0	986.479	3	2957.42	2.33796	71.2819	12326	2671	8734.6	2014-0403_iTRAQ-1.raw
MC100	LLLLDESLSALDYk	K14(iTRAQ4plex)	115	P69874	Spermidine/putrescine import ATP-binding protein PotA OS=Escherichia coli (strain K12) GN=potA PE=1 SV=1 - [POTA_ECOLI]	1	1	1	1	115.79	5.2596e-11	0	868.997	2	1736.99	3.64169	125.954	25949	1208	1822.3	2014-0403_iTRAQ-2.raw
YLS1	LLLLDESLSALDYk	K14(iTRAQ4plex)	116	P69874	Spermidine/putrescine import ATP-binding protein PotA OS=Escherichia coli (strain K12) GN=potA PE=1 SV=1 - [POTA_ECOLI]	1	1	1	1	115.79	5.2596e-11	0	868.997	2	1736.99	3.64169	125.954	25949	947.8	1563.36	2014-0403_iTRAQ-2.raw
MC100	dYGVGSDVYSVTSFTELAR	N-Term(iTRAQ4plex)	116	P0AFG8	Pyruvate dehydrogenase E1 component OS=Escherichia coli (strain K12) GN=aceE PE=1 SV=2 - [ODP1_ECOLI]	1	1	1	1	115.78	5.2718e-11	0	1105.54	2	2210.08	1.37521	111.907	23314	50870	55076.2	2014-0403_iTRAQ-3.raw
MC100	aAIAAAQANPNAk	N-Term(iTRAQ4plex); K13(iTRAQ4plex)	116	P00363	Fumarate reductase flavoprotein subunit OS=Escherichia coli (strain K12) GN=frdA PE=1 SV=3 - [FRDA_ECOLI]	1	1	1	1	115.78	5.2718e-11	0	749.935	2	1498.86	2.78406	37.8918	4966	11210	12136.9	2014-0403_iTRAQ-3.raw
YLS1	aAIAAAQANPNAk	N-Term(iTRAQ4plex); K13(iTRAQ4plex)	117	P00363	Fumarate reductase flavoprotein subunit OS=Escherichia coli (strain K12) GN=frdA PE=1 SV=3 - [FRDA_ECOLI]	1	1	1	1	115.78	5.2718e-11	0	749.935	2	1498.86	2.78406	37.8918	4966	5188	9405.72	2014-0403_iTRAQ-3.raw
YLS1	dYGVGSDVYSVTSFTELAR	N-Term(iTRAQ4plex)	117	P0AFG8	Pyruvate dehydrogenase E1 component OS=Escherichia coli (strain K12) GN=aceE PE=1 SV=2 - [ODP1_ECOLI]	1	1	1	1	115.78	5.2718e-11	0	1105.54	2	2210.08	1.37521	111.907	23314	36900	66898.8	2014-0403_iTRAQ-3.raw
MC100	IINEPTAAALAYGLDk	K16(iTRAQ4plex)	115	P0A6Y8	Chaperone protein DnaK OS=Escherichia coli (strain K12) GN=dnaK PE=1 SV=2 - [DNAK_ECOLI]	1	1	1	1	115.83	5.3157e-11	0	902.504	2	1804	1.35763	93.7768	19228	9343	14094.1	2014-0403_iTRAQ-2.raw
YLS1	IINEPTAAALAYGLDk	K16(iTRAQ4plex)	116	P0A6Y8	Chaperone protein DnaK OS=Escherichia coli (strain K12) GN=dnaK PE=1 SV=2 - [DNAK_ECOLI]	1	1	1	1	115.83	5.3157e-11	0	902.504	2	1804	1.35763	93.7768	19228	6773	11171.8	2014-0403_iTRAQ-2.raw
YLS1	fTAQGADAEQALk	N-Term(iTRAQ4plex); K13(iTRAQ4plex)	117	P69811	Multiphosphoryl transfer protein OS=Escherichia coli (strain K12) GN=fruB PE=1 SV=1 - [PTFAH_ECOLI]	1	1	1	1	115.73	5.3328e-11	0	819.443	2	1637.88	2.57039	61.6872	10436	57530	104301	2014-0403_iTRAQ-3.raw
MC100	fTAQGADAEQALk	N-Term(iTRAQ4plex); K13(iTRAQ4plex)	116	P69811	Multiphosphoryl transfer protein OS=Escherichia coli (strain K12) GN=fruB PE=1 SV=1 - [PTFAH_ECOLI]	1	1	1	1	115.73	5.3328e-11	0	819.443	2	1637.88	2.57039	61.6872	10436	75180	81396.3	2014-0403_iTRAQ-3.raw
MC100	gENYDGTTGSFADLLR	N-Term(iTRAQ4plex)	115	B1X656	(Dimethylallyl)adenosine tRNA methylthiotransferase MiaB OS=Escherichia coli (strain K12 / DH10B) GN=miaB PE=3 SV=1 - [MIAB_ECODH]	1	1	1	1	115.72	5.3451e-11	0	930.451	2	1859.89	2.53466	97.9295	20224	9942	14997.7	2014-0403_iTRAQ-2.raw
YLS1	gENYDGTTGSFADLLR	N-Term(iTRAQ4plex)	116	B1X656	(Dimethylallyl)adenosine tRNA methylthiotransferase MiaB OS=Escherichia coli (strain K12 / DH10B) GN=miaB PE=3 SV=1 - [MIAB_ECODH]	1	1	1	1	115.72	5.3451e-11	0	930.451	2	1859.89	2.53466	97.9295	20224	3457	5702.19	2014-0403_iTRAQ-2.raw
MC100	vEVETPEENTGDVIGDLSR	N-Term(iTRAQ4plex)	117	C4ZUJ5	Elongation factor G OS=Escherichia coli (strain K12 / MC4100 / BW2952) GN=fusA PE=3 SV=1 - [EFG_ECOBW]	1	1	1	1	115.51	5.6099e-11	0	1102.05	2	2203.09	1.44521	88.9872	18637	5208	5208	2014-0403_iTRAQ-4.raw
YLS1	vEVETPEENTGDVIGDLSR	N-Term(iTRAQ4plex)	114	C4ZUJ5	Elongation factor G OS=Escherichia coli (strain K12 / MC4100 / BW2952) GN=fusA PE=3 SV=1 - [EFG_ECOBW]	1	1	1	1	115.51	5.6099e-11	0	1102.05	2	2203.09	1.44521	88.9872	18637	12950	10708.3	2014-0403_iTRAQ-4.raw
MC100	eAAPAAAPAAAAAk	N-Term(iTRAQ4plex); K14(iTRAQ4plex)	115	P06959	Dihydrolipoyllysine-residue acetyltransferase component of pyruvate dehydrogenase complex OS=Escherichia coli (strain K12) GN=aceF PE=1 SV=3 - [ODP2_ECOLI]	1	1	1	1	115.48	5.6488e-11	0	734.923	2	1468.84	1.4632	37.5386	4924	6101	9203.5	2014-0403_iTRAQ-2.raw
YLS1	eAAPAAAPAAAAAk	N-Term(iTRAQ4plex); K14(iTRAQ4plex)	116	P06959	Dihydrolipoyllysine-residue acetyltransferase component of pyruvate dehydrogenase complex OS=Escherichia coli (strain K12) GN=aceF PE=1 SV=3 - [ODP2_ECOLI]	1	1	1	1	115.48	5.6488e-11	0	734.923	2	1468.84	1.4632	37.5386	4924	6042	9966.04	2014-0403_iTRAQ-2.raw
MC100	iVIVGGGAGGLEmATQLGHk	N-Term(iTRAQ4plex); M13(Oxidation); K20(iTRAQ4plex)	117	P00393	NADH dehydrogenase OS=Escherichia coli (strain K12) GN=ndh PE=1 SV=2 - [DHNA_ECOLI]	1	1	1	1	115.32	5.8608e-11	0	738.087	3	2212.25	4.38628	85.6873	17716	193800	193800	2014-0403_iTRAQ-4.raw
YLS1	iVIVGGGAGGLEmATQLGHk	N-Term(iTRAQ4plex); M13(Oxidation); K20(iTRAQ4plex)	114	P00393	NADH dehydrogenase OS=Escherichia coli (strain K12) GN=ndh PE=1 SV=2 - [DHNA_ECOLI]	1	1	1	1	115.32	5.8608e-11	0	738.087	3	2212.25	4.38628	85.6873	17716	207500	171581	2014-0403_iTRAQ-4.raw
YLS1	eLAAFSQFASDLDDATR	N-Term(iTRAQ4plex)	116	C4ZZ12	ATP synthase subunit alpha OS=Escherichia coli (strain K12 / MC4100 / BW2952) GN=atpA PE=3 SV=1 - [ATPA_ECOBW]	1	1	1	1	115.21	6.0111e-11	0	1000.99	2	2000.97	2.71174	125.76	25912	15110	24923.4	2014-0403_iTRAQ-2.raw
MC100	eLAAFSQFASDLDDATR	N-Term(iTRAQ4plex)	115	C4ZZ12	ATP synthase subunit alpha OS=Escherichia coli (strain K12 / MC4100 / BW2952) GN=atpA PE=3 SV=1 - [ATPA_ECOBW]	1	1	1	1	115.21	6.0111e-11	0	1000.99	2	2000.97	2.71174	125.76	25912	15050	22703.3	2014-0403_iTRAQ-2.raw
MC100	yVESQVYQGVVENLASEQAAR	N-Term(iTRAQ4plex)	114	C4ZZ11	ATP synthase gamma chain OS=Escherichia coli (strain K12 / MC4100 / BW2952) GN=atpG PE=3 SV=1 - [ATPG_ECOBW]	1	1	1	1	115.61	6.1278e-11	0	828.757	3	2484.26	2.74289	103.876	20050	14980	16111.8	2014-0403_iTRAQ-1.raw
YLS1	yVESQVYQGVVENLASEQAAR	N-Term(iTRAQ4plex)	115	C4ZZ11	ATP synthase gamma chain OS=Escherichia coli (strain K12 / MC4100 / BW2952) GN=atpG PE=3 SV=1 - [ATPG_ECOBW]	1	1	1	1	115.61	6.1278e-11	0	828.757	3	2484.26	2.74289	103.876	20050	5899	19290.7	2014-0403_iTRAQ-1.raw
MC100	aDISSDQIAAIGITNQR	N-Term(iTRAQ4plex)	117	C5A093	Glycerol kinase OS=Escherichia coli (strain K12 / MC4100 / BW2952) GN=glpK PE=3 SV=1 - [GLPK_ECOBW]	1	1	1	1	115.15	6.339e-11	0	959.014	2	1917.02	2.06502	80.0652	16073	74070	74070	2014-0403_iTRAQ-4.raw
YLS1	aDISSDQIAAIGITNQR	N-Term(iTRAQ4plex)	114	C5A093	Glycerol kinase OS=Escherichia coli (strain K12 / MC4100 / BW2952) GN=glpK PE=3 SV=1 - [GLPK_ECOBW]	1	1	1	1	115.15	6.339e-11	0	959.014	2	1917.02	2.06502	80.0652	16073	98730	81639.6	2014-0403_iTRAQ-4.raw
MC100	gTPGFSGADLANLVNEAALFAAR	N-Term(iTRAQ4plex)	117	P0AAI3	ATP-dependent zinc metalloprotease FtsH OS=Escherichia coli (strain K12) GN=ftsH PE=1 SV=1 - [FTSH_ECOLI]	1	1	1	1	115.82	6.4407e-11	0	802.758	3	2406.26	1.92728	151.615	31515	2630	2630	2014-0403_iTRAQ-4.raw
YLS1	gTPGFSGADLANLVNEAALFAAR	N-Term(iTRAQ4plex)	114	P0AAI3	ATP-dependent zinc metalloprotease FtsH OS=Escherichia coli (strain K12) GN=ftsH PE=1 SV=1 - [FTSH_ECOLI]	1	1	1	1	115.82	6.4407e-11	0	802.758	3	2406.26	1.92728	151.615	31515	1203	994.758	2014-0403_iTRAQ-4.raw
MC100	lLLLDESLSALDYk	N-Term(iTRAQ4plex); K14(iTRAQ4plex)	114	P69874	Spermidine/putrescine import ATP-binding protein PotA OS=Escherichia coli (strain K12) GN=potA PE=1 SV=1 - [POTA_ECOLI]	1	1	1	1	114.84	6.5457e-11	0	941.048	2	1881.09	3.09665	137.462	26354	3782	4067.73	2014-0403_iTRAQ-1.raw
YLS1	lLLLDESLSALDYk	N-Term(iTRAQ4plex); K14(iTRAQ4plex)	115	P69874	Spermidine/putrescine import ATP-binding protein PotA OS=Escherichia coli (strain K12) GN=potA PE=1 SV=1 - [POTA_ECOLI]	1	1	1	1	114.84	6.5457e-11	0	941.048	2	1881.09	3.09665	137.462	26354	1648	5389.23	2014-0403_iTRAQ-1.raw
MC100	qIASLGIYPAVDPLDSTSR	N-Term(iTRAQ4plex)	114	C4ZZ10	ATP synthase subunit beta OS=Escherichia coli (strain K12 / MC4100 / BW2952) GN=atpD PE=3 SV=1 - [ATPB_ECOBW]	1	1	1	1	114.79	6.7872e-11	0	1074.08	2	2147.15	2.04094	109.18	21141	17210	18510.2	2014-0403_iTRAQ-1.raw
YLS1	qIASLGIYPAVDPLDSTSR	N-Term(iTRAQ4plex)	115	C4ZZ10	ATP synthase subunit beta OS=Escherichia coli (strain K12 / MC4100 / BW2952) GN=atpD PE=3 SV=1 - [ATPB_ECOBW]	1	1	1	1	114.79	6.7872e-11	0	1074.08	2	2147.15	2.04094	109.18	21141	7010	22923.8	2014-0403_iTRAQ-1.raw
MC100	LHSLLDEGSLVELGSELEPk	K20(iTRAQ4plex)	114	B1X927	Acetyl-coenzyme A carboxylase carboxyl transferase subunit beta OS=Escherichia coli (strain K12 / DH10B) GN=accD PE=3 SV=1 - [ACCD_ECODH]	2	1	1	1	115.11	6.8755e-11	0	770.419	3	2309.24	3.29416	119.331	23075	2830	3043.81	2014-0403_iTRAQ-1.raw
YLS1	LHSLLDEGSLVELGSELEPk	K20(iTRAQ4plex)	115	B1X927	Acetyl-coenzyme A carboxylase carboxyl transferase subunit beta OS=Escherichia coli (strain K12 / DH10B) GN=accD PE=3 SV=1 - [ACCD_ECODH]	2	1	1	1	115.11	6.8755e-11	0	770.419	3	2309.24	3.29416	119.331	23075	1641	5366.33	2014-0403_iTRAQ-1.raw
MC100	DGTmSDFGIPASIVAk	M4(Oxidation); K16(iTRAQ4plex)	115	P0A9H3	Lysine decarboxylase, inducible OS=Escherichia coli (strain K12) GN=cadA PE=1 SV=1 - [LDCI_ECOLI]	1	1	1	1	114.53	7.03e-11	0	884.951	2	1768.89	2.10275	93.6862	19203	2886	4353.6	2014-0403_iTRAQ-2.raw
YLS1	DGTmSDFGIPASIVAk	M4(Oxidation); K16(iTRAQ4plex)	116	P0A9H3	Lysine decarboxylase, inducible OS=Escherichia coli (strain K12) GN=cadA PE=1 SV=1 - [LDCI_ECOLI]	1	1	1	1	114.53	7.03e-11	0	884.951	2	1768.89	2.10275	93.6862	19203	1766	2912.95	2014-0403_iTRAQ-2.raw
MC100	lHYALVDEVDSILIDEAR	N-Term(iTRAQ4plex)	116	C4ZRJ3	Protein translocase subunit SecA OS=Escherichia coli (strain K12 / MC4100 / BW2952) GN=secA PE=3 SV=1 - [SECA_ECOBW]	1	1	1	1	114.52	7.0462e-11	0	739.065	3	2215.18	2.97544	134.798	27633	1116	1208.28	2014-0403_iTRAQ-3.raw
YLS1	lHYALVDEVDSILIDEAR	N-Term(iTRAQ4plex)	117	C4ZRJ3	Protein translocase subunit SecA OS=Escherichia coli (strain K12 / MC4100 / BW2952) GN=secA PE=3 SV=1 - [SECA_ECOBW]	1	1	1	1	114.52	7.0462e-11	0	739.065	3	2215.18	2.97544	134.798	27633	1344	2436.64	2014-0403_iTRAQ-3.raw
MC100	vNPIDFENSEGNLGLSNAVLQHLASk	N-Term(iTRAQ4plex); K26(iTRAQ4plex)	117	P0AB89	Adenylosuccinate lyase OS=Escherichia coli (strain K12) GN=purB PE=1 SV=1 - [PUR8_ECOLI]	1	1	1	1	114.83	7.5471e-11	0	1018.88	3	3054.62	2.26154	120.181	25745	1724	1724	2014-0403_iTRAQ-4.raw
YLS1	vNPIDFENSEGNLGLSNAVLQHLASk	N-Term(iTRAQ4plex); K26(iTRAQ4plex)	114	P0AB89	Adenylosuccinate lyase OS=Escherichia coli (strain K12) GN=purB PE=1 SV=1 - [PUR8_ECOLI]	1	1	1	1	114.83	7.5471e-11	0	1018.88	3	3054.62	2.26154	120.181	25745	2738	2264.05	2014-0403_iTRAQ-4.raw
MC100	aVLDELNkGGDFAALAk	N-Term(iTRAQ4plex); K8(iTRAQ4plex); K17(iTRAQ4plex)	117	P0ADY1	Peptidyl-prolyl cis-trans isomerase D OS=Escherichia coli (strain K12) GN=ppiD PE=1 SV=1 - [PPID_ECOLI]	1	1	1	1	114.19	7.6025e-11	1	1082.62	2	2164.24	0.932034	95.6139	20384	16610	16610	2014-0403_iTRAQ-4.raw
YLS1	aVLDELNkGGDFAALAk	N-Term(iTRAQ4plex); K8(iTRAQ4plex); K17(iTRAQ4plex)	114	P0ADY1	Peptidyl-prolyl cis-trans isomerase D OS=Escherichia coli (strain K12) GN=ppiD PE=1 SV=1 - [PPID_ECOLI]	1	1	1	1	114.19	7.6025e-11	1	1082.62	2	2164.24	0.932034	95.6139	20384	15950	13189	2014-0403_iTRAQ-4.raw
MC100	aGGVFTDEAIDAYIALR	N-Term(iTRAQ4plex)	116	P0A9C5	Glutamine synthetase OS=Escherichia coli (strain K12) GN=glnA PE=1 SV=2 - [GLNA_ECOLI]	1	1	1	1	114.18	7.62e-11	0	963.511	2	1926.01	2.70686	122.785	25415	5291	5728.49	2014-0403_iTRAQ-3.raw
YLS1	aGGVFTDEAIDAYIALR	N-Term(iTRAQ4plex)	117	P0A9C5	Glutamine synthetase OS=Escherichia coli (strain K12) GN=glnA PE=1 SV=2 - [GLNA_ECOLI]	1	1	1	1	114.18	7.62e-11	0	963.511	2	1926.01	2.70686	122.785	25415	7141	12946.5	2014-0403_iTRAQ-3.raw
YLS1	dTTTIIDGVGEEAAIQGR	N-Term(iTRAQ4plex)	117	C5A1D5	60 kDa chaperonin OS=Escherichia coli (strain K12 / MC4100 / BW2952) GN=groL PE=3 SV=1 - [CH60_ECOBW]	1	1	1	1	114.69	7.6585e-11	0	995.517	2	1990.03	3.0768	83.6451	16578	49130	89071.5	2014-0403_iTRAQ-3.raw
MC100	dTTTIIDGVGEEAAIQGR	N-Term(iTRAQ4plex)	116	C5A1D5	60 kDa chaperonin OS=Escherichia coli (strain K12 / MC4100 / BW2952) GN=groL PE=3 SV=1 - [CH60_ECOBW]	1	1	1	1	114.69	7.6585e-11	0	995.517	2	1990.03	3.0768	83.6451	16578	68650	74326.4	2014-0403_iTRAQ-3.raw
MC100	VNIAIVGGGATGVELSAELHNAVk	K24(iTRAQ4plex)	116	P00393	NADH dehydrogenase OS=Escherichia coli (strain K12) GN=ndh PE=1 SV=2 - [DHNA_ECOLI]	1	1	1	1	114.15	7.6728e-11	0	821.796	3	2463.37	2.10414	105.394	21946	4849	5249.94	2014-0403_iTRAQ-3.raw
YLS1	VNIAIVGGGATGVELSAELHNAVk	K24(iTRAQ4plex)	117	P00393	NADH dehydrogenase OS=Escherichia coli (strain K12) GN=ndh PE=1 SV=2 - [DHNA_ECOLI]	1	1	1	1	114.15	7.6728e-11	0	821.796	3	2463.37	2.10414	105.394	21946	2886	5232.25	2014-0403_iTRAQ-3.raw
MC100	dTTTIIDGVGEEAAIQGR	N-Term(iTRAQ4plex)	117	C5A1D5	60 kDa chaperonin OS=Escherichia coli (strain K12 / MC4100 / BW2952) GN=groL PE=3 SV=1 - [CH60_ECOBW]	1	1	1	1	114.41	7.8607e-11	0	995.515	2	1990.02	1.17523	83.0187	16947	83400	83400	2014-0403_iTRAQ-4.raw
YLS1	dTTTIIDGVGEEAAIQGR	N-Term(iTRAQ4plex)	114	C5A1D5	60 kDa chaperonin OS=Escherichia coli (strain K12 / MC4100 / BW2952) GN=groL PE=3 SV=1 - [CH60_ECOBW]	1	1	1	1	114.41	7.8607e-11	0	995.515	2	1990.02	1.17523	83.0187	16947	92260	76289.6	2014-0403_iTRAQ-4.raw
MC100	aNDAAGDGTTTATVLAQAIITEGLk	N-Term(iTRAQ4plex); K25(iTRAQ4plex)	116	C5A1D5	60 kDa chaperonin OS=Escherichia coli (strain K12 / MC4100 / BW2952) GN=groL PE=3 SV=1 - [CH60_ECOBW]	1	1	1	1	114.32	8.0807e-11	0	897.487	3	2690.45	0.607407	132.345	27185	5573	6033.81	2014-0403_iTRAQ-3.raw
YLS1	aNDAAGDGTTTATVLAQAIITEGLk	N-Term(iTRAQ4plex); K25(iTRAQ4plex)	117	C5A1D5	60 kDa chaperonin OS=Escherichia coli (strain K12 / MC4100 / BW2952) GN=groL PE=3 SV=1 - [CH60_ECOBW]	1	1	1	1	114.32	8.0807e-11	0	897.487	3	2690.45	0.607407	132.345	27185	6316	11450.8	2014-0403_iTRAQ-3.raw
MC100	gESAPTTAFGAAVVGGDNGR	N-Term(iTRAQ4plex)	114	P77774	Outer membrane protein assembly factor BamB OS=Escherichia coli (strain K12) GN=bamB PE=1 SV=1 - [BAMB_ECOLI]	1	1	1	1	113.91	8.1088e-11	0	989.494	2	1977.98	2.97481	72.7269	12703	4906	5276.65	2014-0403_iTRAQ-1.raw
YLS1	gESAPTTAFGAAVVGGDNGR	N-Term(iTRAQ4plex)	115	P77774	Outer membrane protein assembly factor BamB OS=Escherichia coli (strain K12) GN=bamB PE=1 SV=1 - [BAMB_ECOLI]	1	1	1	1	113.91	8.1088e-11	0	989.494	2	1977.98	2.97481	72.7269	12703	1040	3400.97	2014-0403_iTRAQ-1.raw
MC100	ILINTPASQGGIGDLYNFk	K19(iTRAQ4plex)	117	P0A9Q7	Aldehyde-alcohol dehydrogenase OS=Escherichia coli (strain K12) GN=adhE PE=1 SV=2 - [ADHE_ECOLI]	1	1	1	1	114.05	8.1858e-11	0	1083.09	2	2165.18	2.38943	107.675	23171	3580	3580	2014-0403_iTRAQ-4.raw
YLS1	ILINTPASQGGIGDLYNFk	K19(iTRAQ4plex)	114	P0A9Q7	Aldehyde-alcohol dehydrogenase OS=Escherichia coli (strain K12) GN=adhE PE=1 SV=2 - [ADHE_ECOLI]	1	1	1	1	114.05	8.1858e-11	0	1083.09	2	2165.18	2.38943	107.675	23171	4029	3331.57	2014-0403_iTRAQ-4.raw
YLS1	vIImDEPTDALTDTETESLFR	N-Term(iTRAQ4plex); M4(Oxidation)	117	P04983	Ribose import ATP-binding protein RbsA OS=Escherichia coli (strain K12) GN=rbsA PE=1 SV=1 - [RBSA_ECOLI]	1	1	1	1	113.85	8.2216e-11	0	1278.63	2	2556.25	1.50101	111.435	23223	6431	11659.3	2014-0403_iTRAQ-3.raw
MC100	vIImDEPTDALTDTETESLFR	N-Term(iTRAQ4plex); M4(Oxidation)	116	P04983	Ribose import ATP-binding protein RbsA OS=Escherichia coli (strain K12) GN=rbsA PE=1 SV=1 - [RBSA_ECOLI]	1	1	1	1	113.85	8.2216e-11	0	1278.63	2	2556.25	1.50101	111.435	23223	6830	7394.75	2014-0403_iTRAQ-3.raw
MC100	eIESYDAVLVLGEDVTQTGAR	N-Term(iTRAQ4plex)	116	P33602	NADH-quinone oxidoreductase subunit G OS=Escherichia coli (strain K12) GN=nuoG PE=1 SV=4 - [NUOG_ECOLI]	2	1	1	1	114.46	8.2541e-11	0	1205.12	2	2409.23	1.80154	121.943	25253	2505	2712.13	2014-0403_iTRAQ-3.raw
YLS1	eIESYDAVLVLGEDVTQTGAR	N-Term(iTRAQ4plex)	117	P33602	NADH-quinone oxidoreductase subunit G OS=Escherichia coli (strain K12) GN=nuoG PE=1 SV=4 - [NUOG_ECOLI]	2	1	1	1	114.46	8.2541e-11	0	1205.12	2	2409.23	1.80154	121.943	25253	2089	3787.31	2014-0403_iTRAQ-3.raw
MC100	gVLkPGVELVEPTSGNTGIALAYVAAAR	N-Term(iTRAQ4plex); K4(iTRAQ4plex)	117	P0ABK5	Cysteine synthase A OS=Escherichia coli (strain K12) GN=cysK PE=1 SV=2 - [CYSK_ECOLI]	1	1	1	1	113.82	8.2786e-11	0	1014.58	3	3041.74	3.9641	111.201	23930	1322	1322	2014-0403_iTRAQ-4.raw
MC100	VINESTNQNAAVk	K13(iTRAQ4plex)	117	P0AG93	Protein translocase subunit SecF OS=Escherichia coli (strain K12) GN=secF PE=1 SV=1 - [SECF_ECOLI]	1	1	1	1	113.82	8.2786e-11	0	766.417	2	1531.83	4.97041	32.3393	4102	5490	5490	2014-0403_iTRAQ-4.raw
YLS1	VINESTNQNAAVk	K13(iTRAQ4plex)	114	P0AG93	Protein translocase subunit SecF OS=Escherichia coli (strain K12) GN=secF PE=1 SV=1 - [SECF_ECOLI]	1	1	1	1	113.82	8.2786e-11	0	766.417	2	1531.83	4.97041	32.3393	4102	6206	5131.73	2014-0403_iTRAQ-4.raw
YLS1	gVLkPGVELVEPTSGNTGIALAYVAAAR	N-Term(iTRAQ4plex); K4(iTRAQ4plex)	114	P0ABK5	Cysteine synthase A OS=Escherichia coli (strain K12) GN=cysK PE=1 SV=2 - [CYSK_ECOLI]	1	1	1	1	113.82	8.2786e-11	0	1014.58	3	3041.74	3.9641	111.201	23930	2467	2039.96	2014-0403_iTRAQ-4.raw
MC100	VINESTNQNAAVk	K13(iTRAQ4plex)	114	P0AG93	Protein translocase subunit SecF OS=Escherichia coli (strain K12) GN=secF PE=1 SV=1 - [SECF_ECOLI]	1	1	1	1	113.82	8.3198e-11	0	766.417	2	1531.83	4.17352	32.6635	3893	1714	1843.49	2014-0403_iTRAQ-1.raw
YLS1	VINESTNQNAAVk	K13(iTRAQ4plex)	115	P0AG93	Protein translocase subunit SecF OS=Escherichia coli (strain K12) GN=secF PE=1 SV=1 - [SECF_ECOLI]	1	1	1	1	113.82	8.3198e-11	0	766.417	2	1531.83	4.17352	32.6635	3893	229.5	750.502	2014-0403_iTRAQ-1.raw
MC100	VETGSGIGFGATVk	K14(iTRAQ4plex)	117	C4ZTJ5	ATP-dependent Clp protease ATP-binding subunit ClpX OS=Escherichia coli (strain K12 / MC4100 / BW2952) GN=clpX PE=3 SV=1 - [CLPX_ECOBW]	1	1	1	1	113.71	8.491e-11	0	733.903	2	1466.8	1.64565	64.9423	11771	19920	19920	2014-0403_iTRAQ-4.raw
YLS1	VETGSGIGFGATVk	K14(iTRAQ4plex)	114	C4ZTJ5	ATP-dependent Clp protease ATP-binding subunit ClpX OS=Escherichia coli (strain K12 / MC4100 / BW2952) GN=clpX PE=3 SV=1 - [CLPX_ECOBW]	1	1	1	1	113.71	8.491e-11	0	733.903	2	1466.8	1.64565	64.9423	11771	22360	18489.4	2014-0403_iTRAQ-4.raw
MC100	gLSQGSGVAFDNEk	N-Term(iTRAQ4plex); K14(iTRAQ4plex)	114	C5A130	Maltoporin OS=Escherichia coli (strain K12 / MC4100 / BW2952) GN=lamB PE=3 SV=1 - [LAMB_ECOBW]	1	1	1	1	113.56	8.7893e-11	0	848.945	2	1696.88	4.92833	57.5425	8944	39300	42269.2	2014-0403_iTRAQ-1.raw
YLS1	gLSQGSGVAFDNEk	N-Term(iTRAQ4plex); K14(iTRAQ4plex)	115	C5A130	Maltoporin OS=Escherichia coli (strain K12 / MC4100 / BW2952) GN=lamB PE=3 SV=1 - [LAMB_ECOBW]	1	1	1	1	113.56	8.7893e-11	0	848.945	2	1696.88	4.92833	57.5425	8944	9246	30235.9	2014-0403_iTRAQ-1.raw
MC100	QTVYAFLGDGEmDEPESk	M12(Oxidation); K18(iTRAQ4plex)	114	P0AFG8	Pyruvate dehydrogenase E1 component OS=Escherichia coli (strain K12) GN=aceE PE=1 SV=2 - [ODP1_ECOLI]	1	1	1	1	113.49	8.9322e-11	0	1088.5	2	2175.99	2.9231	84.6182	15718	3191	3432.08	2014-0403_iTRAQ-1.raw
YLS1	QTVYAFLGDGEmDEPESk	M12(Oxidation); K18(iTRAQ4plex)	115	P0AFG8	Pyruvate dehydrogenase E1 component OS=Escherichia coli (strain K12) GN=aceE PE=1 SV=2 - [ODP1_ECOLI]	1	1	1	1	113.49	8.9322e-11	0	1088.5	2	2175.99	2.9231	84.6182	15718	1733	5667.19	2014-0403_iTRAQ-1.raw
MC100	lINAVQDVYLDSk	N-Term(iTRAQ4plex); K13(iTRAQ4plex)	117	P0A991	Fructose-bisphosphate aldolase class 1 OS=Escherichia coli (strain K12) GN=fbaB PE=1 SV=2 - [ALF1_ECOLI]	1	1	1	1	113.45	9.0148e-11	0	883.504	2	1766	3.84521	102.193	21933	12090	12090	2014-0403_iTRAQ-4.raw
YLS1	lINAVQDVYLDSk	N-Term(iTRAQ4plex); K13(iTRAQ4plex)	114	P0A991	Fructose-bisphosphate aldolase class 1 OS=Escherichia coli (strain K12) GN=fbaB PE=1 SV=2 - [ALF1_ECOLI]	1	1	1	1	113.45	9.0148e-11	0	883.504	2	1766	3.84521	102.193	21933	17390	14379.8	2014-0403_iTRAQ-4.raw
MC100	eENITVVGDATPQPSSVGR	N-Term(iTRAQ4plex)	117	P56580	Glucitol/sorbitol-specific phosphotransferase enzyme IIB component OS=Escherichia coli (strain K12) GN=srlE PE=1 SV=1 - [PTHB_ECOLI]	1	1	1	1	113.43	9.0564e-11	0	1050.54	2	2100.07	0.863818	65.082	11808	820.8	820.8	2014-0403_iTRAQ-4.raw
YLS1	eENITVVGDATPQPSSVGR	N-Term(iTRAQ4plex)	114	P56580	Glucitol/sorbitol-specific phosphotransferase enzyme IIB component OS=Escherichia coli (strain K12) GN=srlE PE=1 SV=1 - [PTHB_ECOLI]	1	1	1	1	113.43	9.0564e-11	0	1050.54	2	2100.07	0.863818	65.082	11808	978.6	809.202	2014-0403_iTRAQ-4.raw
MC100	eLAAFSQFASDLDDATR	N-Term(iTRAQ4plex)	117	C4ZZ12	ATP synthase subunit alpha OS=Escherichia coli (strain K12 / MC4100 / BW2952) GN=atpA PE=3 SV=1 - [ATPA_ECOBW]	1	1	1	1	113.36	9.2036e-11	0	1000.99	2	2000.97	1.1256	125.952	26852	58370	58370	2014-0403_iTRAQ-4.raw
YLS1	eLAAFSQFASDLDDATR	N-Term(iTRAQ4plex)	114	C4ZZ12	ATP synthase subunit alpha OS=Escherichia coli (strain K12 / MC4100 / BW2952) GN=atpA PE=3 SV=1 - [ATPA_ECOBW]	1	1	1	1	113.36	9.2036e-11	0	1000.99	2	2000.97	1.1256	125.952	26852	73320	60628.1	2014-0403_iTRAQ-4.raw
MC100	dLIVIGGGINGAGIAADAAGR	N-Term(iTRAQ4plex)	114	P13035	Aerobic glycerol-3-phosphate dehydrogenase OS=Escherichia coli (strain K12) GN=glpD PE=1 SV=3 - [GLPD_ECOLI]	1	1	1	1	113.35	9.2248e-11	0	1013.07	2	2025.13	3.48376	103.838	20042	9260	9959.6	2014-0403_iTRAQ-1.raw
YLS1	dLIVIGGGINGAGIAADAAGR	N-Term(iTRAQ4plex)	115	P13035	Aerobic glycerol-3-phosphate dehydrogenase OS=Escherichia coli (strain K12) GN=glpD PE=1 SV=3 - [GLPD_ECOLI]	1	1	1	1	113.35	9.2248e-11	0	1013.07	2	2025.13	3.48376	103.838	20042	2226	7279.38	2014-0403_iTRAQ-1.raw
MC100	gVAASEQTLIQVQk	N-Term(iTRAQ4plex); K14(iTRAQ4plex)	116	P0AG90	Protein translocase subunit SecD OS=Escherichia coli (strain K12) GN=secD PE=1 SV=1 - [SECD_ECOLI]	1	1	1	1	113.35	9.2248e-11	0	880.514	2	1760.02	2.77162	70.2067	12790	36830	39875.3	2014-0403_iTRAQ-3.raw
YLS1	gVAASEQTLIQVQk	N-Term(iTRAQ4plex); K14(iTRAQ4plex)	117	P0AG90	Protein translocase subunit SecD OS=Escherichia coli (strain K12) GN=secD PE=1 SV=1 - [SECD_ECOLI]	1	1	1	1	113.35	9.2248e-11	0	880.514	2	1760.02	2.77162	70.2067	12790	13820	25055.3	2014-0403_iTRAQ-3.raw
MC100	sLATAAGAVAGGVAGQGVQSAmNk	N-Term(iTRAQ4plex); M22(Oxidation); K24(iTRAQ4plex)	115	P0A905	Outer membrane lipoprotein SlyB OS=Escherichia coli (strain K12) GN=slyB PE=2 SV=1 - [SLYB_ECOLI]	1	1	1	1	114.04	9.25e-11	0	807.433	3	2420.28	1.45088	78.8241	15341	4713	7109.67	2014-0403_iTRAQ-2.raw
YLS1	sLATAAGAVAGGVAGQGVQSAmNk	N-Term(iTRAQ4plex); M22(Oxidation); K24(iTRAQ4plex)	116	P0A905	Outer membrane lipoprotein SlyB OS=Escherichia coli (strain K12) GN=slyB PE=2 SV=1 - [SLYB_ECOLI]	1	1	1	1	114.04	9.25e-11	0	807.433	3	2420.28	1.45088	78.8241	15341	6430	10606	2014-0403_iTRAQ-2.raw
MC100	TTLTAAITTVLAk	K13(iTRAQ4plex)	114	P0CE47	Elongation factor Tu 1 OS=Escherichia coli (strain K12) GN=tufA PE=1 SV=1 - [EFTU1_ECOLI]	2	1	1	1	113.24	9.4614e-11	0	724.449	2	1447.89	3.14513	113.424	21970	12540	13487.4	2014-0403_iTRAQ-1.raw
YLS1	TTLTAAITTVLAk	K13(iTRAQ4plex)	115	P0CE47	Elongation factor Tu 1 OS=Escherichia coli (strain K12) GN=tufA PE=1 SV=1 - [EFTU1_ECOLI]	2	1	1	1	113.24	9.4614e-11	0	724.449	2	1447.89	3.14513	113.424	21970	3173	10376.2	2014-0403_iTRAQ-1.raw
MC100	VGQILEEPLLINTSLSk	K17(iTRAQ4plex)	116	P37313	Dipeptide transport ATP-binding protein DppF OS=Escherichia coli (strain K12) GN=dppF PE=3 SV=1 - [DPPF_ECOLI]	1	1	1	1	113.2	9.549e-11	0	999.585	2	1998.16	1.42696	111.215	23178	1516	1641.35	2014-0403_iTRAQ-3.raw
YLS1	VGQILEEPLLINTSLSk	K17(iTRAQ4plex)	117	P37313	Dipeptide transport ATP-binding protein DppF OS=Escherichia coli (strain K12) GN=dppF PE=3 SV=1 - [DPPF_ECOLI]	1	1	1	1	113.2	9.549e-11	0	999.585	2	1998.16	1.42696	111.215	23178	1233	2235.4	2014-0403_iTRAQ-3.raw
MC100	dAAYHFQGDADNDQLSVTPLVGLGk	N-Term(iTRAQ4plex); K25(iTRAQ4plex)	116	P23830	CDP-diacylglycerol--serine O-phosphatidyltransferase OS=Escherichia coli (strain K12) GN=pssA PE=1 SV=2 - [PSS_ECOLI]	2	1	1	1	113.97	9.6208e-11	0	973.831	3	2919.48	2.37445	99.0917	20516	15210	16467.7	2014-0403_iTRAQ-3.raw
YLS1	dAAYHFQGDADNDQLSVTPLVGLGk	N-Term(iTRAQ4plex); K25(iTRAQ4plex)	117	P23830	CDP-diacylglycerol--serine O-phosphatidyltransferase OS=Escherichia coli (strain K12) GN=pssA PE=1 SV=2 - [PSS_ECOLI]	2	1	1	1	113.97	9.6208e-11	0	973.831	3	2919.48	2.37445	99.0917	20516	13490	24457	2014-0403_iTRAQ-3.raw
MC100	vEVETPEENTGDVIGDLSR	N-Term(iTRAQ4plex)	115	C4ZUJ5	Elongation factor G OS=Escherichia coli (strain K12 / MC4100 / BW2952) GN=fusA PE=3 SV=1 - [EFG_ECOBW]	1	1	1	1	113.09	9.7939e-11	0	1102.05	2	2203.09	1.33439	89.2903	18132	8499	12820.9	2014-0403_iTRAQ-2.raw
YLS1	vEVETPEENTGDVIGDLSR	N-Term(iTRAQ4plex)	116	C4ZUJ5	Elongation factor G OS=Escherichia coli (strain K12 / MC4100 / BW2952) GN=fusA PE=3 SV=1 - [EFG_ECOBW]	1	1	1	1	113.09	9.7939e-11	0	1102.05	2	2203.09	1.33439	89.2903	18132	18030	29739.8	2014-0403_iTRAQ-2.raw
MC100	gVAASEQTLIQVQk	N-Term(iTRAQ4plex); K14(iTRAQ4plex)	117	P0AG90	Protein translocase subunit SecD OS=Escherichia coli (strain K12) GN=secD PE=1 SV=1 - [SECD_ECOLI]	1	1	1	1	113.08	9.8165e-11	0	880.514	2	1760.02	3.39584	69.9634	13160	41390	41390	2014-0403_iTRAQ-4.raw
YLS1	gVAASEQTLIQVQk	N-Term(iTRAQ4plex); K14(iTRAQ4plex)	114	P0AG90	Protein translocase subunit SecD OS=Escherichia coli (strain K12) GN=secD PE=1 SV=1 - [SECD_ECOLI]	1	1	1	1	113.08	9.8165e-11	0	880.514	2	1760.02	3.39584	69.9634	13160	42320	34994.3	2014-0403_iTRAQ-4.raw
YLS1	aVITGLGIVSSIGNNQQEVLASLR	N-Term(iTRAQ4plex)	114	P0A953	3-oxoacyl-[acyl-carrier-protein]	1	1	1	1	112.98	1.00452e-10	0	861.828	3	2583.47	4.57132	132.412	28051	517.7	428.085	2014-0403_iTRAQ-4.raw
MC100	VETGSGIGFGATVk	K14(iTRAQ4plex)	115	C4ZTJ5	ATP-dependent Clp protease ATP-binding subunit ClpX OS=Escherichia coli (strain K12 / MC4100 / BW2952) GN=clpX PE=3 SV=1 - [CLPX_ECOBW]	1	1	1	1	112.97	1.00683e-10	0	733.903	2	1466.8	0.730211	64.696	11456	7756	11700.1	2014-0403_iTRAQ-2.raw
YLS1	VETGSGIGFGATVk	K14(iTRAQ4plex)	116	C4ZTJ5	ATP-dependent Clp protease ATP-binding subunit ClpX OS=Escherichia coli (strain K12 / MC4100 / BW2952) GN=clpX PE=3 SV=1 - [CLPX_ECOBW]	1	1	1	1	112.97	1.00683e-10	0	733.903	2	1466.8	0.730211	64.696	11456	7360	12140	2014-0403_iTRAQ-2.raw
MC100	tLDDDAAAGVVAQLQAEQGVEk	N-Term(iTRAQ4plex); K22(iTRAQ4plex)	114	P0AC30	Cell division protein FtsX OS=Escherichia coli (strain K12) GN=ftsX PE=1 SV=1 - [FTSX_ECOLI]	1	1	1	1	113.69	1.01332e-10	0	839.446	3	2516.32	5.54479	100.721	19406	4375	4705.54	2014-0403_iTRAQ-1.raw
YLS1	tLDDDAAAGVVAQLQAEQGVEk	N-Term(iTRAQ4plex); K22(iTRAQ4plex)	115	P0AC30	Cell division protein FtsX OS=Escherichia coli (strain K12) GN=ftsX PE=1 SV=1 - [FTSX_ECOLI]	1	1	1	1	113.69	1.01332e-10	0	839.446	3	2516.32	5.54479	100.721	19406	1053	3443.48	2014-0403_iTRAQ-1.raw
YLS1	VLNAmGTGVQLLSk	M5(Oxidation); K14(iTRAQ4plex)	116	P0A996	Anaerobic glycerol-3-phosphate dehydrogenase subunit C OS=Escherichia coli (strain K12) GN=glpC PE=1 SV=1 - [GLPC_ECOLI]	1	1	1	1	112.89	1.02555e-10	0	795.955	2	1590.9	1.7277	75.1752	14334	9010	14861.6	2014-0403_iTRAQ-2.raw
MC100	VLNAmGTGVQLLSk	M5(Oxidation); K14(iTRAQ4plex)	115	P0A996	Anaerobic glycerol-3-phosphate dehydrogenase subunit C OS=Escherichia coli (strain K12) GN=glpC PE=1 SV=1 - [GLPC_ECOLI]	1	1	1	1	112.89	1.02555e-10	0	795.955	2	1590.9	1.7277	75.1752	14334	10630	16035.6	2014-0403_iTRAQ-2.raw
MC100	aIAQVGTISANSDETVGk	N-Term(iTRAQ4plex); K18(iTRAQ4plex)	115	C5A1D5	60 kDa chaperonin OS=Escherichia coli (strain K12 / MC4100 / BW2952) GN=groL PE=3 SV=1 - [CH60_ECOBW]	1	1	1	1	113.56	1.0287e-10	0	1025.06	2	2049.11	2.164	64.6447	11440	13360	20153.9	2014-0403_iTRAQ-2.raw
YLS1	aIAQVGTISANSDETVGk	N-Term(iTRAQ4plex); K18(iTRAQ4plex)	116	C5A1D5	60 kDa chaperonin OS=Escherichia coli (strain K12 / MC4100 / BW2952) GN=groL PE=3 SV=1 - [CH60_ECOBW]	1	1	1	1	113.56	1.0287e-10	0	1025.06	2	2049.11	2.164	64.6447	11440	10460	17253.4	2014-0403_iTRAQ-2.raw
MC100	gmNTAVGDEGGYAPNLGSNAEALAVIAEAVk	N-Term(iTRAQ4plex); M2(Oxidation); K31(iTRAQ4plex)	117	C4ZZT2	Enolase OS=Escherichia coli (strain K12 / MC4100 / BW2952) GN=eno PE=3 SV=1 - [ENO_ECOBW]	1	1	1	1	112.79	1.04944e-10	0	1098.56	3	3293.66	2.59219	128.537	27337	896.4	896.4	2014-0403_iTRAQ-4.raw
YLS1	gmNTAVGDEGGYAPNLGSNAEALAVIAEAVk	N-Term(iTRAQ4plex); M2(Oxidation); K31(iTRAQ4plex)	114	C4ZZT2	Enolase OS=Escherichia coli (strain K12 / MC4100 / BW2952) GN=eno PE=3 SV=1 - [ENO_ECOBW]	1	1	1	1	112.79	1.04944e-10	0	1098.56	3	3293.66	2.59219	128.537	27337	1327	1097.29	2014-0403_iTRAQ-4.raw
MC100	vALQDAGLSVSDIDDVILVGGQTR	N-Term(iTRAQ4plex)	115	P0A6Y8	Chaperone protein DnaK OS=Escherichia coli (strain K12) GN=dnaK PE=1 SV=2 - [DNAK_ECOLI]	1	1	1	1	112.74	1.06159e-10	0	862.471	3	2585.4	3.47447	127.563	26247	3284	4953.99	2014-0403_iTRAQ-2.raw
YLS1	vALQDAGLSVSDIDDVILVGGQTR	N-Term(iTRAQ4plex)	116	P0A6Y8	Chaperone protein DnaK OS=Escherichia coli (strain K12) GN=dnaK PE=1 SV=2 - [DNAK_ECOLI]	1	1	1	1	112.74	1.06159e-10	0	862.471	3	2585.4	3.47447	127.563	26247	4970	8197.82	2014-0403_iTRAQ-2.raw
MC100	gLSQGSGVAFDNEk	N-Term(iTRAQ4plex); K14(iTRAQ4plex)	117	C5A130	Maltoporin OS=Escherichia coli (strain K12 / MC4100 / BW2952) GN=lamB PE=3 SV=1 - [LAMB_ECOBW]	1	1	1	1	112.74	1.06159e-10	0	848.943	2	1696.88	2.69826	55.8812	9287	44980	44980	2014-0403_iTRAQ-4.raw
YLS1	gLSQGSGVAFDNEk	N-Term(iTRAQ4plex); K14(iTRAQ4plex)	114	C5A130	Maltoporin OS=Escherichia coli (strain K12 / MC4100 / BW2952) GN=lamB PE=3 SV=1 - [LAMB_ECOBW]	1	1	1	1	112.74	1.06159e-10	0	848.943	2	1696.88	2.69826	55.8812	9287	50860	42056	2014-0403_iTRAQ-4.raw
MC100	gLSVLmLEAQDLAcATSSASSk	N-Term(iTRAQ4plex); M6(Oxidation); C14(Carbamidomethyl); K22(iTRAQ4plex)	117	P13035	Aerobic glycerol-3-phosphate dehydrogenase OS=Escherichia coli (strain K12) GN=glpD PE=1 SV=3 - [GLPD_ECOLI]	1	1	1	1	113.46	1.07069e-10	0	848.44	3	2543.3	4.4385	117.519	25220	47380	47380	2014-0403_iTRAQ-4.raw
YLS1	gLSVLmLEAQDLAcATSSASSk	N-Term(iTRAQ4plex); M6(Oxidation); C14(Carbamidomethyl); K22(iTRAQ4plex)	114	P13035	Aerobic glycerol-3-phosphate dehydrogenase OS=Escherichia coli (strain K12) GN=glpD PE=1 SV=3 - [GLPD_ECOLI]	1	1	1	1	113.46	1.07069e-10	0	848.44	3	2543.3	4.4385	117.519	25220	55680	46041.7	2014-0403_iTRAQ-4.raw
MC100	vGGmAEIVGFNTELLQPR	N-Term(iTRAQ4plex); M4(Oxidation)	117	C4ZTN0	D-amino acid dehydrogenase small subunit OS=Escherichia coli (strain K12 / MC4100 / BW2952) GN=dadA PE=3 SV=1 - [DADA_ECOBW]	1	1	1	1	113.12	1.09938e-10	0	1046.06	2	2091.11	1.27823	106.594	22936	11470	11470	2014-0403_iTRAQ-4.raw
YLS1	vGGmAEIVGFNTELLQPR	N-Term(iTRAQ4plex); M4(Oxidation)	114	C4ZTN0	D-amino acid dehydrogenase small subunit OS=Escherichia coli (strain K12 / MC4100 / BW2952) GN=dadA PE=3 SV=1 - [DADA_ECOBW]	1	1	1	1	113.12	1.09938e-10	0	1046.06	2	2091.11	1.27823	106.594	22936	15270	12626.7	2014-0403_iTRAQ-4.raw
MC100	dYLDGVDVAEGELVVLENVR	N-Term(iTRAQ4plex)	116	P0A799	Phosphoglycerate kinase OS=Escherichia coli (strain K12) GN=pgk PE=1 SV=2 - [PGK_ECOLI]	1	1	1	1	112.87	1.11288e-10	0	783.411	3	2348.22	3.25156	138.523	28308	539.6	584.217	2014-0403_iTRAQ-3.raw
YLS1	dYLDGVDVAEGELVVLENVR	N-Term(iTRAQ4plex)	117	P0A799	Phosphoglycerate kinase OS=Escherichia coli (strain K12) GN=pgk PE=1 SV=2 - [PGK_ECOLI]	1	1	1	1	112.87	1.11288e-10	0	783.411	3	2348.22	3.25156	138.523	28308	545.6	989.16	2014-0403_iTRAQ-3.raw
MC100	vALQDAGLSVSDIDDVILVGGQTR	N-Term(iTRAQ4plex)	117	P0A6Y8	Chaperone protein DnaK OS=Escherichia coli (strain K12) GN=dnaK PE=1 SV=2 - [DNAK_ECOLI]	1	1	1	1	112.53	1.11418e-10	0	862.471	3	2585.4	3.40364	127.913	27219	1886	1886	2014-0403_iTRAQ-4.raw
YLS1	vALQDAGLSVSDIDDVILVGGQTR	N-Term(iTRAQ4plex)	114	P0A6Y8	Chaperone protein DnaK OS=Escherichia coli (strain K12) GN=dnaK PE=1 SV=2 - [DNAK_ECOLI]	1	1	1	1	112.53	1.11418e-10	0	862.471	3	2585.4	3.40364	127.913	27219	3519	2909.85	2014-0403_iTRAQ-4.raw
YLS1	eLLSQYDFPGDDTPIVR	N-Term(iTRAQ4plex)	117	P0CE47	Elongation factor Tu 1 OS=Escherichia coli (strain K12) GN=tufA PE=1 SV=1 - [EFTU1_ECOLI]	2	1	1	1	112.52	1.11675e-10	0	1055.04	2	2109.06	0.30698	104.075	21657	6527	11833.3	2014-0403_iTRAQ-3.raw
MC100	eLLSQYDFPGDDTPIVR	N-Term(iTRAQ4plex)	116	P0CE47	Elongation factor Tu 1 OS=Escherichia coli (strain K12) GN=tufA PE=1 SV=1 - [EFTU1_ECOLI]	2	1	1	1	112.52	1.11675e-10	0	1055.04	2	2109.06	0.30698	104.075	21657	7311	7915.52	2014-0403_iTRAQ-3.raw
MC100	aDISSDQIAAIGITNQR	N-Term(iTRAQ4plex)	115	C5A093	Glycerol kinase OS=Escherichia coli (strain K12 / MC4100 / BW2952) GN=glpK PE=3 SV=1 - [GLPK_ECOBW]	1	1	1	1	112.66	1.12194e-10	0	959.013	2	1917.02	1.49193	79.715	15577	48670	73419.8	2014-0403_iTRAQ-2.raw
YLS1	aDISSDQIAAIGITNQR	N-Term(iTRAQ4plex)	116	C5A093	Glycerol kinase OS=Escherichia coli (strain K12 / MC4100 / BW2952) GN=glpK PE=3 SV=1 - [GLPK_ECOBW]	1	1	1	1	112.66	1.12194e-10	0	959.013	2	1917.02	1.49193	79.715	15577	54460	89829.6	2014-0403_iTRAQ-2.raw
MC100	vmIHQPLGGYQGQATDIEIHAR	N-Term(iTRAQ4plex); M2(Oxidation)	117	P0A6G7	ATP-dependent Clp protease proteolytic subunit OS=Escherichia coli (strain K12) GN=clpP PE=1 SV=1 - [CLPP_ECOLI]	1	1	1	1	112.45	1.1349e-10	0	865.449	3	2594.33	2.62106	74.1797	14380	8756	8756	2014-0403_iTRAQ-4.raw
YLS1	vmIHQPLGGYQGQATDIEIHAR	N-Term(iTRAQ4plex); M2(Oxidation)	114	P0A6G7	ATP-dependent Clp protease proteolytic subunit OS=Escherichia coli (strain K12) GN=clpP PE=1 SV=1 - [CLPP_ECOLI]	1	1	1	1	112.45	1.1349e-10	0	865.449	3	2594.33	2.62106	74.1797	14380	11080	9162.03	2014-0403_iTRAQ-4.raw
MC100	qIVLNcGEEPSVVANTVk	N-Term(iTRAQ4plex); C6(Carbamidomethyl); K18(iTRAQ4plex)	115	C5A1D5	60 kDa chaperonin OS=Escherichia coli (strain K12 / MC4100 / BW2952) GN=groL PE=3 SV=1 - [CH60_ECOBW]	1	1	1	1	113.02	1.15492e-10	0	1123.11	2	2245.21	0.928421	80.6451	15823	13990	21104.2	2014-0403_iTRAQ-2.raw
YLS1	qIVLNcGEEPSVVANTVk	N-Term(iTRAQ4plex); C6(Carbamidomethyl); K18(iTRAQ4plex)	116	C5A1D5	60 kDa chaperonin OS=Escherichia coli (strain K12 / MC4100 / BW2952) GN=groL PE=3 SV=1 - [CH60_ECOBW]	1	1	1	1	113.02	1.15492e-10	0	1123.11	2	2245.21	0.928421	80.6451	15823	2149	3544.69	2014-0403_iTRAQ-2.raw
MC100	aDIDYNTSEAHTTYGVIGVk	N-Term(iTRAQ4plex); K20(iTRAQ4plex)	116	C4ZUG9	30S ribosomal protein S3 OS=Escherichia coli (strain K12 / MC4100 / BW2952) GN=rpsC PE=3 SV=1 - [RS3_ECOBW]	1	1	1	1	112.58	1.16764e-10	0	814.753	3	2442.24	1.70867	73.7064	13795	65310	70710.2	2014-0403_iTRAQ-3.raw
YLS1	aDIDYNTSEAHTTYGVIGVk	N-Term(iTRAQ4plex); K20(iTRAQ4plex)	117	C4ZUG9	30S ribosomal protein S3 OS=Escherichia coli (strain K12 / MC4100 / BW2952) GN=rpsC PE=3 SV=1 - [RS3_ECOBW]	1	1	1	1	112.58	1.16764e-10	0	814.753	3	2442.24	1.70867	73.7064	13795	10200	18492.4	2014-0403_iTRAQ-3.raw
MC100	vmVIGAGVAGLAAIGAANSLGAIVR	N-Term(iTRAQ4plex); M2(Oxidation)	115	P07001	NAD(P) transhydrogenase subunit alpha OS=Escherichia coli (strain K12) GN=pntA PE=1 SV=2 - [PNTA_ECOLI]	1	1	1	1	112.31	1.17208e-10	0	804.471	3	2411.4	2.04729	141.523	28793	359.5	542.314	2014-0403_iTRAQ-2.raw
YLS1	vmVIGAGVAGLAAIGAANSLGAIVR	N-Term(iTRAQ4plex); M2(Oxidation)	116	P07001	NAD(P) transhydrogenase subunit alpha OS=Escherichia coli (strain K12) GN=pntA PE=1 SV=2 - [PNTA_ECOLI]	1	1	1	1	112.31	1.17208e-10	0	804.471	3	2411.4	2.04729	141.523	28793	156.7	258.47	2014-0403_iTRAQ-2.raw
MC100	sNTGLVIDPYFSGTk	N-Term(iTRAQ4plex); K15(iTRAQ4plex)	114	C5A093	Glycerol kinase OS=Escherichia coli (strain K12 / MC4100 / BW2952) GN=glpK PE=3 SV=1 - [GLPK_ECOBW]	1	1	1	1	112.26	1.18565e-10	0	944.011	2	1887.02	2.55162	92.6497	17630	21610	23242.7	2014-0403_iTRAQ-1.raw
YLS1	sNTGLVIDPYFSGTk	N-Term(iTRAQ4plex); K15(iTRAQ4plex)	115	C5A093	Glycerol kinase OS=Escherichia coli (strain K12 / MC4100 / BW2952) GN=glpK PE=3 SV=1 - [GLPK_ECOBW]	1	1	1	1	112.26	1.18565e-10	0	944.011	2	1887.02	2.55162	92.6497	17630	14060	45978.5	2014-0403_iTRAQ-1.raw
MC100	gLTNmALDDSALQGFFGVDR	N-Term(iTRAQ4plex); M5(Oxidation)	116	P0AC02	Outer membrane protein assembly factor BamD OS=Escherichia coli (strain K12) GN=bamD PE=1 SV=1 - [BAMD_ECOLI]	1	1	1	1	112.26	1.18565e-10	0	1144.06	2	2287.12	2.10005	122.202	25302	3884	4205.15	2014-0403_iTRAQ-3.raw
YLS1	gLTNmALDDSALQGFFGVDR	N-Term(iTRAQ4plex); M5(Oxidation)	117	P0AC02	Outer membrane protein assembly factor BamD OS=Escherichia coli (strain K12) GN=bamD PE=1 SV=1 - [BAMD_ECOLI]	1	1	1	1	112.26	1.18565e-10	0	1144.06	2	2287.12	2.10005	122.202	25302	1654	2998.66	2014-0403_iTRAQ-3.raw
MC100	VAVFTQGANAEAAk	K14(iTRAQ4plex)	115	C5A0S4	50S ribosomal protein L1 OS=Escherichia coli (strain K12 / MC4100 / BW2952) GN=rplA PE=3 SV=1 - [RL1_ECOBW]	1	1	1	1	112.21	1.19938e-10	0	760.915	2	1520.82	2.58365	52.5354	8250	14090	21255.1	2014-0403_iTRAQ-2.raw
YLS1	VAVFTQGANAEAAk	K14(iTRAQ4plex)	116	C5A0S4	50S ribosomal protein L1 OS=Escherichia coli (strain K12 / MC4100 / BW2952) GN=rplA PE=3 SV=1 - [RL1_ECOBW]	1	1	1	1	112.21	1.19938e-10	0	760.915	2	1520.82	2.58365	52.5354	8250	4631	7638.65	2014-0403_iTRAQ-2.raw
MC100	gLTNmALDDSALQGFFGVDR	N-Term(iTRAQ4plex); M5(Oxidation)	115	P0AC02	Outer membrane protein assembly factor BamD OS=Escherichia coli (strain K12) GN=bamD PE=1 SV=1 - [BAMD_ECOLI]	1	1	1	1	112.15	1.21606e-10	0	1144.06	2	2287.12	2.63378	122.224	25246	495.6	747.624	2014-0403_iTRAQ-2.raw
YLS1	gLTNmALDDSALQGFFGVDR	N-Term(iTRAQ4plex); M5(Oxidation)	116	P0AC02	Outer membrane protein assembly factor BamD OS=Escherichia coli (strain K12) GN=bamD PE=1 SV=1 - [BAMD_ECOLI]	1	1	1	1	112.15	1.21606e-10	0	1144.06	2	2287.12	2.63378	122.224	25246	577.3	952.234	2014-0403_iTRAQ-2.raw
MC100	fTAQGADAEQALk	N-Term(iTRAQ4plex); K13(iTRAQ4plex)	114	P69811	Multiphosphoryl transfer protein OS=Escherichia coli (strain K12) GN=fruB PE=1 SV=1 - [PTFAH_ECOLI]	1	1	1	1	112.14	1.21887e-10	0	819.444	2	1637.88	3.98645	63.2406	10299	47810	51422.1	2014-0403_iTRAQ-1.raw
YLS1	fTAQGADAEQALk	N-Term(iTRAQ4plex); K13(iTRAQ4plex)	115	P69811	Multiphosphoryl transfer protein OS=Escherichia coli (strain K12) GN=fruB PE=1 SV=1 - [PTFAH_ECOLI]	1	1	1	1	112.14	1.21887e-10	0	819.444	2	1637.88	3.98645	63.2406	10299	17270	56475.7	2014-0403_iTRAQ-1.raw
MC100	vGVIVGAEQQVAEVAQk	N-Term(iTRAQ4plex); K17(iTRAQ4plex)	114	P28635	D-methionine-binding lipoprotein MetQ OS=Escherichia coli (strain K12) GN=metQ PE=1 SV=2 - [METQ_ECOLI]	1	1	1	1	112.1	1.23015e-10	0	1007.09	2	2013.17	3.83273	100.148	19287	17000	18284.4	2014-0403_iTRAQ-1.raw
YLS1	vGVIVGAEQQVAEVAQk	N-Term(iTRAQ4plex); K17(iTRAQ4plex)	115	P28635	D-methionine-binding lipoprotein MetQ OS=Escherichia coli (strain K12) GN=metQ PE=1 SV=2 - [METQ_ECOLI]	1	1	1	1	112.1	1.23015e-10	0	1007.09	2	2013.17	3.83273	100.148	19287	7621	24921.9	2014-0403_iTRAQ-1.raw
MC100	eLLSQYDFPGDDTPIVR	N-Term(iTRAQ4plex)	117	P0CE47	Elongation factor Tu 1 OS=Escherichia coli (strain K12) GN=tufA PE=1 SV=1 - [EFTU1_ECOLI]	2	1	1	1	112.05	1.24439e-10	0	1055.04	2	2109.07	2.27486	103.708	22291	76980	76980	2014-0403_iTRAQ-4.raw
YLS1	eLLSQYDFPGDDTPIVR	N-Term(iTRAQ4plex)	114	P0CE47	Elongation factor Tu 1 OS=Escherichia coli (strain K12) GN=tufA PE=1 SV=1 - [EFTU1_ECOLI]	2	1	1	1	112.05	1.24439e-10	0	1055.04	2	2109.07	2.27486	103.708	22291	223900	185142	2014-0403_iTRAQ-4.raw
YLS1	yIcGEETALINSLEGR	N-Term(iTRAQ4plex); C3(Carbamidomethyl)	116	P31979	NADH-quinone oxidoreductase subunit F OS=Escherichia coli (strain K12) GN=nuoF PE=1 SV=3 - [NUOF_ECOLI]	1	1	1	1	112.04	1.24726e-10	0	984.995	2	1968.98	0.723011	115.849	24019	2871	4735.6	2014-0403_iTRAQ-2.raw
MC100	yIcGEETALINSLEGR	N-Term(iTRAQ4plex); C3(Carbamidomethyl)	115	P31979	NADH-quinone oxidoreductase subunit F OS=Escherichia coli (strain K12) GN=nuoF PE=1 SV=3 - [NUOF_ECOLI]	1	1	1	1	112.04	1.24726e-10	0	984.995	2	1968.98	0.723011	115.849	24019	5639	8506.56	2014-0403_iTRAQ-2.raw
MC100	fTAQGADAEQALk	N-Term(iTRAQ4plex); K13(iTRAQ4plex)	117	P69811	Multiphosphoryl transfer protein OS=Escherichia coli (strain K12) GN=fruB PE=1 SV=1 - [PTFAH_ECOLI]	1	1	1	1	112.02	1.25302e-10	0	819.443	2	1637.88	3.39021	61.0956	10694	80400	80400	2014-0403_iTRAQ-4.raw
YLS1	fTAQGADAEQALk	N-Term(iTRAQ4plex); K13(iTRAQ4plex)	114	P69811	Multiphosphoryl transfer protein OS=Escherichia coli (strain K12) GN=fruB PE=1 SV=1 - [PTFAH_ECOLI]	1	1	1	1	112.02	1.25302e-10	0	819.443	2	1637.88	3.39021	61.0956	10694	100500	83103.2	2014-0403_iTRAQ-4.raw
MC100	mPLVEIIPHAGTSAQTIATTVk	M1(Oxidation); K22(iTRAQ4plex)	117	C4ZVN2	Fatty acid oxidation complex subunit alpha OS=Escherichia coli (strain K12 / MC4100 / BW2952) GN=fadJ PE=3 SV=1 - [FADJ_ECOBW]	1	1	1	1	112.01	1.2559e-10	0	813.457	3	2438.36	4.66375	91.2434	19228	10650	10650	2014-0403_iTRAQ-4.raw
YLS1	mPLVEIIPHAGTSAQTIATTVk	M1(Oxidation); K22(iTRAQ4plex)	114	C4ZVN2	Fatty acid oxidation complex subunit alpha OS=Escherichia coli (strain K12 / MC4100 / BW2952) GN=fadJ PE=3 SV=1 - [FADJ_ECOBW]	1	1	1	1	112.01	1.2559e-10	0	813.457	3	2438.36	4.66375	91.2434	19228	9512	7865.45	2014-0403_iTRAQ-4.raw
MC100	VLTQTmVTSADEGGLHTk	M6(Oxidation); K18(iTRAQ4plex)	117	P00393	NADH dehydrogenase OS=Escherichia coli (strain K12) GN=ndh PE=1 SV=2 - [DHNA_ECOLI]	1	1	1	1	111.88	1.29407e-10	0	1024.53	2	2048.05	4.09906	50.3571	7889	683.8	683.8	2014-0403_iTRAQ-4.raw
YLS1	VLTQTmVTSADEGGLHTk	M6(Oxidation); K18(iTRAQ4plex)	114	P00393	NADH dehydrogenase OS=Escherichia coli (strain K12) GN=ndh PE=1 SV=2 - [DHNA_ECOLI]	1	1	1	1	111.88	1.29407e-10	0	1024.53	2	2048.05	4.09906	50.3571	7889	663.3	548.481	2014-0403_iTRAQ-4.raw
MC100	lSFSLPADmTDQSGk	N-Term(iTRAQ4plex); M9(Oxidation); K15(iTRAQ4plex)	117	P0AEE1	Protein DcrB OS=Escherichia coli (strain K12) GN=dcrB PE=1 SV=1 - [DCRB_ECOLI]	1	1	1	1	111.87	1.29705e-10	0	950.984	2	1900.96	2.02658	84.2273	17294	29440	29440	2014-0403_iTRAQ-4.raw
YLS1	lSFSLPADmTDQSGk	N-Term(iTRAQ4plex); M9(Oxidation); K15(iTRAQ4plex)	114	P0AEE1	Protein DcrB OS=Escherichia coli (strain K12) GN=dcrB PE=1 SV=1 - [DCRB_ECOLI]	1	1	1	1	111.87	1.29705e-10	0	950.984	2	1900.96	2.02658	84.2273	17294	26390	21821.8	2014-0403_iTRAQ-4.raw
MC100	INDWASIYGVVGVGYGk	K17(iTRAQ4plex)	115	P0A917	Outer membrane protein X OS=Escherichia coli (strain K12) GN=ompX PE=1 SV=1 - [OMPX_ECOLI]	1	1	1	1	111.84	1.30604e-10	0	971.515	2	1942.02	1.41805	112.888	23437	446.7	673.857	2014-0403_iTRAQ-2.raw
YLS1	INDWASIYGVVGVGYGk	K17(iTRAQ4plex)	116	P0A917	Outer membrane protein X OS=Escherichia coli (strain K12) GN=ompX PE=1 SV=1 - [OMPX_ECOLI]	1	1	1	1	111.84	1.30604e-10	0	971.515	2	1942.02	1.41805	112.888	23437	280.4	462.509	2014-0403_iTRAQ-2.raw
YLS1	gLTNEALNVTLVEAGER	N-Term(iTRAQ4plex)	116	P00393	NADH dehydrogenase OS=Escherichia coli (strain K12) GN=ndh PE=1 SV=2 - [DHNA_ECOLI]	1	1	1	1	111.66	1.36131e-10	0	965.524	2	1930.04	2.5445	95.6463	19687	40270	66423.8	2014-0403_iTRAQ-2.raw
MC100	gLTNEALNVTLVEAGER	N-Term(iTRAQ4plex)	115	P00393	NADH dehydrogenase OS=Escherichia coli (strain K12) GN=ndh PE=1 SV=2 - [DHNA_ECOLI]	1	1	1	1	111.66	1.36131e-10	0	965.524	2	1930.04	2.5445	95.6463	19687	66630	100513	2014-0403_iTRAQ-2.raw
MC100	lEFTGQSVDAPLLSETAR	N-Term(iTRAQ4plex)	116	P30750	Methionine import ATP-binding protein MetN OS=Escherichia coli (strain K12) GN=metN PE=1 SV=4 - [METN_ECOLI]	1	1	1	1	112.41	1.36353e-10	0	1039.55	2	2078.09	1.62857	102.72	21353	29990	32469.8	2014-0403_iTRAQ-3.raw
YLS1	lEFTGQSVDAPLLSETAR	N-Term(iTRAQ4plex)	117	P30750	Methionine import ATP-binding protein MetN OS=Escherichia coli (strain K12) GN=metN PE=1 SV=4 - [METN_ECOLI]	1	1	1	1	112.41	1.36353e-10	0	1039.55	2	2078.09	1.62857	102.72	21353	16820	30494.3	2014-0403_iTRAQ-3.raw
MC100	GmGESNPVTGNTcDNVk	M2(Oxidation); C13(Carbamidomethyl); K17(iTRAQ4plex)	117	P0A910	Outer membrane protein A OS=Escherichia coli (strain K12) GN=ompA PE=1 SV=1 - [OMPA_ECOLI]	1	1	1	1	111.45	1.42875e-10	0	970.438	2	1939.87	4.06449	40.409	5656	1046	1046	2014-0403_iTRAQ-4.raw
YLS1	GmGESNPVTGNTcDNVk	M2(Oxidation); C13(Carbamidomethyl); K17(iTRAQ4plex)	114	P0A910	Outer membrane protein A OS=Escherichia coli (strain K12) GN=ompA PE=1 SV=1 - [OMPA_ECOLI]	1	1	1	1	111.45	1.42875e-10	0	970.438	2	1939.87	4.06449	40.409	5656	684.5	566.011	2014-0403_iTRAQ-4.raw
MC100	TPNPGNTmSEQLGDk	M8(Oxidation); K15(iTRAQ4plex)	115	P0AAI3	ATP-dependent zinc metalloprotease FtsH OS=Escherichia coli (strain K12) GN=ftsH PE=1 SV=1 - [FTSH_ECOLI]	1	1	1	1	111.43	1.43535e-10	0	874.918	2	1748.83	2.40014	37.9327	5002	1911	2882.79	2014-0403_iTRAQ-2.raw
YLS1	TPNPGNTmSEQLGDk	M8(Oxidation); K15(iTRAQ4plex)	116	P0AAI3	ATP-dependent zinc metalloprotease FtsH OS=Escherichia coli (strain K12) GN=ftsH PE=1 SV=1 - [FTSH_ECOLI]	1	1	1	1	111.43	1.43535e-10	0	874.918	2	1748.83	2.40014	37.9327	5002	857.9	1415.07	2014-0403_iTRAQ-2.raw
MC100	gLTNEALNVTLVEAGER	N-Term(iTRAQ4plex)	114	P00393	NADH dehydrogenase OS=Escherichia coli (strain K12) GN=ndh PE=1 SV=2 - [DHNA_ECOLI]	1	1	1	1	111.41	1.44197e-10	0	965.525	2	1930.04	2.92399	96.9259	18613	18490	19886.9	2014-0403_iTRAQ-1.raw
YLS1	gLTNEALNVTLVEAGER	N-Term(iTRAQ4plex)	115	P00393	NADH dehydrogenase OS=Escherichia coli (strain K12) GN=ndh PE=1 SV=2 - [DHNA_ECOLI]	1	1	1	1	111.41	1.44197e-10	0	965.525	2	1930.04	2.92399	96.9259	18613	2401	7851.66	2014-0403_iTRAQ-1.raw
MC100	vGVIVGAEQQVAEVAQk	N-Term(iTRAQ4plex); K17(iTRAQ4plex)	115	P28635	D-methionine-binding lipoprotein MetQ OS=Escherichia coli (strain K12) GN=metQ PE=1 SV=2 - [METQ_ECOLI]	1	1	1	1	111.3	1.47896e-10	0	1007.08	2	2013.16	0.558389	99.1095	20491	6925	10446.5	2014-0403_iTRAQ-2.raw
YLS1	vGVIVGAEQQVAEVAQk	N-Term(iTRAQ4plex); K17(iTRAQ4plex)	116	P28635	D-methionine-binding lipoprotein MetQ OS=Escherichia coli (strain K12) GN=metQ PE=1 SV=2 - [METQ_ECOLI]	1	1	1	1	111.3	1.47896e-10	0	1007.08	2	2013.16	0.558389	99.1095	20491	7101	11712.8	2014-0403_iTRAQ-2.raw
MC100	tLLTQVAPPGVTAHVVDVAk	N-Term(iTRAQ4plex); K20(iTRAQ4plex)	115	P69797	PTS system mannose-specific EIIAB component OS=Escherichia coli (strain K12) GN=manX PE=1 SV=2 - [PTNAB_ECOLI]	1	1	1	1	111.28	1.48579e-10	0	768.791	3	2304.36	2.45163	95.2022	19575	169900	256298	2014-0403_iTRAQ-2.raw
YLS1	tLLTQVAPPGVTAHVVDVAk	N-Term(iTRAQ4plex); K20(iTRAQ4plex)	116	P69797	PTS system mannose-specific EIIAB component OS=Escherichia coli (strain K12) GN=manX PE=1 SV=2 - [PTNAB_ECOLI]	1	1	1	1	111.28	1.48579e-10	0	768.791	3	2304.36	2.45163	95.2022	19575	104600	172534	2014-0403_iTRAQ-2.raw
MC100	gLLTEAELDDIFSVQNLmHPAYk	N-Term(iTRAQ4plex); M18(Oxidation); K23(iTRAQ4plex)	117	P0AC38	Aspartate ammonia-lyase OS=Escherichia coli (strain K12) GN=aspA PE=1 SV=1 - [ASPA_ECOLI]	1	1	1	1	112.65	1.49122e-10	0	970.175	3	2908.51	3.63425	130.926	27775	543.5	543.5	2014-0403_iTRAQ-4.raw
YLS1	gLLTEAELDDIFSVQNLmHPAYk	N-Term(iTRAQ4plex); M18(Oxidation); K23(iTRAQ4plex)	114	P0AC38	Aspartate ammonia-lyase OS=Escherichia coli (strain K12) GN=aspA PE=1 SV=1 - [ASPA_ECOLI]	1	1	1	1	112.65	1.49122e-10	0	970.175	3	2908.51	3.63425	130.926	27775	1802	1490.07	2014-0403_iTRAQ-4.raw
MC100	lLEDAGLNSWLGEGGR	N-Term(iTRAQ4plex)	117	P23886	ATP-binding/permease protein CydC OS=Escherichia coli (strain K12) GN=cydC PE=3 SV=2 - [CYDC_ECOLI]	1	1	1	1	111.24	1.49953e-10	0	915.979	2	1830.95	2.64965	114.944	24702	5536	5536	2014-0403_iTRAQ-4.raw
YLS1	lLEDAGLNSWLGEGGR	N-Term(iTRAQ4plex)	114	P23886	ATP-binding/permease protein CydC OS=Escherichia coli (strain K12) GN=cydC PE=3 SV=2 - [CYDC_ECOLI]	1	1	1	1	111.24	1.49953e-10	0	915.979	2	1830.95	2.64965	114.944	24702	10320	8533.58	2014-0403_iTRAQ-4.raw
MC100	qIASLGIYPAVDPLDSTSR	N-Term(iTRAQ4plex)	115	C4ZZ10	ATP synthase subunit beta OS=Escherichia coli (strain K12 / MC4100 / BW2952) GN=atpD PE=3 SV=1 - [ATPB_ECOBW]	1	1	1	1	111.59	1.50127e-10	0	1074.08	2	2147.15	2.72316	108.584	22554	19700	29717.9	2014-0403_iTRAQ-2.raw
YLS1	qIASLGIYPAVDPLDSTSR	N-Term(iTRAQ4plex)	116	C4ZZ10	ATP synthase subunit beta OS=Escherichia coli (strain K12 / MC4100 / BW2952) GN=atpD PE=3 SV=1 - [ATPB_ECOBW]	1	1	1	1	111.59	1.50127e-10	0	1074.08	2	2147.15	2.72316	108.584	22554	19740	32560.4	2014-0403_iTRAQ-2.raw
MC100	SVDEAANSDIVDk	K13(iTRAQ4plex)	116	B1X9W4	ATP synthase subunit b OS=Escherichia coli (strain K12 / DH10B) GN=atpF PE=3 SV=1 - [ATPF_ECODH]	1	1	1	1	111.19	1.5169e-10	0	753.877	2	1506.75	3.76775	46.6867	6769	19440	21047.4	2014-0403_iTRAQ-3.raw
YLS1	SVDEAANSDIVDk	K13(iTRAQ4plex)	117	B1X9W4	ATP synthase subunit b OS=Escherichia coli (strain K12 / DH10B) GN=atpF PE=3 SV=1 - [ATPF_ECODH]	1	1	1	1	111.19	1.5169e-10	0	753.877	2	1506.75	3.76775	46.6867	6769	9427	17090.9	2014-0403_iTRAQ-3.raw
MC100	lAQmQQLSHQDDDSAAAAALAAQTGER	N-Term(iTRAQ4plex); M4(Oxidation)	116	C4ZRJ3	Protein translocase subunit SecA OS=Escherichia coli (strain K12 / MC4100 / BW2952) GN=secA PE=3 SV=1 - [SECA_ECOBW]	1	1	1	1	111.09	1.55223e-10	0	986.478	3	2957.42	1.40925	69.566	12615	10390	11249.1	2014-0403_iTRAQ-3.raw
YLS1	lAQmQQLSHQDDDSAAAAALAAQTGER	N-Term(iTRAQ4plex); M4(Oxidation)	117	C4ZRJ3	Protein translocase subunit SecA OS=Escherichia coli (strain K12 / MC4100 / BW2952) GN=secA PE=3 SV=1 - [SECA_ECOBW]	1	1	1	1	111.09	1.55223e-10	0	986.478	3	2957.42	1.40925	69.566	12615	10440	18927.5	2014-0403_iTRAQ-3.raw
YLS1	eVVFASIDTGTPAk	N-Term(iTRAQ4plex); K14(iTRAQ4plex)	116	C5A0C6	4-deoxy-L-threo-5-hexosulose-uronate ketol-isomerase OS=Escherichia coli (strain K12 / MC4100 / BW2952) GN=kduI PE=3 SV=1 - [KDUI_ECOBW]	1	1	1	1	111.08	1.55581e-10	0	861.98	2	1722.95	0.153571	79.4952	15513	23740	39158.2	2014-0403_iTRAQ-2.raw
MC100	eVVFASIDTGTPAk	N-Term(iTRAQ4plex); K14(iTRAQ4plex)	115	C5A0C6	4-deoxy-L-threo-5-hexosulose-uronate ketol-isomerase OS=Escherichia coli (strain K12 / MC4100 / BW2952) GN=kduI PE=3 SV=1 - [KDUI_ECOBW]	1	1	1	1	111.08	1.55581e-10	0	861.98	2	1722.95	0.153571	79.4952	15513	25480	38437.2	2014-0403_iTRAQ-2.raw
MC100	aYSGEGAIADDAGNVSR	N-Term(iTRAQ4plex)	116	P10384	Long-chain fatty acid transport protein OS=Escherichia coli (strain K12) GN=fadL PE=1 SV=5 - [FADL_ECOLI]	2	1	1	1	111.03	1.57383e-10	0	898.933	2	1796.86	3.52302	54.1862	8489	8661	9377.14	2014-0403_iTRAQ-3.raw
YLS1	aYSGEGAIADDAGNVSR	N-Term(iTRAQ4plex)	117	P10384	Long-chain fatty acid transport protein OS=Escherichia coli (strain K12) GN=fadL PE=1 SV=5 - [FADL_ECOLI]	2	1	1	1	111.03	1.57383e-10	0	898.933	2	1796.86	3.52302	54.1862	8489	4781	8667.84	2014-0403_iTRAQ-3.raw
MC100	qYAPmSVAQQSLVLFAAER	N-Term(iTRAQ4plex); M5(Oxidation)	115	C4ZZ12	ATP synthase subunit alpha OS=Escherichia coli (strain K12 / MC4100 / BW2952) GN=atpA PE=3 SV=1 - [ATPA_ECOBW]	1	1	1	1	111.51	1.58921e-10	0	1135.09	2	2269.18	0.321056	110.243	22898	5590	8432.64	2014-0403_iTRAQ-2.raw
YLS1	qYAPmSVAQQSLVLFAAER	N-Term(iTRAQ4plex); M5(Oxidation)	116	C4ZZ12	ATP synthase subunit alpha OS=Escherichia coli (strain K12 / MC4100 / BW2952) GN=atpA PE=3 SV=1 - [ATPA_ECOBW]	1	1	1	1	111.51	1.58921e-10	0	1135.09	2	2269.18	0.321056	110.243	22898	4985	8222.56	2014-0403_iTRAQ-2.raw
MC100	iIAADNGDAWVEVk	N-Term(iTRAQ4plex); K14(iTRAQ4plex)	117	P0A6Y8	Chaperone protein DnaK OS=Escherichia coli (strain K12) GN=dnaK PE=1 SV=2 - [DNAK_ECOLI]	1	1	1	1	110.96	1.5994e-10	0	894.996	2	1788.98	5.90228	87.7713	18289	15130	15130	2014-0403_iTRAQ-4.raw
YLS1	iIAADNGDAWVEVk	N-Term(iTRAQ4plex); K14(iTRAQ4plex)	114	P0A6Y8	Chaperone protein DnaK OS=Escherichia coli (strain K12) GN=dnaK PE=1 SV=2 - [DNAK_ECOLI]	1	1	1	1	110.96	1.5994e-10	0	894.996	2	1788.98	5.90228	87.7713	18289	16750	13850.5	2014-0403_iTRAQ-4.raw
MC100	sAIGAGLGSLVGAGIGALSSSk	N-Term(iTRAQ4plex); K22(iTRAQ4plex)	115	P37665	Probable lipoprotein YiaD OS=Escherichia coli (strain K12) GN=yiaD PE=1 SV=2 - [YIAD_ECOLI]	1	1	1	1	110.91	1.61792e-10	0	721.087	3	2161.25	2.16522	128.019	26334	541.8	817.318	2014-0403_iTRAQ-2.raw
YLS1	sAIGAGLGSLVGAGIGALSSSk	N-Term(iTRAQ4plex); K22(iTRAQ4plex)	116	P37665	Probable lipoprotein YiaD OS=Escherichia coli (strain K12) GN=yiaD PE=1 SV=2 - [YIAD_ECOLI]	1	1	1	1	110.91	1.61792e-10	0	721.087	3	2161.25	2.16522	128.019	26334	685	1129.88	2014-0403_iTRAQ-2.raw
MC100	dYGVGSDVYSVTSFTELAR	N-Term(iTRAQ4plex)	114	P0AFG8	Pyruvate dehydrogenase E1 component OS=Escherichia coli (strain K12) GN=aceE PE=1 SV=2 - [ODP1_ECOLI]	1	1	1	1	110.87	1.63289e-10	0	737.365	3	2210.08	3.24706	112.694	21826	41120	44226.7	2014-0403_iTRAQ-1.raw
YLS1	dYGVGSDVYSVTSFTELAR	N-Term(iTRAQ4plex)	115	P0AFG8	Pyruvate dehydrogenase E1 component OS=Escherichia coli (strain K12) GN=aceE PE=1 SV=2 - [ODP1_ECOLI]	1	1	1	1	110.87	1.63289e-10	0	737.365	3	2210.08	3.24706	112.694	21826	26950	88130.8	2014-0403_iTRAQ-1.raw
MC100	ITEQSDGLLAk	K11(iTRAQ4plex)	117	P56580	Glucitol/sorbitol-specific phosphotransferase enzyme IIB component OS=Escherichia coli (strain K12) GN=srlE PE=1 SV=1 - [PTHB_ECOLI]	1	1	1	1	110.86	1.63665e-10	0	659.87	2	1318.73	0.0408017	54.3159	8867	15460	15460	2014-0403_iTRAQ-4.raw
YLS1	ITEQSDGLLAk	K11(iTRAQ4plex)	114	P56580	Glucitol/sorbitol-specific phosphotransferase enzyme IIB component OS=Escherichia coli (strain K12) GN=srlE PE=1 SV=1 - [PTHB_ECOLI]	1	1	1	1	110.86	1.63665e-10	0	659.87	2	1318.73	0.0408017	54.3159	8867	11750	9716.05	2014-0403_iTRAQ-4.raw
MC100	amIEAGAAAVHFEDQLASVk	N-Term(iTRAQ4plex); M2(Oxidation); K20(iTRAQ4plex)	114	P0A9G6	Isocitrate lyase OS=Escherichia coli (strain K12) GN=aceA PE=1 SV=1 - [ACEA_ECOLI]	1	1	1	1	111.3	1.67165e-10	0	788.085	3	2362.24	3.69025	99.5397	19160	36590	39354.4	2014-0403_iTRAQ-1.raw
YLS1	amIEAGAAAVHFEDQLASVk	N-Term(iTRAQ4plex); M2(Oxidation); K20(iTRAQ4plex)	115	P0A9G6	Isocitrate lyase OS=Escherichia coli (strain K12) GN=aceA PE=1 SV=1 - [ACEA_ECOLI]	1	1	1	1	111.3	1.67165e-10	0	788.085	3	2362.24	3.69025	99.5397	19160	12640	41334.8	2014-0403_iTRAQ-1.raw
MC100	eVVFASIDTGTPAk	N-Term(iTRAQ4plex); K14(iTRAQ4plex)	114	C5A0C6	4-deoxy-L-threo-5-hexosulose-uronate ketol-isomerase OS=Escherichia coli (strain K12 / MC4100 / BW2952) GN=kduI PE=3 SV=1 - [KDUI_ECOBW]	1	1	1	1	110.76	1.67478e-10	0	861.983	2	1722.96	3.55434	81.2414	14869	25130	27028.6	2014-0403_iTRAQ-1.raw
YLS1	eVVFASIDTGTPAk	N-Term(iTRAQ4plex); K14(iTRAQ4plex)	115	C5A0C6	4-deoxy-L-threo-5-hexosulose-uronate ketol-isomerase OS=Escherichia coli (strain K12 / MC4100 / BW2952) GN=kduI PE=3 SV=1 - [KDUI_ECOBW]	1	1	1	1	110.76	1.67478e-10	0	861.983	2	1722.96	3.55434	81.2414	14869	11950	39078.4	2014-0403_iTRAQ-1.raw
MC100	iQLVGDDLFVTNTk	N-Term(iTRAQ4plex); K14(iTRAQ4plex)	114	C4ZZT2	Enolase OS=Escherichia coli (strain K12 / MC4100 / BW2952) GN=eno PE=3 SV=1 - [ENO_ECOBW]	1	1	1	1	110.75	1.67864e-10	0	926.03	2	1851.05	3.64388	106.864	20664	11520	12390.4	2014-0403_iTRAQ-1.raw
YLS1	iQLVGDDLFVTNTk	N-Term(iTRAQ4plex); K14(iTRAQ4plex)	115	C4ZZT2	Enolase OS=Escherichia coli (strain K12 / MC4100 / BW2952) GN=eno PE=3 SV=1 - [ENO_ECOBW]	1	1	1	1	110.75	1.67864e-10	0	926.03	2	1851.05	3.64388	106.864	20664	4856	15879.9	2014-0403_iTRAQ-1.raw
MC100	aQLLADLADLDVLSTEDLk	N-Term(iTRAQ4plex); K19(iTRAQ4plex)	116	C4ZRS7	Acetyl-coenzyme A carboxylase carboxyl transferase subunit alpha OS=Escherichia coli (strain K12 / MC4100 / BW2952) GN=accA PE=3 SV=1 - [ACCA_ECOBW]	1	1	1	1	110.75	1.67864e-10	0	777.771	3	2331.3	3.77079	147.601	29930	2750	2977.39	2014-0403_iTRAQ-3.raw
YLS1	aQLLADLADLDVLSTEDLk	N-Term(iTRAQ4plex); K19(iTRAQ4plex)	117	C4ZRS7	Acetyl-coenzyme A carboxylase carboxyl transferase subunit alpha OS=Escherichia coli (strain K12 / MC4100 / BW2952) GN=accA PE=3 SV=1 - [ACCA_ECOBW]	1	1	1	1	110.75	1.67864e-10	0	777.771	3	2331.3	3.77079	147.601	29930	8700	15772.9	2014-0403_iTRAQ-3.raw
MC100	iAELAGFSVPENTk	N-Term(iTRAQ4plex); K14(iTRAQ4plex)	114	P0A9Q7	Aldehyde-alcohol dehydrogenase OS=Escherichia coli (strain K12) GN=adhE PE=1 SV=2 - [ADHE_ECOLI]	1	1	1	1	110.74	1.68251e-10	0	882.497	2	1763.99	4.61365	95.3578	18253	21990	23651.4	2014-0403_iTRAQ-1.raw
YLS1	iAELAGFSVPENTk	N-Term(iTRAQ4plex); K14(iTRAQ4plex)	115	P0A9Q7	Aldehyde-alcohol dehydrogenase OS=Escherichia coli (strain K12) GN=adhE PE=1 SV=2 - [ADHE_ECOLI]	1	1	1	1	110.74	1.68251e-10	0	882.497	2	1763.99	4.61365	95.3578	18253	2826	9241.48	2014-0403_iTRAQ-1.raw
MC100	aIISSGGNVDSLVk	N-Term(iTRAQ4plex); K14(iTRAQ4plex)	117	P23173	Low affinity tryptophan permease OS=Escherichia coli (strain K12) GN=tnaB PE=1 SV=1 - [TNAB_ECOLI]	1	1	1	1	110.72	1.69027e-10	0	824.483	2	1647.96	4.4788	75.43	14743	114600	114600	2014-0403_iTRAQ-4.raw
YLS1	aIISSGGNVDSLVk	N-Term(iTRAQ4plex); K14(iTRAQ4plex)	114	P23173	Low affinity tryptophan permease OS=Escherichia coli (strain K12) GN=tnaB PE=1 SV=1 - [TNAB_ECOLI]	1	1	1	1	110.72	1.69027e-10	0	824.483	2	1647.96	4.4788	75.43	14743	156000	128996	2014-0403_iTRAQ-4.raw
MC100	aAIAAAQANPNAk	N-Term(iTRAQ4plex); K13(iTRAQ4plex)	117	P00363	Fumarate reductase flavoprotein subunit OS=Escherichia coli (strain K12) GN=frdA PE=1 SV=3 - [FRDA_ECOLI]	1	1	1	1	110.67	1.70984e-10	0	749.937	2	1498.87	6.04172	38.0079	5173	9543	9543	2014-0403_iTRAQ-4.raw
YLS1	aAIAAAQANPNAk	N-Term(iTRAQ4plex); K13(iTRAQ4plex)	114	P00363	Fumarate reductase flavoprotein subunit OS=Escherichia coli (strain K12) GN=frdA PE=1 SV=3 - [FRDA_ECOLI]	1	1	1	1	110.67	1.70984e-10	0	749.937	2	1498.87	6.04172	38.0079	5173	16860	13941.5	2014-0403_iTRAQ-4.raw
MC100	sLNQANDIAADFGSk	N-Term(iTRAQ4plex); K15(iTRAQ4plex)	116	P0ABU7	Biopolymer transport protein ExbB OS=Escherichia coli (strain K12) GN=exbB PE=1 SV=1 - [EXBB_ECOLI]	1	1	1	1	110.88	1.71891e-10	0	919.979	2	1838.95	0.890552	78.0697	15036	12330	13349.5	2014-0403_iTRAQ-3.raw
YLS1	sLNQANDIAADFGSk	N-Term(iTRAQ4plex); K15(iTRAQ4plex)	117	P0ABU7	Biopolymer transport protein ExbB OS=Escherichia coli (strain K12) GN=exbB PE=1 SV=1 - [EXBB_ECOLI]	1	1	1	1	110.88	1.71891e-10	0	919.979	2	1838.95	0.890552	78.0697	15036	7876	14279	2014-0403_iTRAQ-3.raw
MC100	sGIGWTGSGGEQQcFQTTGAQSk	N-Term(iTRAQ4plex); C14(Carbamidomethyl); K23(iTRAQ4plex)	117	C5A130	Maltoporin OS=Escherichia coli (strain K12 / MC4100 / BW2952) GN=lamB PE=3 SV=1 - [LAMB_ECOBW]	1	1	1	1	110.55	1.75775e-10	0	887.427	3	2660.27	2.45319	66.054	12070	6378	6378	2014-0403_iTRAQ-4.raw
YLS1	sGIGWTGSGGEQQcFQTTGAQSk	N-Term(iTRAQ4plex); C14(Carbamidomethyl); K23(iTRAQ4plex)	114	C5A130	Maltoporin OS=Escherichia coli (strain K12 / MC4100 / BW2952) GN=lamB PE=3 SV=1 - [LAMB_ECOBW]	1	1	1	1	110.55	1.75775e-10	0	887.427	3	2660.27	2.45319	66.054	12070	5597	4628.15	2014-0403_iTRAQ-4.raw
MC100	VAmVSmTGSVSAGEk	M3(Oxidation); M6(Oxidation); K15(iTRAQ4plex)	116	P25553	Lactaldehyde dehydrogenase OS=Escherichia coli (strain K12) GN=aldA PE=1 SV=2 - [ALDA_ECOLI]	1	1	1	1	110.47	1.79043e-10	0	815.404	2	1629.8	3.79953	35.5484	4522	1325	1434.56	2014-0403_iTRAQ-3.raw
YLS1	VAmVSmTGSVSAGEk	M3(Oxidation); M6(Oxidation); K15(iTRAQ4plex)	117	P25553	Lactaldehyde dehydrogenase OS=Escherichia coli (strain K12) GN=aldA PE=1 SV=2 - [ALDA_ECOLI]	1	1	1	1	110.47	1.79043e-10	0	815.404	2	1629.8	3.79953	35.5484	4522	810	1468.51	2014-0403_iTRAQ-3.raw
MC100	QIVLNcGEEPSVVANTVk	C6(Carbamidomethyl); K18(iTRAQ4plex)	117	C5A1D5	60 kDa chaperonin OS=Escherichia coli (strain K12 / MC4100 / BW2952) GN=groL PE=3 SV=1 - [CH60_ECOBW]	1	1	1	1	110.58	1.83309e-10	0	1051.06	2	2101.11	0.649323	79.2922	15857	3181	3181	2014-0403_iTRAQ-4.raw
YLS1	QIVLNcGEEPSVVANTVk	C6(Carbamidomethyl); K18(iTRAQ4plex)	114	C5A1D5	60 kDa chaperonin OS=Escherichia coli (strain K12 / MC4100 / BW2952) GN=groL PE=3 SV=1 - [CH60_ECOBW]	1	1	1	1	110.58	1.83309e-10	0	1051.06	2	2101.11	0.649323	79.2922	15857	3557	2941.28	2014-0403_iTRAQ-4.raw
MC100	DNLTGSEQIFYSGFk	K15(iTRAQ4plex)	117	P0ABU9	Protein TolQ OS=Escherichia coli (strain K12) GN=tolQ PE=1 SV=1 - [TOLQ_ECOLI]	1	1	1	1	110.33	1.84908e-10	0	925.461	2	1849.92	3.33656	97.6722	20858	3624	3624	2014-0403_iTRAQ-4.raw
YLS1	DNLTGSEQIFYSGFk	K15(iTRAQ4plex)	114	P0ABU9	Protein TolQ OS=Escherichia coli (strain K12) GN=tolQ PE=1 SV=1 - [TOLQ_ECOLI]	1	1	1	1	110.33	1.84908e-10	0	925.461	2	1849.92	3.33656	97.6722	20858	3056	2527	2014-0403_iTRAQ-4.raw
MC100	TPNPGNTmSEQLGDk	M8(Oxidation); K15(iTRAQ4plex)	114	P0AAI3	ATP-dependent zinc metalloprotease FtsH OS=Escherichia coli (strain K12) GN=ftsH PE=1 SV=1 - [FTSH_ECOLI]	1	1	1	1	110.29	1.86619e-10	0	874.918	2	1748.83	2.67935	38.4844	4965	1792	1927.39	2014-0403_iTRAQ-1.raw
YLS1	TPNPGNTmSEQLGDk	M8(Oxidation); K15(iTRAQ4plex)	115	P0AAI3	ATP-dependent zinc metalloprotease FtsH OS=Escherichia coli (strain K12) GN=ftsH PE=1 SV=1 - [FTSH_ECOLI]	1	1	1	1	110.29	1.86619e-10	0	874.918	2	1748.83	2.67935	38.4844	4965	901	2946.42	2014-0403_iTRAQ-1.raw
MC100	vINESTNQNAAVk	N-Term(iTRAQ4plex); K13(iTRAQ4plex)	116	P0AG93	Protein translocase subunit SecF OS=Escherichia coli (strain K12) GN=secF PE=1 SV=1 - [SECF_ECOLI]	1	1	1	1	110.28	1.8705e-10	0	838.466	2	1675.93	2.05928	41.3879	5658	11220	12147.7	2014-0403_iTRAQ-3.raw
YLS1	vINESTNQNAAVk	N-Term(iTRAQ4plex); K13(iTRAQ4plex)	117	P0AG93	Protein translocase subunit SecF OS=Escherichia coli (strain K12) GN=secF PE=1 SV=1 - [SECF_ECOLI]	1	1	1	1	110.28	1.8705e-10	0	838.466	2	1675.93	2.05928	41.3879	5658	1784	3234.35	2014-0403_iTRAQ-3.raw
MC100	fNQIGSLTETLAAIk	N-Term(iTRAQ4plex); K15(iTRAQ4plex)	116	C4ZZT2	Enolase OS=Escherichia coli (strain K12 / MC4100 / BW2952) GN=eno PE=3 SV=1 - [ENO_ECOBW]	1	1	1	1	110.24	1.8878e-10	0	947.552	2	1894.1	4.09584	122.956	25447	5900	6387.85	2014-0403_iTRAQ-3.raw
YLS1	fNQIGSLTETLAAIk	N-Term(iTRAQ4plex); K15(iTRAQ4plex)	117	C4ZZT2	Enolase OS=Escherichia coli (strain K12 / MC4100 / BW2952) GN=eno PE=3 SV=1 - [ENO_ECOBW]	1	1	1	1	110.24	1.8878e-10	0	947.552	2	1894.1	4.09584	122.956	25447	5841	10589.6	2014-0403_iTRAQ-3.raw
MC100	gmNTAVGDEGGYAPNLGSNAEALAVIAEAVk	N-Term(iTRAQ4plex); M2(Oxidation); K31(iTRAQ4plex)	115	C4ZZT2	Enolase OS=Escherichia coli (strain K12 / MC4100 / BW2952) GN=eno PE=3 SV=1 - [ENO_ECOBW]	1	1	1	1	110.19	1.90966e-10	0	1098.56	3	3293.67	3.25931	128.416	26407	1240	1870.57	2014-0403_iTRAQ-2.raw
YLS1	gLSQGSGVAFDNEk	N-Term(iTRAQ4plex); K14(iTRAQ4plex)	116	C5A130	Maltoporin OS=Escherichia coli (strain K12 / MC4100 / BW2952) GN=lamB PE=3 SV=1 - [LAMB_ECOBW]	1	1	1	1	110.19	1.90966e-10	0	848.942	2	1696.88	1.11562	55.4799	8986	18300	30185.1	2014-0403_iTRAQ-2.raw
YLS1	gmNTAVGDEGGYAPNLGSNAEALAVIAEAVk	N-Term(iTRAQ4plex); M2(Oxidation); K31(iTRAQ4plex)	116	C4ZZT2	Enolase OS=Escherichia coli (strain K12 / MC4100 / BW2952) GN=eno PE=3 SV=1 - [ENO_ECOBW]	1	1	1	1	110.19	1.90966e-10	0	1098.56	3	3293.67	3.25931	128.416	26407	1851	3053.15	2014-0403_iTRAQ-2.raw
MC100	gLSQGSGVAFDNEk	N-Term(iTRAQ4plex); K14(iTRAQ4plex)	115	C5A130	Maltoporin OS=Escherichia coli (strain K12 / MC4100 / BW2952) GN=lamB PE=3 SV=1 - [LAMB_ECOBW]	1	1	1	1	110.19	1.90966e-10	0	848.942	2	1696.88	1.11562	55.4799	8986	20230	30517.4	2014-0403_iTRAQ-2.raw
MC100	vcHEVGLDAGEVVIGSDIETLSDDELANLAQR	N-Term(iTRAQ4plex); C2(Carbamidomethyl)	117	P0ABB8	Magnesium-transporting ATPase, P-type 1 OS=Escherichia coli (strain K12) GN=mgtA PE=1 SV=1 - [ATMA_ECOLI]	1	1	1	1	110.19	1.90966e-10	0	1190.26	3	3568.76	1.75743	136.159	28741	154.9	154.9	2014-0403_iTRAQ-4.raw
YLS1	vcHEVGLDAGEVVIGSDIETLSDDELANLAQR	N-Term(iTRAQ4plex); C2(Carbamidomethyl)	114	P0ABB8	Magnesium-transporting ATPase, P-type 1 OS=Escherichia coli (strain K12) GN=mgtA PE=1 SV=1 - [ATMA_ECOLI]	1	1	1	1	110.19	1.90966e-10	0	1190.26	3	3568.76	1.75743	136.159	28741	316.4	261.63	2014-0403_iTRAQ-4.raw
MC100	aNDAAGDGTTTATVLAQAIITEGLk	N-Term(iTRAQ4plex); K25(iTRAQ4plex)	115	C5A1D5	60 kDa chaperonin OS=Escherichia coli (strain K12 / MC4100 / BW2952) GN=groL PE=3 SV=1 - [CH60_ECOBW]	1	1	1	1	110.36	1.92374e-10	0	897.488	3	2690.45	2.10467	131.358	26951	872.4	1316.04	2014-0403_iTRAQ-2.raw
YLS1	aNDAAGDGTTTATVLAQAIITEGLk	N-Term(iTRAQ4plex); K25(iTRAQ4plex)	116	C5A1D5	60 kDa chaperonin OS=Escherichia coli (strain K12 / MC4100 / BW2952) GN=groL PE=3 SV=1 - [CH60_ECOBW]	1	1	1	1	110.36	1.92374e-10	0	897.488	3	2690.45	2.10467	131.358	26951	2684	4427.15	2014-0403_iTRAQ-2.raw
MC100	lINDAYDSEYFATk	N-Term(iTRAQ4plex); K14(iTRAQ4plex)	114	C5A093	Glycerol kinase OS=Escherichia coli (strain K12 / MC4100 / BW2952) GN=glpK PE=3 SV=1 - [GLPK_ECOBW]	1	1	1	1	110.14	1.94624e-10	0	969.491	2	1937.98	1.09198	89.6828	16940	22720	24436.5	2014-0403_iTRAQ-1.raw
YLS1	lINDAYDSEYFATk	N-Term(iTRAQ4plex); K14(iTRAQ4plex)	115	C5A093	Glycerol kinase OS=Escherichia coli (strain K12 / MC4100 / BW2952) GN=glpK PE=3 SV=1 - [GLPK_ECOBW]	1	1	1	1	110.14	1.94624e-10	0	969.491	2	1937.98	1.09198	89.6828	16940	9645	31540.7	2014-0403_iTRAQ-1.raw
MC100	VATEFSETAPATLk	K14(iTRAQ4plex)	116	P0A799	Phosphoglycerate kinase OS=Escherichia coli (strain K12) GN=pgk PE=1 SV=2 - [PGK_ECOLI]	1	1	1	1	110.17	1.94726e-10	0	804.935	2	1608.86	1.04403	66.8614	11857	30180	32675.5	2014-0403_iTRAQ-3.raw
YLS1	VATEFSETAPATLk	K14(iTRAQ4plex)	117	P0A799	Phosphoglycerate kinase OS=Escherichia coli (strain K12) GN=pgk PE=1 SV=2 - [PGK_ECOLI]	1	1	1	1	110.17	1.94726e-10	0	804.935	2	1608.86	1.04403	66.8614	11857	39760	72083.9	2014-0403_iTRAQ-3.raw
MC100	dAYVLAEGQNELQVPmTYTDAAGNTFTk	N-Term(iTRAQ4plex); M16(Oxidation); K28(iTRAQ4plex)	114	C4ZYY3	Membrane protein insertase YidC OS=Escherichia coli (strain K12 / MC4100 / BW2952) GN=yidC PE=3 SV=1 - [YIDC_ECOBW]	1	1	1	1	110.1	1.94965e-10	0	1117.88	3	3351.64	2.42391	102.712	19814	1022	1099.21	2014-0403_iTRAQ-1.raw
YLS1	dAYVLAEGQNELQVPmTYTDAAGNTFTk	N-Term(iTRAQ4plex); M16(Oxidation); K28(iTRAQ4plex)	115	C4ZYY3	Membrane protein insertase YidC OS=Escherichia coli (strain K12 / MC4100 / BW2952) GN=yidC PE=3 SV=1 - [YIDC_ECOBW]	1	1	1	1	110.1	1.94965e-10	0	1117.88	3	3351.64	2.42391	102.712	19814	167.9	549.06	2014-0403_iTRAQ-1.raw
MC100	qYAPmSVAQQSLVLFAAER	N-Term(iTRAQ4plex); M5(Oxidation)	114	C4ZZ12	ATP synthase subunit alpha OS=Escherichia coli (strain K12 / MC4100 / BW2952) GN=atpA PE=3 SV=1 - [ATPA_ECOBW]	1	1	1	1	110.18	1.97157e-10	0	1135.09	2	2269.18	0.751415	110.762	21452	8658	9312.12	2014-0403_iTRAQ-1.raw
YLS1	qYAPmSVAQQSLVLFAAER	N-Term(iTRAQ4plex); M5(Oxidation)	115	C4ZZ12	ATP synthase subunit alpha OS=Escherichia coli (strain K12 / MC4100 / BW2952) GN=atpA PE=3 SV=1 - [ATPA_ECOBW]	1	1	1	1	110.18	1.97157e-10	0	1135.09	2	2269.18	0.751415	110.762	21452	2434	7959.57	2014-0403_iTRAQ-1.raw
MC100	VATEFSETAPATLk	K14(iTRAQ4plex)	114	P0A799	Phosphoglycerate kinase OS=Escherichia coli (strain K12) GN=pgk PE=1 SV=2 - [PGK_ECOLI]	1	1	1	1	110.04	1.97677e-10	0	804.935	2	1608.86	2.03039	68.5273	11607	18320	19704.1	2014-0403_iTRAQ-1.raw
YLS1	VATEFSETAPATLk	K14(iTRAQ4plex)	115	P0A799	Phosphoglycerate kinase OS=Escherichia coli (strain K12) GN=pgk PE=1 SV=2 - [PGK_ECOLI]	1	1	1	1	110.04	1.97677e-10	0	804.935	2	1608.86	2.03039	68.5273	11607	7884	25782	2014-0403_iTRAQ-1.raw
MC100	IFTTFDSVAQDAAEk	K15(iTRAQ4plex)	117	P02919	Penicillin-binding protein 1B OS=Escherichia coli (strain K12) GN=mrcB PE=1 SV=2 - [PBPB_ECOLI]	1	1	1	1	110.01	1.99047e-10	0	893.954	2	1786.9	1.61856	85.7551	17737	8260	8260	2014-0403_iTRAQ-4.raw
MC100	VATEFSETAPATLk	K14(iTRAQ4plex)	117	P0A799	Phosphoglycerate kinase OS=Escherichia coli (strain K12) GN=pgk PE=1 SV=2 - [PGK_ECOLI]	1	1	1	1	110.01	1.99047e-10	0	804.935	2	1608.86	2.10626	66.4684	12182	24340	24340	2014-0403_iTRAQ-4.raw
YLS1	IFTTFDSVAQDAAEk	K15(iTRAQ4plex)	114	P02919	Penicillin-binding protein 1B OS=Escherichia coli (strain K12) GN=mrcB PE=1 SV=2 - [PBPB_ECOLI]	1	1	1	1	110.01	1.99047e-10	0	893.954	2	1786.9	1.61856	85.7551	17737	10450	8641.08	2014-0403_iTRAQ-4.raw
YLS1	VATEFSETAPATLk	K14(iTRAQ4plex)	114	P0A799	Phosphoglycerate kinase OS=Escherichia coli (strain K12) GN=pgk PE=1 SV=2 - [PGK_ECOLI]	1	1	1	1	110.01	1.99047e-10	0	804.935	2	1608.86	2.10626	66.4684	12182	33950	28073.2	2014-0403_iTRAQ-4.raw
YLS1	mQLNSTEISELIk	M1(Oxidation); K13(iTRAQ4plex)	116	C4ZZ12	ATP synthase subunit alpha OS=Escherichia coli (strain K12 / MC4100 / BW2952) GN=atpA PE=3 SV=1 - [ATPA_ECOBW]	1	1	1	1	110.53	2.00036e-10	0	833.448	2	1665.89	1.85476	89.1416	18093	20310	33500.5	2014-0403_iTRAQ-2.raw
MC100	mQLNSTEISELIk	M1(Oxidation); K13(iTRAQ4plex)	115	C4ZZ12	ATP synthase subunit alpha OS=Escherichia coli (strain K12 / MC4100 / BW2952) GN=atpA PE=3 SV=1 - [ATPA_ECOBW]	1	1	1	1	110.53	2.00036e-10	0	833.448	2	1665.89	1.85476	89.1416	18093	16770	25297.9	2014-0403_iTRAQ-2.raw
MC100	nIAIEHSGYSVFAGVGER	N-Term(iTRAQ4plex)	116	C4ZZ10	ATP synthase subunit beta OS=Escherichia coli (strain K12 / MC4100 / BW2952) GN=atpD PE=3 SV=1 - [ATPB_ECOBW]	1	1	1	1	109.98	2.00427e-10	0	1025.53	2	2050.05	0.792939	84.7333	16868	80910	87600.1	2014-0403_iTRAQ-3.raw
YLS1	nIAIEHSGYSVFAGVGER	N-Term(iTRAQ4plex)	117	C4ZZ10	ATP synthase subunit beta OS=Escherichia coli (strain K12 / MC4100 / BW2952) GN=atpD PE=3 SV=1 - [ATPB_ECOBW]	1	1	1	1	109.98	2.00427e-10	0	1025.53	2	2050.05	0.792939	84.7333	16868	63340	114834	2014-0403_iTRAQ-3.raw
MC100	EAVDTTSQPVATEk	K14(iTRAQ4plex)	115	P09127	Putative uroporphyrinogen-III C-methyltransferase OS=Escherichia coli (strain K12) GN=hemX PE=1 SV=1 - [HEMX_ECOLI]	1	1	1	1	109.96	2.01352e-10	0	810.417	2	1619.83	0.745076	36.9467	4808	4650	7014.63	2014-0403_iTRAQ-2.raw
YLS1	EAVDTTSQPVATEk	K14(iTRAQ4plex)	116	P09127	Putative uroporphyrinogen-III C-methyltransferase OS=Escherichia coli (strain K12) GN=hemX PE=1 SV=1 - [HEMX_ECOLI]	1	1	1	1	109.96	2.01352e-10	0	810.417	2	1619.83	0.745076	36.9467	4808	1893	3122.43	2014-0403_iTRAQ-2.raw
MC100	gESAPTTAFGAAVVGGDNGR	N-Term(iTRAQ4plex)	117	P77774	Outer membrane protein assembly factor BamB OS=Escherichia coli (strain K12) GN=bamB PE=1 SV=1 - [BAMB_ECOLI]	1	1	1	1	109.95	2.01816e-10	0	989.493	2	1977.98	2.11081	70.8924	13441	3514	3514	2014-0403_iTRAQ-4.raw
YLS1	gESAPTTAFGAAVVGGDNGR	N-Term(iTRAQ4plex)	114	P77774	Outer membrane protein assembly factor BamB OS=Escherichia coli (strain K12) GN=bamB PE=1 SV=1 - [BAMB_ECOLI]	1	1	1	1	109.95	2.01816e-10	0	989.493	2	1977.98	2.11081	70.8924	13441	4046	3345.63	2014-0403_iTRAQ-4.raw
MC100	iAQFNVVSEAHNEGTIVSVSDGVIR	N-Term(iTRAQ4plex)	114	C4ZZ12	ATP synthase subunit alpha OS=Escherichia coli (strain K12 / MC4100 / BW2952) GN=atpA PE=3 SV=1 - [ATPA_ECOBW]	1	1	1	1	111.02	2.02414e-10	0	929.159	3	2785.46	0.998582	104.479	20178	88740	95444.4	2014-0403_iTRAQ-1.raw
YLS1	iAQFNVVSEAHNEGTIVSVSDGVIR	N-Term(iTRAQ4plex)	115	C4ZZ12	ATP synthase subunit alpha OS=Escherichia coli (strain K12 / MC4100 / BW2952) GN=atpA PE=3 SV=1 - [ATPA_ECOBW]	1	1	1	1	111.02	2.02414e-10	0	929.159	3	2785.46	0.998582	104.479	20178	30700	100394	2014-0403_iTRAQ-1.raw
MC100	sVDVGVVESATLADDLTHVEIk	N-Term(iTRAQ4plex); K22(iTRAQ4plex)	117	P43671	Paraquat-inducible protein B OS=Escherichia coli (strain K12) GN=pqiB PE=2 SV=2 - [PQIB_ECOLI]	1	1	1	1	109.93	2.02748e-10	0	862.474	3	2585.41	6.37142	119.328	25576	4836	4836	2014-0403_iTRAQ-4.raw
YLS1	sVDVGVVESATLADDLTHVEIk	N-Term(iTRAQ4plex); K22(iTRAQ4plex)	114	P43671	Paraquat-inducible protein B OS=Escherichia coli (strain K12) GN=pqiB PE=2 SV=2 - [PQIB_ECOLI]	1	1	1	1	109.93	2.02748e-10	0	862.474	3	2585.41	6.37142	119.328	25576	7194	5948.7	2014-0403_iTRAQ-4.raw
MC100	gLLTEAELDDIFSVQNLmHPAYk	N-Term(iTRAQ4plex); M18(Oxidation); K23(iTRAQ4plex)	115	P0AC38	Aspartate ammonia-lyase OS=Escherichia coli (strain K12) GN=aspA PE=1 SV=1 - [ASPA_ECOLI]	1	1	1	1	111.26	2.02754e-10	0	970.174	3	2908.51	2.68992	130.392	26769	960.7	1449.24	2014-0403_iTRAQ-2.raw
YLS1	gLLTEAELDDIFSVQNLmHPAYk	N-Term(iTRAQ4plex); M18(Oxidation); K23(iTRAQ4plex)	116	P0AC38	Aspartate ammonia-lyase OS=Escherichia coli (strain K12) GN=aspA PE=1 SV=1 - [ASPA_ECOLI]	1	1	1	1	111.26	2.02754e-10	0	970.174	3	2908.51	2.68992	130.392	26769	1302	2147.6	2014-0403_iTRAQ-2.raw
MC100	vIEDISSTDSQAAHNLALSIDER	N-Term(iTRAQ4plex)	116	P0AD68	Peptidoglycan synthase FtsI OS=Escherichia coli (strain K12) GN=ftsI PE=1 SV=1 - [FTSI_ECOLI]	1	1	1	1	110.88	2.04962e-10	0	876.781	3	2628.33	1.70858	103.211	21461	14290	15471.6	2014-0403_iTRAQ-3.raw
YLS1	vIEDISSTDSQAAHNLALSIDER	N-Term(iTRAQ4plex)	117	P0AD68	Peptidoglycan synthase FtsI OS=Escherichia coli (strain K12) GN=ftsI PE=1 SV=1 - [FTSI_ECOLI]	1	1	1	1	110.88	2.04962e-10	0	876.781	3	2628.33	1.70858	103.211	21461	5091	9229.86	2014-0403_iTRAQ-3.raw
MC100	EAVDTTSQPVATEk	K14(iTRAQ4plex)	117	P09127	Putative uroporphyrinogen-III C-methyltransferase OS=Escherichia coli (strain K12) GN=hemX PE=1 SV=1 - [HEMX_ECOLI]	1	1	1	1	109.87	2.05569e-10	0	810.419	2	1619.83	4.43771	37.2825	5031	5433	5433	2014-0403_iTRAQ-4.raw
YLS1	EAVDTTSQPVATEk	K14(iTRAQ4plex)	114	P09127	Putative uroporphyrinogen-III C-methyltransferase OS=Escherichia coli (strain K12) GN=hemX PE=1 SV=1 - [HEMX_ECOLI]	1	1	1	1	109.87	2.05569e-10	0	810.419	2	1619.83	4.43771	37.2825	5031	3848	3181.9	2014-0403_iTRAQ-4.raw
MC100	VDSSGFQTEPVAADGk	K16(iTRAQ4plex)	115	P77774	Outer membrane protein assembly factor BamB OS=Escherichia coli (strain K12) GN=bamB PE=1 SV=1 - [BAMB_ECOLI]	1	1	1	1	109.82	2.07949e-10	0	876.434	2	1751.86	2.1343	51.6207	8028	1358	2048.57	2014-0403_iTRAQ-2.raw
YLS1	VDSSGFQTEPVAADGk	K16(iTRAQ4plex)	116	P77774	Outer membrane protein assembly factor BamB OS=Escherichia coli (strain K12) GN=bamB PE=1 SV=1 - [BAMB_ECOLI]	1	1	1	1	109.82	2.07949e-10	0	876.434	2	1751.86	2.1343	51.6207	8028	1019	1680.8	2014-0403_iTRAQ-2.raw
MC100	iLLINPTDSDAVGNAVk	N-Term(iTRAQ4plex); K17(iTRAQ4plex)	115	P02925	D-ribose-binding periplasmic protein OS=Escherichia coli (strain K12) GN=rbsB PE=1 SV=1 - [RBSB_ECOLI]	1	1	1	1	109.81	2.08428e-10	0	1014.58	2	2028.16	-1.14392	97.638	20161	5106	7702.52	2014-0403_iTRAQ-2.raw
YLS1	iLLINPTDSDAVGNAVk	N-Term(iTRAQ4plex); K17(iTRAQ4plex)	116	P02925	D-ribose-binding periplasmic protein OS=Escherichia coli (strain K12) GN=rbsB PE=1 SV=1 - [RBSB_ECOLI]	1	1	1	1	109.81	2.08428e-10	0	1014.58	2	2028.16	-1.14392	97.638	20161	3987	6576.4	2014-0403_iTRAQ-2.raw
MC100	VDSSGFQTEPVAADGk	K16(iTRAQ4plex)	117	P77774	Outer membrane protein assembly factor BamB OS=Escherichia coli (strain K12) GN=bamB PE=1 SV=1 - [BAMB_ECOLI]	1	1	1	1	109.75	2.11328e-10	0	876.435	2	1751.86	2.76142	52.0819	8311	8183	8183	2014-0403_iTRAQ-4.raw
YLS1	VDSSGFQTEPVAADGk	K16(iTRAQ4plex)	114	P77774	Outer membrane protein assembly factor BamB OS=Escherichia coli (strain K12) GN=bamB PE=1 SV=1 - [BAMB_ECOLI]	1	1	1	1	109.75	2.11328e-10	0	876.435	2	1751.86	2.76142	52.0819	8311	5704	4716.62	2014-0403_iTRAQ-4.raw
MC100	LELPSLQDFGALLEEQSk	K18(iTRAQ4plex)	116	P0AFG8	Pyruvate dehydrogenase E1 component OS=Escherichia coli (strain K12) GN=aceE PE=1 SV=2 - [ODP1_ECOLI]	1	1	1	1	109.73	2.12303e-10	0	1081.08	2	2161.16	4.15768	144.224	29328	313.1	338.989	2014-0403_iTRAQ-3.raw
YLS1	LELPSLQDFGALLEEQSk	K18(iTRAQ4plex)	117	P0AFG8	Pyruvate dehydrogenase E1 component OS=Escherichia coli (strain K12) GN=aceE PE=1 SV=2 - [ODP1_ECOLI]	1	1	1	1	109.73	2.12303e-10	0	1081.08	2	2161.16	4.15768	144.224	29328	155.7	282.28	2014-0403_iTRAQ-3.raw
MC100	sSEVYGQTNIGGk	N-Term(iTRAQ4plex); K13(iTRAQ4plex)	114	C5A093	Glycerol kinase OS=Escherichia coli (strain K12 / MC4100 / BW2952) GN=glpK PE=3 SV=1 - [GLPK_ECOBW]	1	1	1	1	109.68	2.14762e-10	0	814.433	2	1627.86	2.89111	45.904	6439	17550	18875.9	2014-0403_iTRAQ-1.raw
YLS1	sSEVYGQTNIGGk	N-Term(iTRAQ4plex); K13(iTRAQ4plex)	115	C5A093	Glycerol kinase OS=Escherichia coli (strain K12 / MC4100 / BW2952) GN=glpK PE=3 SV=1 - [GLPK_ECOBW]	1	1	1	1	109.68	2.14762e-10	0	814.433	2	1627.86	2.89111	45.904	6439	9794	32028	2014-0403_iTRAQ-1.raw
MC100	VSVSGSGNVAQYAIEk	K16(iTRAQ4plex)	117	P00370	NADP-specific glutamate dehydrogenase OS=Escherichia coli (strain K12) GN=gdhA PE=1 SV=1 - [DHE4_ECOLI]	1	1	1	1	109.67	2.15257e-10	0	876.969	2	1752.93	2.82548	66.7074	12254	3319	3319	2014-0403_iTRAQ-4.raw
YLS1	VSVSGSGNVAQYAIEk	K16(iTRAQ4plex)	114	P00370	NADP-specific glutamate dehydrogenase OS=Escherichia coli (strain K12) GN=gdhA PE=1 SV=1 - [DHE4_ECOLI]	1	1	1	1	109.67	2.15257e-10	0	876.969	2	1752.93	2.82548	66.7074	12254	4985	4122.09	2014-0403_iTRAQ-4.raw
MC100	gLLTEAELDDIFSVQNLmHPAYk	N-Term(iTRAQ4plex); M18(Oxidation); K23(iTRAQ4plex)	116	P0AC38	Aspartate ammonia-lyase OS=Escherichia coli (strain K12) GN=aspA PE=1 SV=1 - [ASPA_ECOLI]	1	1	1	1	110.93	2.28044e-10	0	970.177	3	2908.52	5.14516	131.075	26951	1297	1404.24	2014-0403_iTRAQ-3.raw
YLS1	gLLTEAELDDIFSVQNLmHPAYk	N-Term(iTRAQ4plex); M18(Oxidation); K23(iTRAQ4plex)	117	P0AC38	Aspartate ammonia-lyase OS=Escherichia coli (strain K12) GN=aspA PE=1 SV=1 - [ASPA_ECOLI]	1	1	1	1	110.93	2.28044e-10	0	970.177	3	2908.52	5.14516	131.075	26951	1141	2068.61	2014-0403_iTRAQ-3.raw
YLS1	aTLIVEDDGPGIAPENR	N-Term(iTRAQ4plex)	117	P18392	Sensor protein RstB OS=Escherichia coli (strain K12) GN=rstB PE=1 SV=2 - [RSTB_ECOLI]	1	1	1	1	109.38	2.30121e-10	0	956.003	2	1911	2.09847	76.0573	14461	2936	5322.9	2014-0403_iTRAQ-3.raw
MC100	aTLIVEDDGPGIAPENR	N-Term(iTRAQ4plex)	116	P18392	Sensor protein RstB OS=Escherichia coli (strain K12) GN=rstB PE=1 SV=2 - [RSTB_ECOLI]	1	1	1	1	109.38	2.30121e-10	0	956.003	2	1911	2.09847	76.0573	14461	3294	3566.37	2014-0403_iTRAQ-3.raw
MC100	gLSVLmLEAQDLAcATSSASSk	N-Term(iTRAQ4plex); M6(Oxidation); C14(Carbamidomethyl); K22(iTRAQ4plex)	116	P13035	Aerobic glycerol-3-phosphate dehydrogenase OS=Escherichia coli (strain K12) GN=glpD PE=1 SV=3 - [GLPD_ECOLI]	1	1	1	1	109.91	2.30222e-10	0	848.439	3	2543.3	3.43057	116.297	24177	53690	58129.4	2014-0403_iTRAQ-3.raw
YLS1	gLSVLmLEAQDLAcATSSASSk	N-Term(iTRAQ4plex); M6(Oxidation); C14(Carbamidomethyl); K22(iTRAQ4plex)	117	P13035	Aerobic glycerol-3-phosphate dehydrogenase OS=Escherichia coli (strain K12) GN=glpD PE=1 SV=3 - [GLPD_ECOLI]	1	1	1	1	109.91	2.30222e-10	0	848.439	3	2543.3	3.43057	116.297	24177	29140	52830.1	2014-0403_iTRAQ-3.raw
MC100	qLIDEGYQVVLFGSAk	N-Term(iTRAQ4plex); K16(iTRAQ4plex)	117	P37692	ADP-heptose--LPS heptosyltransferase 2 OS=Escherichia coli (strain K12) GN=rfaF PE=1 SV=1 - [RFAF_ECOLI]	1	1	1	1	109.37	2.30652e-10	0	1028.08	2	2055.14	4.03655	113.942	24503	3732	3732	2014-0403_iTRAQ-4.raw
YLS1	qLIDEGYQVVLFGSAk	N-Term(iTRAQ4plex); K16(iTRAQ4plex)	114	P37692	ADP-heptose--LPS heptosyltransferase 2 OS=Escherichia coli (strain K12) GN=rfaF PE=1 SV=1 - [RFAF_ECOLI]	1	1	1	1	109.37	2.30652e-10	0	1028.08	2	2055.14	4.03655	113.942	24503	4554	3765.69	2014-0403_iTRAQ-4.raw
MC100	sPQDGLANGIVYISEDR	N-Term(iTRAQ4plex)	114	P04983	Ribose import ATP-binding protein RbsA OS=Escherichia coli (strain K12) GN=rbsA PE=1 SV=1 - [RBSA_ECOLI]	1	1	1	1	109.41	2.30821e-10	0	989.505	2	1978	1.19846	94.9252	18156	6916	7438.51	2014-0403_iTRAQ-1.raw
YLS1	sPQDGLANGIVYISEDR	N-Term(iTRAQ4plex)	115	P04983	Ribose import ATP-binding protein RbsA OS=Escherichia coli (strain K12) GN=rbsA PE=1 SV=1 - [RBSA_ECOLI]	1	1	1	1	109.41	2.30821e-10	0	989.505	2	1978	1.19846	94.9252	18156	2284	7469.05	2014-0403_iTRAQ-1.raw
MC100	TVQGASTLTQQLVk	K14(iTRAQ4plex)	117	P02919	Penicillin-binding protein 1B OS=Escherichia coli (strain K12) GN=mrcB PE=1 SV=2 - [PBPB_ECOLI]	1	1	1	1	109.36	2.31183e-10	0	809.47	2	1617.93	2.18338	69.0313	12905	8369	8369	2014-0403_iTRAQ-4.raw
YLS1	TVQGASTLTQQLVk	K14(iTRAQ4plex)	114	P02919	Penicillin-binding protein 1B OS=Escherichia coli (strain K12) GN=mrcB PE=1 SV=2 - [PBPB_ECOLI]	1	1	1	1	109.36	2.31183e-10	0	809.47	2	1617.93	2.18338	69.0313	12905	7544	6238.12	2014-0403_iTRAQ-4.raw
MC100	aAISQASDVAALDNVR	N-Term(iTRAQ4plex)	117	C4ZYH6	Phenylalanine--tRNA ligase alpha subunit OS=Escherichia coli (strain K12 / MC4100 / BW2952) GN=pheS PE=3 SV=1 - [SYFA_ECOBW]	1	1	1	1	109.35	2.31716e-10	0	872.971	2	1744.93	1.61106	74.6271	14510	20240	20240	2014-0403_iTRAQ-4.raw
YLS1	aAISQASDVAALDNVR	N-Term(iTRAQ4plex)	114	C4ZYH6	Phenylalanine--tRNA ligase alpha subunit OS=Escherichia coli (strain K12 / MC4100 / BW2952) GN=pheS PE=3 SV=1 - [SYFA_ECOBW]	1	1	1	1	109.35	2.31716e-10	0	872.971	2	1744.93	1.61106	74.6271	14510	36460	30148.7	2014-0403_iTRAQ-4.raw
MC100	gATPAASDIQEAk	N-Term(iTRAQ4plex); K13(iTRAQ4plex)	117	P0C0L7	Proline/betaine transporter OS=Escherichia coli (strain K12) GN=proP PE=1 SV=1 - [PROP_ECOLI]	1	1	1	1	109.3	2.34399e-10	0	773.923	2	1546.84	4.59217	43.4644	6297	29510	29510	2014-0403_iTRAQ-4.raw
YLS1	gATPAASDIQEAk	N-Term(iTRAQ4plex); K13(iTRAQ4plex)	114	P0C0L7	Proline/betaine transporter OS=Escherichia coli (strain K12) GN=proP PE=1 SV=1 - [PROP_ECOLI]	1	1	1	1	109.3	2.34399e-10	0	773.923	2	1546.84	4.59217	43.4644	6297	38430	31777.7	2014-0403_iTRAQ-4.raw
MC100	gETDELAALVAQQR	N-Term(iTRAQ4plex)	116	P0ADY1	Peptidyl-prolyl cis-trans isomerase D OS=Escherichia coli (strain K12) GN=ppiD PE=1 SV=1 - [PPID_ECOLI]	1	1	1	1	109.28	2.35481e-10	0	822.94	2	1644.87	3.2367	87.8954	17697	111100	120286	2014-0403_iTRAQ-3.raw
YLS1	gETDELAALVAQQR	N-Term(iTRAQ4plex)	117	P0ADY1	Peptidyl-prolyl cis-trans isomerase D OS=Escherichia coli (strain K12) GN=ppiD PE=1 SV=1 - [PPID_ECOLI]	1	1	1	1	109.28	2.35481e-10	0	822.94	2	1644.87	3.2367	87.8954	17697	64840	117553	2014-0403_iTRAQ-3.raw
MC100	gLAQGTDVSFGSFGLk	N-Term(iTRAQ4plex); K16(iTRAQ4plex)	115	C4ZUG8	50S ribosomal protein L16 OS=Escherichia coli (strain K12 / MC4100 / BW2952) GN=rplP PE=3 SV=1 - [RL16_ECOBW]	1	1	1	1	109.19	2.40412e-10	0	936.512	2	1872.02	3.09705	101.606	21056	2957	4460.7	2014-0403_iTRAQ-2.raw
YLS1	gLAQGTDVSFGSFGLk	N-Term(iTRAQ4plex); K16(iTRAQ4plex)	116	C4ZUG8	50S ribosomal protein L16 OS=Escherichia coli (strain K12 / MC4100 / BW2952) GN=rplP PE=3 SV=1 - [RL16_ECOBW]	1	1	1	1	109.19	2.40412e-10	0	936.512	2	1872.02	3.09705	101.606	21056	1775	2927.79	2014-0403_iTRAQ-2.raw
MC100	dAYVLAEGQNELQVPmTYTDAAGNTFTk	N-Term(iTRAQ4plex); M16(Oxidation); K28(iTRAQ4plex)	117	C4ZYY3	Membrane protein insertase YidC OS=Escherichia coli (strain K12 / MC4100 / BW2952) GN=yidC PE=3 SV=1 - [YIDC_ECOBW]	1	1	1	1	109.19	2.40412e-10	0	838.666	4	3351.64	3.67642	101.6	21796	14260	14260	2014-0403_iTRAQ-4.raw
YLS1	dAYVLAEGQNELQVPmTYTDAAGNTFTk	N-Term(iTRAQ4plex); M16(Oxidation); K28(iTRAQ4plex)	114	C4ZYY3	Membrane protein insertase YidC OS=Escherichia coli (strain K12 / MC4100 / BW2952) GN=yidC PE=3 SV=1 - [YIDC_ECOBW]	1	1	1	1	109.19	2.40412e-10	0	838.666	4	3351.64	3.67642	101.6	21796	21310	17621.2	2014-0403_iTRAQ-4.raw
MC100	eIESYDAVLVLGEDVTQTGAR	N-Term(iTRAQ4plex)	117	P33602	NADH-quinone oxidoreductase subunit G OS=Escherichia coli (strain K12) GN=nuoG PE=1 SV=4 - [NUOG_ECOLI]	2	1	1	1	109.86	2.49412e-10	0	803.75	3	2409.24	3.49332	121.692	26036	3129	3129	2014-0403_iTRAQ-4.raw
YLS1	eIESYDAVLVLGEDVTQTGAR	N-Term(iTRAQ4plex)	114	P33602	NADH-quinone oxidoreductase subunit G OS=Escherichia coli (strain K12) GN=nuoG PE=1 SV=4 - [NUOG_ECOLI]	2	1	1	1	109.86	2.49412e-10	0	803.75	3	2409.24	3.49332	121.692	26036	4055	3353.07	2014-0403_iTRAQ-4.raw
MC100	ILINTPASQGGIGDLYNFk	K19(iTRAQ4plex)	115	P0A9Q7	Aldehyde-alcohol dehydrogenase OS=Escherichia coli (strain K12) GN=adhE PE=1 SV=2 - [ADHE_ECOLI]	1	1	1	1	109.18	2.50017e-10	0	1083.09	2	2165.17	0.810819	108.284	22492	1864	2811.89	2014-0403_iTRAQ-2.raw
YLS1	ILINTPASQGGIGDLYNFk	K19(iTRAQ4plex)	116	P0A9Q7	Aldehyde-alcohol dehydrogenase OS=Escherichia coli (strain K12) GN=adhE PE=1 SV=2 - [ADHE_ECOLI]	1	1	1	1	109.18	2.50017e-10	0	1083.09	2	2165.17	0.810819	108.284	22492	596	983.079	2014-0403_iTRAQ-2.raw
MC100	SNQmTGLFSTIDEk	M4(Oxidation); K14(iTRAQ4plex)	117	P0AD59	Inhibitor of vertebrate lysozyme OS=Escherichia coli (strain K12) GN=ivy PE=1 SV=1 - [IVY_ECOLI]	1	1	1	1	109	2.51164e-10	0	865.925	2	1730.84	2.60568	77.8029	15420	11560	11560	2014-0403_iTRAQ-4.raw
YLS1	SNQmTGLFSTIDEk	M4(Oxidation); K14(iTRAQ4plex)	114	P0AD59	Inhibitor of vertebrate lysozyme OS=Escherichia coli (strain K12) GN=ivy PE=1 SV=1 - [IVY_ECOLI]	1	1	1	1	109	2.51164e-10	0	865.925	2	1730.84	2.60568	77.8029	15420	9233	7634.75	2014-0403_iTRAQ-4.raw
YLS1	dNQDGFQQLFSELGIANR	N-Term(iTRAQ4plex)	116	P0AEW9	1-phosphofructokinase OS=Escherichia coli (strain K12) GN=fruK PE=3 SV=1 - [K1PF_ECOLI]	1	1	1	1	108.96	2.53488e-10	0	1098.55	2	2196.09	3.38319	134.931	27607	5493	9060.49	2014-0403_iTRAQ-2.raw
MC100	dNQDGFQQLFSELGIANR	N-Term(iTRAQ4plex)	115	P0AEW9	1-phosphofructokinase OS=Escherichia coli (strain K12) GN=fruK PE=3 SV=1 - [K1PF_ECOLI]	1	1	1	1	108.96	2.53488e-10	0	1098.55	2	2196.09	3.38319	134.931	27607	2008	3029.11	2014-0403_iTRAQ-2.raw
MC100	lcLSGSNPSGNITETVEEHFGk	N-Term(iTRAQ4plex); C2(Carbamidomethyl); K22(iTRAQ4plex)	117	C4ZR30	Threonine/serine transporter TdcC OS=Escherichia coli (strain K12 / MC4100 / BW2952) GN=tdcC PE=3 SV=1 - [TDCC_ECOBW]	1	1	1	1	108.89	2.57606e-10	0	888.781	3	2664.33	3.50606	100.925	21644	5989	5989	2014-0403_iTRAQ-4.raw
YLS1	lcLSGSNPSGNITETVEEHFGk	N-Term(iTRAQ4plex); C2(Carbamidomethyl); K22(iTRAQ4plex)	114	C4ZR30	Threonine/serine transporter TdcC OS=Escherichia coli (strain K12 / MC4100 / BW2952) GN=tdcC PE=3 SV=1 - [TDCC_ECOBW]	1	1	1	1	108.89	2.57606e-10	0	888.781	3	2664.33	3.50606	100.925	21644	18780	15529.1	2014-0403_iTRAQ-4.raw
MC100	aNDIDVPAALIDSEIDVLR	N-Term(iTRAQ4plex)	117	C4ZTJ3	Trigger factor OS=Escherichia coli (strain K12 / MC4100 / BW2952) GN=tig PE=3 SV=1 - [TIG_ECOBW]	1	1	1	1	109.87	2.58627e-10	0	1092.09	2	2183.17	1.5967	137.05	28902	1641	1641	2014-0403_iTRAQ-4.raw
YLS1	aNDIDVPAALIDSEIDVLR	N-Term(iTRAQ4plex)	114	C4ZTJ3	Trigger factor OS=Escherichia coli (strain K12 / MC4100 / BW2952) GN=tig PE=3 SV=1 - [TIG_ECOBW]	1	1	1	1	109.87	2.58627e-10	0	1092.09	2	2183.17	1.5967	137.05	28902	2510	2075.51	2014-0403_iTRAQ-4.raw
MC100	dAYVLAEGQNELQVPmTYTDAAGNTFTk	N-Term(iTRAQ4plex); M16(Oxidation); K28(iTRAQ4plex)	117	C4ZYY3	Membrane protein insertase YidC OS=Escherichia coli (strain K12 / MC4100 / BW2952) GN=yidC PE=3 SV=1 - [YIDC_ECOBW]	1	1	1	1	108.87	2.58795e-10	0	1117.88	3	3351.64	2.97022	101.218	21711	1902	1902	2014-0403_iTRAQ-4.raw
YLS1	dAYVLAEGQNELQVPmTYTDAAGNTFTk	N-Term(iTRAQ4plex); M16(Oxidation); K28(iTRAQ4plex)	114	C4ZYY3	Membrane protein insertase YidC OS=Escherichia coli (strain K12 / MC4100 / BW2952) GN=yidC PE=3 SV=1 - [YIDC_ECOBW]	1	1	1	1	108.87	2.58795e-10	0	1117.88	3	3351.64	2.97022	101.218	21711	2241	1853.08	2014-0403_iTRAQ-4.raw
YLS1	gTPGFSGADLANLVNEAALFAAR	N-Term(iTRAQ4plex)	117	P0AAI3	ATP-dependent zinc metalloprotease FtsH OS=Escherichia coli (strain K12) GN=ftsH PE=1 SV=1 - [FTSH_ECOLI]	1	1	1	1	109.71	2.67264e-10	0	802.757	3	2406.26	1.69899	150.753	30472	1634	2962.4	2014-0403_iTRAQ-3.raw
MC100	gTPGFSGADLANLVNEAALFAAR	N-Term(iTRAQ4plex)	116	P0AAI3	ATP-dependent zinc metalloprotease FtsH OS=Escherichia coli (strain K12) GN=ftsH PE=1 SV=1 - [FTSH_ECOLI]	1	1	1	1	109.71	2.67264e-10	0	802.757	3	2406.26	1.69899	150.753	30472	1605	1737.71	2014-0403_iTRAQ-3.raw
MC100	nIAIEHSGYSVFAGVGER	N-Term(iTRAQ4plex)	115	C4ZZ10	ATP synthase subunit beta OS=Escherichia coli (strain K12 / MC4100 / BW2952) GN=atpD PE=3 SV=1 - [ATPB_ECOBW]	1	1	1	1	108.68	2.70369e-10	0	1025.53	2	2050.05	0.435669	84.1855	16779	19220	28993.8	2014-0403_iTRAQ-2.raw
YLS1	nIAIEHSGYSVFAGVGER	N-Term(iTRAQ4plex)	116	C4ZZ10	ATP synthase subunit beta OS=Escherichia coli (strain K12 / MC4100 / BW2952) GN=atpD PE=3 SV=1 - [ATPB_ECOBW]	1	1	1	1	108.68	2.70369e-10	0	1025.53	2	2050.05	0.435669	84.1855	16779	17130	28255.3	2014-0403_iTRAQ-2.raw
MC100	aVVNkPAVLLADEPTGNLDDALSEGILR	N-Term(iTRAQ4plex); K5(iTRAQ4plex)	116	P0A9R7	Cell division ATP-binding protein FtsE OS=Escherichia coli (strain K12) GN=ftsE PE=1 SV=1 - [FTSE_ECOLI]	1	1	1	1	108.66	2.71617e-10	0	1060.26	3	3178.76	2.65082	119.414	24773	1610	1743.12	2014-0403_iTRAQ-3.raw
YLS1	aVVNkPAVLLADEPTGNLDDALSEGILR	N-Term(iTRAQ4plex); K5(iTRAQ4plex)	117	P0A9R7	Cell division ATP-binding protein FtsE OS=Escherichia coli (strain K12) GN=ftsE PE=1 SV=1 - [FTSE_ECOLI]	1	1	1	1	108.66	2.71617e-10	0	1060.26	3	3178.76	2.65082	119.414	24773	764	1385.11	2014-0403_iTRAQ-3.raw
MC100	qIASLGIYPAVDPLDSTSR	N-Term(iTRAQ4plex)	117	C4ZZ10	ATP synthase subunit beta OS=Escherichia coli (strain K12 / MC4100 / BW2952) GN=atpD PE=3 SV=1 - [ATPB_ECOBW]	1	1	1	1	108.86	2.73036e-10	0	1074.08	2	2147.15	2.95057	108.046	23251	118900	118900	2014-0403_iTRAQ-4.raw
YLS1	qIASLGIYPAVDPLDSTSR	N-Term(iTRAQ4plex)	114	C4ZZ10	ATP synthase subunit beta OS=Escherichia coli (strain K12 / MC4100 / BW2952) GN=atpD PE=3 SV=1 - [ATPB_ECOBW]	1	1	1	1	108.86	2.73036e-10	0	1074.08	2	2147.15	2.95057	108.046	23251	134400	111135	2014-0403_iTRAQ-4.raw
MC100	SNQmTGLFSTIDEk	M4(Oxidation); K14(iTRAQ4plex)	114	P0AD59	Inhibitor of vertebrate lysozyme OS=Escherichia coli (strain K12) GN=ivy PE=1 SV=1 - [IVY_ECOLI]	1	1	1	1	108.61	2.74762e-10	0	865.927	2	1730.85	4.2983	79.4126	14413	12050	12960.4	2014-0403_iTRAQ-1.raw
YLS1	SNQmTGLFSTIDEk	M4(Oxidation); K14(iTRAQ4plex)	115	P0AD59	Inhibitor of vertebrate lysozyme OS=Escherichia coli (strain K12) GN=ivy PE=1 SV=1 - [IVY_ECOLI]	1	1	1	1	108.61	2.74762e-10	0	865.927	2	1730.85	4.2983	79.4126	14413	3927	12841.9	2014-0403_iTRAQ-1.raw
MC100	lmGEQFVTGETIAEALANAR	N-Term(iTRAQ4plex); M2(Oxidation)	117	P09546	Bifunctional protein PutA OS=Escherichia coli (strain K12) GN=putA PE=1 SV=3 - [PUTA_ECOLI]	1	1	1	1	108.8	2.78811e-10	0	1141.09	2	2281.17	1.64456	122.933	26277	4591	4591	2014-0403_iTRAQ-4.raw
YLS1	lmGEQFVTGETIAEALANAR	N-Term(iTRAQ4plex); M2(Oxidation)	114	P09546	Bifunctional protein PutA OS=Escherichia coli (strain K12) GN=putA PE=1 SV=3 - [PUTA_ECOLI]	1	1	1	1	108.8	2.78811e-10	0	1141.09	2	2281.17	1.64456	122.933	26277	7019	5804	2014-0403_iTRAQ-4.raw
MC100	vmVIGAGVAGLAAIGAANSLGAIVR	N-Term(iTRAQ4plex); M2(Oxidation)	117	P07001	NAD(P) transhydrogenase subunit alpha OS=Escherichia coli (strain K12) GN=pntA PE=1 SV=2 - [PNTA_ECOLI]	1	1	1	1	108.41	2.87711e-10	0	804.472	3	2411.4	3.41408	142.297	29847	218.7	218.7	2014-0403_iTRAQ-4.raw
YLS1	vmVIGAGVAGLAAIGAANSLGAIVR	N-Term(iTRAQ4plex); M2(Oxidation)	114	P07001	NAD(P) transhydrogenase subunit alpha OS=Escherichia coli (strain K12) GN=pntA PE=1 SV=2 - [PNTA_ECOLI]	1	1	1	1	108.41	2.87711e-10	0	804.472	3	2411.4	3.41408	142.297	29847	412.3	340.93	2014-0403_iTRAQ-4.raw
MC100	eATIDVNALAAk	N-Term(iTRAQ4plex); K12(iTRAQ4plex)	116	P0ADY1	Peptidyl-prolyl cis-trans isomerase D OS=Escherichia coli (strain K12) GN=ppiD PE=1 SV=1 - [PPID_ECOLI]	1	1	1	1	108.41	2.90586e-10	0	752.436	2	1503.87	2.33457	73.6499	13778	172400	186655	2014-0403_iTRAQ-3.raw
YLS1	eATIDVNALAAk	N-Term(iTRAQ4plex); K12(iTRAQ4plex)	117	P0ADY1	Peptidyl-prolyl cis-trans isomerase D OS=Escherichia coli (strain K12) GN=ppiD PE=1 SV=1 - [PPID_ECOLI]	1	1	1	1	108.41	2.90586e-10	0	752.436	2	1503.87	2.33457	73.6499	13778	149500	271040	2014-0403_iTRAQ-3.raw
MC100	eLLSQYDFPGDDTPIVR	N-Term(iTRAQ4plex)	114	P0CE47	Elongation factor Tu 1 OS=Escherichia coli (strain K12) GN=tufA PE=1 SV=1 - [EFTU1_ECOLI]	2	1	1	1	108.35	2.91714e-10	0	1055.04	2	2109.06	1.11728	105.191	20323	45390	48819.3	2014-0403_iTRAQ-1.raw
YLS1	eLLSQYDFPGDDTPIVR	N-Term(iTRAQ4plex)	115	P0CE47	Elongation factor Tu 1 OS=Escherichia coli (strain K12) GN=tufA PE=1 SV=1 - [EFTU1_ECOLI]	2	1	1	1	108.35	2.91714e-10	0	1055.04	2	2109.06	1.11728	105.191	20323	9993	32678.7	2014-0403_iTRAQ-1.raw
MC100	wSDGTPVTAQDFVYSWQR	N-Term(iTRAQ4plex)	117	C4ZTT4	Oligopeptide transporter subunit OS=Escherichia coli (strain K12 / MC4100 / BW2952) GN=oppA PE=4 SV=1 - [C4ZTT4_ECOBW]	2	1	1	1	108.33	2.9306e-10	0	1144.05	2	2287.1	2.37082	111.853	24062	2903	2903	2014-0403_iTRAQ-4.raw
YLS1	wSDGTPVTAQDFVYSWQR	N-Term(iTRAQ4plex)	114	C4ZTT4	Oligopeptide transporter subunit OS=Escherichia coli (strain K12 / MC4100 / BW2952) GN=oppA PE=4 SV=1 - [C4ZTT4_ECOBW]	2	1	1	1	108.33	2.9306e-10	0	1144.05	2	2287.1	2.37082	111.853	24062	5359	4431.34	2014-0403_iTRAQ-4.raw
MC100	dTTTIIDGVGEEAAIQGR	N-Term(iTRAQ4plex)	114	C5A1D5	60 kDa chaperonin OS=Escherichia coli (strain K12 / MC4100 / BW2952) GN=groL PE=3 SV=1 - [CH60_ECOBW]	1	1	1	1	108.88	2.98959e-10	0	995.516	2	1990.03	2.034	84.4226	15666	421600	453452	2014-0403_iTRAQ-1.raw
YLS1	dTTTIIDGVGEEAAIQGR	N-Term(iTRAQ4plex)	115	C5A1D5	60 kDa chaperonin OS=Escherichia coli (strain K12 / MC4100 / BW2952) GN=groL PE=3 SV=1 - [CH60_ECOBW]	1	1	1	1	108.88	2.98959e-10	0	995.516	2	1990.03	2.034	84.4226	15666	81330	265962	2014-0403_iTRAQ-1.raw
MC100	aLIAQEPLLGAk	N-Term(iTRAQ4plex); K12(iTRAQ4plex)	114	P45464	Penicillin-binding protein activator LpoA OS=Escherichia coli (strain K12) GN=lpoA PE=1 SV=1 - [LPOA_ECOLI]	1	1	1	1	108.24	2.99197e-10	0	756.476	2	1511.95	3.54695	86.4103	16156	20790	22360.7	2014-0403_iTRAQ-1.raw
YLS1	aLIAQEPLLGAk	N-Term(iTRAQ4plex); K12(iTRAQ4plex)	115	P45464	Penicillin-binding protein activator LpoA OS=Escherichia coli (strain K12) GN=lpoA PE=1 SV=1 - [LPOA_ECOLI]	1	1	1	1	108.24	2.99197e-10	0	756.476	2	1511.95	3.54695	86.4103	16156	8793	28754.5	2014-0403_iTRAQ-1.raw
MC100	gQQSIIDAmDITGGk	N-Term(iTRAQ4plex); M9(Oxidation); K15(iTRAQ4plex)	117	Q47146	Acyl-coenzyme A dehydrogenase OS=Escherichia coli (strain K12) GN=fadE PE=2 SV=2 - [FADE_ECOLI]	1	1	1	1	108.28	2.99416e-10	0	919.485	2	1837.96	2.64163	69.5321	13039	19270	19270	2014-0403_iTRAQ-4.raw
YLS1	gQQSIIDAmDITGGk	N-Term(iTRAQ4plex); M9(Oxidation); K15(iTRAQ4plex)	114	Q47146	Acyl-coenzyme A dehydrogenase OS=Escherichia coli (strain K12) GN=fadE PE=2 SV=2 - [FADE_ECOLI]	1	1	1	1	108.28	2.99416e-10	0	919.485	2	1837.96	2.64163	69.5321	13039	24030	19870.4	2014-0403_iTRAQ-4.raw
MC100	SVDEAANSDIVDk	K13(iTRAQ4plex)	114	B1X9W4	ATP synthase subunit b OS=Escherichia coli (strain K12 / DH10B) GN=atpF PE=3 SV=1 - [ATPF_ECODH]	1	1	1	1	108.19	3.02661e-10	0	753.876	2	1506.74	2.63354	47.1913	6707	5935	6383.4	2014-0403_iTRAQ-1.raw
YLS1	SVDEAANSDIVDk	K13(iTRAQ4plex)	115	B1X9W4	ATP synthase subunit b OS=Escherichia coli (strain K12 / DH10B) GN=atpF PE=3 SV=1 - [ATPF_ECODH]	1	1	1	1	108.19	3.02661e-10	0	753.876	2	1506.74	2.63354	47.1913	6707	3425	11200.3	2014-0403_iTRAQ-1.raw
MC100	dIAVLEDAGVPYQLLESSR	N-Term(iTRAQ4plex)	117	C4ZTN0	D-amino acid dehydrogenase small subunit OS=Escherichia coli (strain K12 / MC4100 / BW2952) GN=dadA PE=3 SV=1 - [DADA_ECOBW]	1	1	1	1	108.45	3.05069e-10	0	1110.09	2	2219.17	1.02974	124.118	26499	17200	17200	2014-0403_iTRAQ-4.raw
YLS1	dIAVLEDAGVPYQLLESSR	N-Term(iTRAQ4plex)	114	C4ZTN0	D-amino acid dehydrogenase small subunit OS=Escherichia coli (strain K12 / MC4100 / BW2952) GN=dadA PE=3 SV=1 - [DADA_ECOBW]	1	1	1	1	108.45	3.05069e-10	0	1110.09	2	2219.17	1.02974	124.118	26499	22550	18646.5	2014-0403_iTRAQ-4.raw
MC100	SNTGLVIDPYFSGTk	K15(iTRAQ4plex)	116	C5A093	Glycerol kinase OS=Escherichia coli (strain K12 / MC4100 / BW2952) GN=glpK PE=3 SV=1 - [GLPK_ECOBW]	1	1	1	1	108.1	3.08999e-10	0	871.96	2	1742.91	2.7696	92.4064	18885	26750	28961.9	2014-0403_iTRAQ-3.raw
YLS1	SNTGLVIDPYFSGTk	K15(iTRAQ4plex)	117	C5A093	Glycerol kinase OS=Escherichia coli (strain K12 / MC4100 / BW2952) GN=glpK PE=3 SV=1 - [GLPK_ECOBW]	1	1	1	1	108.1	3.08999e-10	0	871.96	2	1742.91	2.7696	92.4064	18885	22330	40483.8	2014-0403_iTRAQ-3.raw
MC100	VAmVSmTGSVSAGEk	M3(Oxidation); M6(Oxidation); K15(iTRAQ4plex)	114	P25553	Lactaldehyde dehydrogenase OS=Escherichia coli (strain K12) GN=aldA PE=1 SV=2 - [ALDA_ECOLI]	1	1	1	1	108.08	3.10425e-10	0	815.404	2	1629.8	3.35014	35.8236	4471	1889	2031.72	2014-0403_iTRAQ-1.raw
YLS1	VAmVSmTGSVSAGEk	M3(Oxidation); M6(Oxidation); K15(iTRAQ4plex)	115	P25553	Lactaldehyde dehydrogenase OS=Escherichia coli (strain K12) GN=aldA PE=1 SV=2 - [ALDA_ECOLI]	1	1	1	1	108.08	3.10425e-10	0	815.404	2	1629.8	3.35014	35.8236	4471	814.9	2664.85	2014-0403_iTRAQ-1.raw
MC100	dHAPLmQEINQTGGYNDEIEGk	N-Term(iTRAQ4plex); M6(Oxidation); K22(iTRAQ4plex)	117	C4ZZ12	ATP synthase subunit alpha OS=Escherichia coli (strain K12 / MC4100 / BW2952) GN=atpA PE=3 SV=1 - [ATPA_ECOBW]	1	1	1	1	108.06	3.11858e-10	0	921.778	3	2763.32	2.4363	65.1077	11814	22560	22560	2014-0403_iTRAQ-4.raw
YLS1	dHAPLmQEINQTGGYNDEIEGk	N-Term(iTRAQ4plex); M6(Oxidation); K22(iTRAQ4plex)	114	C4ZZ12	ATP synthase subunit alpha OS=Escherichia coli (strain K12 / MC4100 / BW2952) GN=atpA PE=3 SV=1 - [ATPA_ECOBW]	1	1	1	1	108.06	3.11858e-10	0	921.778	3	2763.32	2.4363	65.1077	11814	30410	25146	2014-0403_iTRAQ-4.raw
MC100	yNTNGGIVTGDGmGmALSHGVPLR	N-Term(iTRAQ4plex); M13(Oxidation); M15(Oxidation)	117	P00363	Fumarate reductase flavoprotein subunit OS=Escherichia coli (strain K12) GN=frdA PE=1 SV=3 - [FRDA_ECOLI]	1	1	1	1	108.03	3.14019e-10	0	865.094	3	2593.27	1.93527	71.8733	13725	8714	8714	2014-0403_iTRAQ-4.raw
YLS1	yNTNGGIVTGDGmGmALSHGVPLR	N-Term(iTRAQ4plex); M13(Oxidation); M15(Oxidation)	114	P00363	Fumarate reductase flavoprotein subunit OS=Escherichia coli (strain K12) GN=frdA PE=1 SV=3 - [FRDA_ECOLI]	1	1	1	1	108.03	3.14019e-10	0	865.094	3	2593.27	1.93527	71.8733	13725	15620	12916.1	2014-0403_iTRAQ-4.raw
YLS1	sDILNAVGITLDETTTR	N-Term(iTRAQ4plex)	116	C5A0H5	Glycine dehydrogenase [decarboxylating]	1	1	1	1	109.17	3.14756e-10	0	982.029	2	1963.05	1.89715	117.745	24384	2674	4410.66	2014-0403_iTRAQ-2.raw
MC100	sDILNAVGITLDETTTR	N-Term(iTRAQ4plex)	115	C5A0H5	Glycine dehydrogenase [decarboxylating]	1	1	1	1	109.17	3.14756e-10	0	982.029	2	1963.05	1.89715	117.745	24384	2453	3700.41	2014-0403_iTRAQ-2.raw
MC100	TGVVLAPDGGILGk	K14(iTRAQ4plex)	117	P77775	Epimerase family protein YfcH OS=Escherichia coli (strain K12) GN=yfcH PE=3 SV=1 - [YFCH_ECOLI]	1	1	1	1	108.01	3.15469e-10	0	720.931	2	1440.86	0.573158	84.7018	17428	30750	30750	2014-0403_iTRAQ-4.raw
YLS1	TGVVLAPDGGILGk	K14(iTRAQ4plex)	114	P77775	Epimerase family protein YfcH OS=Escherichia coli (strain K12) GN=yfcH PE=3 SV=1 - [YFCH_ECOLI]	1	1	1	1	108.01	3.15469e-10	0	720.931	2	1440.86	0.573158	84.7018	17428	25390	20994.9	2014-0403_iTRAQ-4.raw
MC100	lLLLDESLSALDYk	N-Term(iTRAQ4plex); K14(iTRAQ4plex)	115	P69874	Spermidine/putrescine import ATP-binding protein PotA OS=Escherichia coli (strain K12) GN=potA PE=1 SV=1 - [POTA_ECOLI]	1	1	1	1	107.98	3.17656e-10	0	941.047	2	1881.09	1.79878	135.807	27767	8468	12774.2	2014-0403_iTRAQ-2.raw
YLS1	lLLLDESLSALDYk	N-Term(iTRAQ4plex); K14(iTRAQ4plex)	116	P69874	Spermidine/putrescine import ATP-binding protein PotA OS=Escherichia coli (strain K12) GN=potA PE=1 SV=1 - [POTA_ECOLI]	1	1	1	1	107.98	3.17656e-10	0	941.047	2	1881.09	1.79878	135.807	27767	11200	18474	2014-0403_iTRAQ-2.raw
MC100	aINALANPTTNSYk	N-Term(iTRAQ4plex); K14(iTRAQ4plex)	116	P0A9C5	Glutamine synthetase OS=Escherichia coli (strain K12) GN=glnA PE=1 SV=2 - [GLNA_ECOLI]	1	1	1	1	107.96	3.19122e-10	0	883.491	2	1765.97	3.36906	64.7657	11274	14470	15666.5	2014-0403_iTRAQ-3.raw
YLS1	aINALANPTTNSYk	N-Term(iTRAQ4plex); K14(iTRAQ4plex)	117	P0A9C5	Glutamine synthetase OS=Escherichia coli (strain K12) GN=glnA PE=1 SV=2 - [GLNA_ECOLI]	1	1	1	1	107.96	3.19122e-10	0	883.491	2	1765.97	3.36906	64.7657	11274	8955	16235.2	2014-0403_iTRAQ-3.raw
YLS1	DNLTGSEQIFYSGFk	K15(iTRAQ4plex)	117	P0ABU9	Protein TolQ OS=Escherichia coli (strain K12) GN=tolQ PE=1 SV=1 - [TOLQ_ECOLI]	1	1	1	1	107.94	3.20595e-10	0	925.46	2	1849.91	2.47874	98.4715	20374	1856	3364.88	2014-0403_iTRAQ-3.raw
MC100	DNLTGSEQIFYSGFk	K15(iTRAQ4plex)	116	P0ABU9	Protein TolQ OS=Escherichia coli (strain K12) GN=tolQ PE=1 SV=1 - [TOLQ_ECOLI]	1	1	1	1	107.94	3.20595e-10	0	925.46	2	1849.91	2.47874	98.4715	20374	5672	6140.99	2014-0403_iTRAQ-3.raw
MC100	gLTDAAQQVVAAVEGk	N-Term(iTRAQ4plex); K16(iTRAQ4plex)	116	C4ZWK2	Succinyl-CoA ligase [ADP-forming]	1	1	1	1	108.09	3.21344e-10	0	923.023	2	1845.04	3.74557	118.252	24556	3481	3768.83	2014-0403_iTRAQ-3.raw
YLS1	gLTDAAQQVVAAVEGk	N-Term(iTRAQ4plex); K16(iTRAQ4plex)	117	C4ZWK2	Succinyl-CoA ligase [ADP-forming]	1	1	1	1	108.09	3.21344e-10	0	923.023	2	1845.04	3.74557	118.252	24556	1938	3513.55	2014-0403_iTRAQ-3.raw
MC100	qYAPmSVAQQSLVLFAAER	N-Term(iTRAQ4plex); M5(Oxidation)	117	C4ZZ12	ATP synthase subunit alpha OS=Escherichia coli (strain K12 / MC4100 / BW2952) GN=atpA PE=3 SV=1 - [ATPA_ECOBW]	1	1	1	1	107.99	3.23269e-10	0	1135.09	2	2269.18	1.9349	109.559	23581	20090	20090	2014-0403_iTRAQ-4.raw
YLS1	qYAPmSVAQQSLVLFAAER	N-Term(iTRAQ4plex); M5(Oxidation)	114	C4ZZ12	ATP synthase subunit alpha OS=Escherichia coli (strain K12 / MC4100 / BW2952) GN=atpA PE=3 SV=1 - [ATPA_ECOBW]	1	1	1	1	107.99	3.23269e-10	0	1135.09	2	2269.18	1.9349	109.559	23581	23580	19498.2	2014-0403_iTRAQ-4.raw
MC100	IQLVGDDLFVTNTk	K14(iTRAQ4plex)	117	C4ZZT2	Enolase OS=Escherichia coli (strain K12 / MC4100 / BW2952) GN=eno PE=3 SV=1 - [ENO_ECOBW]	1	1	1	1	107.9	3.23561e-10	0	853.977	2	1706.95	1.67023	99.8574	21384	7900	7900	2014-0403_iTRAQ-4.raw
YLS1	IQLVGDDLFVTNTk	K14(iTRAQ4plex)	114	C4ZZT2	Enolase OS=Escherichia coli (strain K12 / MC4100 / BW2952) GN=eno PE=3 SV=1 - [ENO_ECOBW]	1	1	1	1	107.9	3.23561e-10	0	853.977	2	1706.95	1.67023	99.8574	21384	9511	7864.62	2014-0403_iTRAQ-4.raw
MC100	eATIDVNALAAk	N-Term(iTRAQ4plex); K12(iTRAQ4plex)	115	P0ADY1	Peptidyl-prolyl cis-trans isomerase D OS=Escherichia coli (strain K12) GN=ppiD PE=1 SV=1 - [PPID_ECOLI]	1	1	1	1	108.17	3.23861e-10	0	752.434	2	1503.86	-0.425243	73.1437	13771	105100	158546	2014-0403_iTRAQ-2.raw
YLS1	eATIDVNALAAk	N-Term(iTRAQ4plex); K12(iTRAQ4plex)	116	P0ADY1	Peptidyl-prolyl cis-trans isomerase D OS=Escherichia coli (strain K12) GN=ppiD PE=1 SV=1 - [PPID_ECOLI]	1	1	1	1	108.17	3.23861e-10	0	752.434	2	1503.86	-0.425243	73.1437	13771	99480	164088	2014-0403_iTRAQ-2.raw
YLS1	IQLVGDDLFVTNTk	K14(iTRAQ4plex)	116	C4ZZT2	Enolase OS=Escherichia coli (strain K12 / MC4100 / BW2952) GN=eno PE=3 SV=1 - [ENO_ECOBW]	1	1	1	1	107.84	3.28062e-10	0	853.976	2	1706.94	-0.18913	100.374	20782	7398	12202.7	2014-0403_iTRAQ-2.raw
MC100	IQLVGDDLFVTNTk	K14(iTRAQ4plex)	115	C4ZZT2	Enolase OS=Escherichia coli (strain K12 / MC4100 / BW2952) GN=eno PE=3 SV=1 - [ENO_ECOBW]	1	1	1	1	107.84	3.28062e-10	0	853.976	2	1706.94	-0.18913	100.374	20782	6907	10419.4	2014-0403_iTRAQ-2.raw
MC100	yIcGEETALINSLEGR	N-Term(iTRAQ4plex); C3(Carbamidomethyl)	116	P31979	NADH-quinone oxidoreductase subunit F OS=Escherichia coli (strain K12) GN=nuoF PE=1 SV=3 - [NUOF_ECOLI]	1	1	1	1	107.8	3.31098e-10	0	984.997	2	1968.99	2.33492	115.571	24036	11130	12050.3	2014-0403_iTRAQ-3.raw
YLS1	yIcGEETALINSLEGR	N-Term(iTRAQ4plex); C3(Carbamidomethyl)	117	P31979	NADH-quinone oxidoreductase subunit F OS=Escherichia coli (strain K12) GN=nuoF PE=1 SV=3 - [NUOF_ECOLI]	1	1	1	1	107.8	3.31098e-10	0	984.997	2	1968.99	2.33492	115.571	24036	9214	16704.8	2014-0403_iTRAQ-3.raw
MC100	dASESDVEASLDR	N-Term(iTRAQ4plex)	116	P0AC41	Succinate dehydrogenase flavoprotein subunit OS=Escherichia coli (strain K12) GN=sdhA PE=1 SV=1 - [DHSA_ECOLI]	1	1	1	1	107.78	3.32626e-10	0	769.361	2	1537.71	3.24966	53.2455	8257	267800	289943	2014-0403_iTRAQ-3.raw
YLS1	dASESDVEASLDR	N-Term(iTRAQ4plex)	117	P0AC41	Succinate dehydrogenase flavoprotein subunit OS=Escherichia coli (strain K12) GN=sdhA PE=1 SV=1 - [DHSA_ECOLI]	1	1	1	1	107.78	3.32626e-10	0	769.361	2	1537.71	3.24966	53.2455	8257	68680	124515	2014-0403_iTRAQ-3.raw
MC100	aINEQPLNLGQGIWLSDSAEGNLR	N-Term(iTRAQ4plex)	117	P69811	Multiphosphoryl transfer protein OS=Escherichia coli (strain K12) GN=fruB PE=1 SV=1 - [PTFAH_ECOLI]	1	1	1	1	108.67	3.3822e-10	0	913.814	3	2739.43	3.41794	117.521	25221	4086	4086	2014-0403_iTRAQ-4.raw
YLS1	aINEQPLNLGQGIWLSDSAEGNLR	N-Term(iTRAQ4plex)	114	P69811	Multiphosphoryl transfer protein OS=Escherichia coli (strain K12) GN=fruB PE=1 SV=1 - [PTFAH_ECOLI]	1	1	1	1	108.67	3.3822e-10	0	913.814	3	2739.43	3.41794	117.521	25221	3694	3054.56	2014-0403_iTRAQ-4.raw
MC100	TPNPGNTmSEQLGDk	M8(Oxidation); K15(iTRAQ4plex)	116	P0AAI3	ATP-dependent zinc metalloprotease FtsH OS=Escherichia coli (strain K12) GN=ftsH PE=1 SV=1 - [FTSH_ECOLI]	1	1	1	1	107.69	3.39591e-10	0	874.919	2	1748.83	4.28477	38.1321	5012	4870	5272.68	2014-0403_iTRAQ-3.raw
YLS1	TPNPGNTmSEQLGDk	M8(Oxidation); K15(iTRAQ4plex)	117	P0AAI3	ATP-dependent zinc metalloprotease FtsH OS=Escherichia coli (strain K12) GN=ftsH PE=1 SV=1 - [FTSH_ECOLI]	1	1	1	1	107.69	3.39591e-10	0	874.919	2	1748.83	4.28477	38.1321	5012	3277	5941.12	2014-0403_iTRAQ-3.raw
MC100	aAIAAAQANPNAk	N-Term(iTRAQ4plex); K13(iTRAQ4plex)	114	P00363	Fumarate reductase flavoprotein subunit OS=Escherichia coli (strain K12) GN=frdA PE=1 SV=3 - [FRDA_ECOLI]	1	1	1	1	107.43	3.60543e-10	0	749.935	2	1498.86	2.53973	38.1366	4900	5913	6359.73	2014-0403_iTRAQ-1.raw
YLS1	aAIAAAQANPNAk	N-Term(iTRAQ4plex); K13(iTRAQ4plex)	115	P00363	Fumarate reductase flavoprotein subunit OS=Escherichia coli (strain K12) GN=frdA PE=1 SV=3 - [FRDA_ECOLI]	1	1	1	1	107.43	3.60543e-10	0	749.935	2	1498.86	2.53973	38.1366	4900	2894	9463.85	2014-0403_iTRAQ-1.raw
MC100	lINDAYDSEYFATk	N-Term(iTRAQ4plex); K14(iTRAQ4plex)	117	C5A093	Glycerol kinase OS=Escherichia coli (strain K12 / MC4100 / BW2952) GN=glpK PE=3 SV=1 - [GLPK_ECOBW]	1	1	1	1	107.49	3.66279e-10	0	969.493	2	1937.98	2.98163	88.1815	18410	55930	55930	2014-0403_iTRAQ-4.raw
YLS1	lINDAYDSEYFATk	N-Term(iTRAQ4plex); K14(iTRAQ4plex)	114	C5A093	Glycerol kinase OS=Escherichia coli (strain K12 / MC4100 / BW2952) GN=glpK PE=3 SV=1 - [GLPK_ECOBW]	1	1	1	1	107.49	3.66279e-10	0	969.493	2	1937.98	2.98163	88.1815	18410	94880	78456.1	2014-0403_iTRAQ-4.raw
MC100	qEAAPAAAPAPAAGVk	N-Term(iTRAQ4plex); K16(iTRAQ4plex)	115	P06959	Dihydrolipoyllysine-residue acetyltransferase component of pyruvate dehydrogenase complex OS=Escherichia coli (strain K12) GN=aceF PE=1 SV=3 - [ODP2_ECOLI]	1	1	1	1	107.34	3.68092e-10	0	854.487	2	1707.97	2.4459	42.9006	6015	4074	6145.72	2014-0403_iTRAQ-2.raw
YLS1	qEAAPAAAPAPAAGVk	N-Term(iTRAQ4plex); K16(iTRAQ4plex)	116	P06959	Dihydrolipoyllysine-residue acetyltransferase component of pyruvate dehydrogenase complex OS=Escherichia coli (strain K12) GN=aceF PE=1 SV=3 - [ODP2_ECOLI]	1	1	1	1	107.34	3.68092e-10	0	854.487	2	1707.97	2.4459	42.9006	6015	4841	7985.04	2014-0403_iTRAQ-2.raw
MC100	aNDAAGDGTTTATVLAQAIITEGLk	N-Term(iTRAQ4plex); K25(iTRAQ4plex)	114	C5A1D5	60 kDa chaperonin OS=Escherichia coli (strain K12 / MC4100 / BW2952) GN=groL PE=3 SV=1 - [CH60_ECOBW]	1	1	1	1	107.33	3.68941e-10	0	897.49	3	2690.46	4.2825	131.664	25314	4238	4558.19	2014-0403_iTRAQ-1.raw
YLS1	aNDAAGDGTTTATVLAQAIITEGLk	N-Term(iTRAQ4plex); K25(iTRAQ4plex)	115	C5A1D5	60 kDa chaperonin OS=Escherichia coli (strain K12 / MC4100 / BW2952) GN=groL PE=3 SV=1 - [CH60_ECOBW]	1	1	1	1	107.33	3.68941e-10	0	897.49	3	2690.46	4.2825	131.664	25314	998.7	3265.91	2014-0403_iTRAQ-1.raw
YLS1	lYEGETLGVVGESGcGk	N-Term(iTRAQ4plex); C15(Carbamidomethyl); K17(iTRAQ4plex)	116	C4ZTT9	Oligopeptide transporter subunit OS=Escherichia coli (strain K12 / MC4100 / BW2952) GN=oppF PE=3 SV=1 - [C4ZTT9_ECOBW]	2	1	1	1	107.24	3.76666e-10	0	681.683	3	2043.03	1.6948	76.7257	14762	16250	26803.7	2014-0403_iTRAQ-2.raw
MC100	lYEGETLGVVGESGcGk	N-Term(iTRAQ4plex); C15(Carbamidomethyl); K17(iTRAQ4plex)	115	C4ZTT9	Oligopeptide transporter subunit OS=Escherichia coli (strain K12 / MC4100 / BW2952) GN=oppF PE=3 SV=1 - [C4ZTT9_ECOBW]	2	1	1	1	107.24	3.76666e-10	0	681.683	3	2043.03	1.6948	76.7257	14762	25560	38557.9	2014-0403_iTRAQ-2.raw
MC100	QAVTNPQNTLFAIk	K14(iTRAQ4plex)	115	P0A6Y8	Chaperone protein DnaK OS=Escherichia coli (strain K12) GN=dnaK PE=1 SV=2 - [DNAK_ECOLI]	1	1	1	1	107.28	3.78813e-10	0	844.977	2	1688.95	1.22498	86.0509	17267	8030	12113.4	2014-0403_iTRAQ-2.raw
YLS1	QAVTNPQNTLFAIk	K14(iTRAQ4plex)	116	P0A6Y8	Chaperone protein DnaK OS=Escherichia coli (strain K12) GN=dnaK PE=1 SV=2 - [DNAK_ECOLI]	1	1	1	1	107.28	3.78813e-10	0	844.977	2	1688.95	1.22498	86.0509	17267	9967	16440.2	2014-0403_iTRAQ-2.raw
MC100	yIcGEETALINSLEGR	N-Term(iTRAQ4plex); C3(Carbamidomethyl)	114	P31979	NADH-quinone oxidoreductase subunit F OS=Escherichia coli (strain K12) GN=nuoF PE=1 SV=3 - [NUOF_ECOLI]	1	1	1	1	107.2	3.80151e-10	0	984.997	2	1968.99	2.33492	116.185	22490	5650	6076.86	2014-0403_iTRAQ-1.raw
YLS1	yIcGEETALINSLEGR	N-Term(iTRAQ4plex); C3(Carbamidomethyl)	115	P31979	NADH-quinone oxidoreductase subunit F OS=Escherichia coli (strain K12) GN=nuoF PE=1 SV=3 - [NUOF_ECOLI]	1	1	1	1	107.2	3.80151e-10	0	984.997	2	1968.99	2.33492	116.185	22490	2196	7181.27	2014-0403_iTRAQ-1.raw
MC100	LYEGETLGVVGESGcGk	C15(Carbamidomethyl); K17(iTRAQ4plex)	117	C4ZTT9	Oligopeptide transporter subunit OS=Escherichia coli (strain K12 / MC4100 / BW2952) GN=oppF PE=3 SV=1 - [C4ZTT9_ECOBW]	2	1	1	1	107.15	3.84553e-10	0	949.97	2	1898.93	2.41548	68.4912	12752	7888	7888	2014-0403_iTRAQ-4.raw
YLS1	LYEGETLGVVGESGcGk	C15(Carbamidomethyl); K17(iTRAQ4plex)	114	C4ZTT9	Oligopeptide transporter subunit OS=Escherichia coli (strain K12 / MC4100 / BW2952) GN=oppF PE=3 SV=1 - [C4ZTT9_ECOBW]	2	1	1	1	107.15	3.84553e-10	0	949.97	2	1898.93	2.41548	68.4912	12752	5624	4650.47	2014-0403_iTRAQ-4.raw
MC100	gPLDHDGFSAVEAIAPGVIER	N-Term(iTRAQ4plex)	117	C4ZZ12	ATP synthase subunit alpha OS=Escherichia coli (strain K12 / MC4100 / BW2952) GN=atpA PE=3 SV=1 - [ATPA_ECOBW]	1	1	1	1	107.66	3.91639e-10	0	1147.6	2	2294.2	3.68124	105.23	22630	13950	13950	2014-0403_iTRAQ-4.raw
YLS1	gPLDHDGFSAVEAIAPGVIER	N-Term(iTRAQ4plex)	114	C4ZZ12	ATP synthase subunit alpha OS=Escherichia coli (strain K12 / MC4100 / BW2952) GN=atpA PE=3 SV=1 - [ATPA_ECOBW]	1	1	1	1	107.66	3.91639e-10	0	1147.6	2	2294.2	3.68124	105.23	22630	14720	12171.9	2014-0403_iTRAQ-4.raw
MC100	iLLDTELTAEQEk	N-Term(iTRAQ4plex); K13(iTRAQ4plex)	117	P0AEC3	Aerobic respiration control sensor protein ArcB OS=Escherichia coli (strain K12) GN=arcB PE=1 SV=1 - [ARCB_ECOLI]	1	1	1	1	107.43	3.93964e-10	0	896.006	2	1791	2.81888	88.0961	18385	17390	17390	2014-0403_iTRAQ-4.raw
YLS1	iLLDTELTAEQEk	N-Term(iTRAQ4plex); K13(iTRAQ4plex)	114	P0AEC3	Aerobic respiration control sensor protein ArcB OS=Escherichia coli (strain K12) GN=arcB PE=1 SV=1 - [ARCB_ECOLI]	1	1	1	1	107.43	3.93964e-10	0	896.006	2	1791	2.81888	88.0961	18385	17100	14140	2014-0403_iTRAQ-4.raw
MC100	EATIDVNALAAk	K12(iTRAQ4plex)	115	P0ADY1	Peptidyl-prolyl cis-trans isomerase D OS=Escherichia coli (strain K12) GN=ppiD PE=1 SV=1 - [PPID_ECOLI]	1	1	1	1	107.03	3.95327e-10	0	680.385	2	1359.76	1.96256	71.2225	13241	40440	61004.7	2014-0403_iTRAQ-2.raw
YLS1	EATIDVNALAAk	K12(iTRAQ4plex)	116	P0ADY1	Peptidyl-prolyl cis-trans isomerase D OS=Escherichia coli (strain K12) GN=ppiD PE=1 SV=1 - [PPID_ECOLI]	1	1	1	1	107.03	3.95327e-10	0	680.385	2	1359.76	1.96256	71.2225	13241	22670	37393.3	2014-0403_iTRAQ-2.raw
MC100	sPQDGLANGIVYISEDR	N-Term(iTRAQ4plex)	117	P04983	Ribose import ATP-binding protein RbsA OS=Escherichia coli (strain K12) GN=rbsA PE=1 SV=1 - [RBSA_ECOLI]	1	1	1	1	107.01	4.07093e-10	0	989.507	2	1978.01	3.23502	93.2282	19756	26250	26250	2014-0403_iTRAQ-4.raw
YLS1	sPQDGLANGIVYISEDR	N-Term(iTRAQ4plex)	114	P04983	Ribose import ATP-binding protein RbsA OS=Escherichia coli (strain K12) GN=rbsA PE=1 SV=1 - [RBSA_ECOLI]	1	1	1	1	107.01	4.07093e-10	0	989.507	2	1978.01	3.23502	93.2282	19756	27460	22706.6	2014-0403_iTRAQ-4.raw
MC100	EATIDVNALAAk	K12(iTRAQ4plex)	117	P0ADY1	Peptidyl-prolyl cis-trans isomerase D OS=Escherichia coli (strain K12) GN=ppiD PE=1 SV=1 - [PPID_ECOLI]	1	1	1	1	106.87	4.10163e-10	0	680.385	2	1359.76	2.50119	71.67	13668	45530	45530	2014-0403_iTRAQ-4.raw
YLS1	EATIDVNALAAk	K12(iTRAQ4plex)	114	P0ADY1	Peptidyl-prolyl cis-trans isomerase D OS=Escherichia coli (strain K12) GN=ppiD PE=1 SV=1 - [PPID_ECOLI]	1	1	1	1	106.87	4.10163e-10	0	680.385	2	1359.76	2.50119	71.67	13668	41790	34556.1	2014-0403_iTRAQ-4.raw
MC100	gASQNIIPSSTGAAk	N-Term(iTRAQ4plex); K15(iTRAQ4plex)	117	P0A9B2	Glyceraldehyde-3-phosphate dehydrogenase A OS=Escherichia coli (strain K12) GN=gapA PE=1 SV=2 - [G3P1_ECOLI]	1	1	1	1	106.86	4.11109e-10	0	845.476	2	1689.94	3.89955	50.5974	7946	26980	26980	2014-0403_iTRAQ-4.raw
YLS1	gASQNIIPSSTGAAk	N-Term(iTRAQ4plex); K15(iTRAQ4plex)	114	P0A9B2	Glyceraldehyde-3-phosphate dehydrogenase A OS=Escherichia coli (strain K12) GN=gapA PE=1 SV=2 - [G3P1_ECOLI]	1	1	1	1	106.86	4.11109e-10	0	845.476	2	1689.94	3.89955	50.5974	7946	55560	45942.4	2014-0403_iTRAQ-4.raw
MC100	IWDSTDALELk	K11(iTRAQ4plex)	117	P0A9P0	Dihydrolipoyl dehydrogenase OS=Escherichia coli (strain K12) GN=lpdA PE=1 SV=2 - [DLDH_ECOLI]	1	1	1	1	106.84	4.13006e-10	0	717.887	2	1434.77	4.47918	87.0538	18085	57080	57080	2014-0403_iTRAQ-4.raw
YLS1	IWDSTDALELk	K11(iTRAQ4plex)	114	P0A9P0	Dihydrolipoyl dehydrogenase OS=Escherichia coli (strain K12) GN=lpdA PE=1 SV=2 - [DLDH_ECOLI]	1	1	1	1	106.84	4.13006e-10	0	717.887	2	1434.77	4.47918	87.0538	18085	46180	38186.1	2014-0403_iTRAQ-4.raw
MC100	vVLASNGSQVTVSPR	N-Term(iTRAQ4plex)	114	P0A905	Outer membrane lipoprotein SlyB OS=Escherichia coli (strain K12) GN=slyB PE=2 SV=1 - [SLYB_ECOLI]	1	1	1	1	106.81	4.15869e-10	0	829.474	2	1657.94	2.8329	64.2461	10541	24440	26286.5	2014-0403_iTRAQ-1.raw
YLS1	vVLASNGSQVTVSPR	N-Term(iTRAQ4plex)	115	P0A905	Outer membrane lipoprotein SlyB OS=Escherichia coli (strain K12) GN=slyB PE=2 SV=1 - [SLYB_ECOLI]	1	1	1	1	106.81	4.15869e-10	0	829.474	2	1657.94	2.8329	64.2461	10541	8222	26887.3	2014-0403_iTRAQ-1.raw
MC100	iVQVIGAVVDVEFPQDAVPR	N-Term(iTRAQ4plex)	115	C4ZZ10	ATP synthase subunit beta OS=Escherichia coli (strain K12 / MC4100 / BW2952) GN=atpD PE=3 SV=1 - [ATPB_ECOBW]	1	1	1	1	106.79	4.17789e-10	0	1148.15	2	2295.29	2.65579	140.443	28600	1858	2802.84	2014-0403_iTRAQ-2.raw
YLS1	iVQVIGAVVDVEFPQDAVPR	N-Term(iTRAQ4plex)	116	C4ZZ10	ATP synthase subunit beta OS=Escherichia coli (strain K12 / MC4100 / BW2952) GN=atpD PE=3 SV=1 - [ATPB_ECOBW]	1	1	1	1	106.79	4.17789e-10	0	1148.15	2	2295.29	2.65579	140.443	28600	2471	4075.82	2014-0403_iTRAQ-2.raw
MC100	eLAAFSQFASDLDDATR	N-Term(iTRAQ4plex)	116	C4ZZ12	ATP synthase subunit alpha OS=Escherichia coli (strain K12 / MC4100 / BW2952) GN=atpA PE=3 SV=1 - [ATPA_ECOBW]	1	1	1	1	106.78	4.18752e-10	0	1000.99	2	2000.98	5.70099	126.169	26049	102800	111300	2014-0403_iTRAQ-3.raw
MC100	dAYVLAEGQNELQVPmTYTDAAGNTFTk	N-Term(iTRAQ4plex); M16(Oxidation); K28(iTRAQ4plex)	116	C4ZYY3	Membrane protein insertase YidC OS=Escherichia coli (strain K12 / MC4100 / BW2952) GN=yidC PE=3 SV=1 - [YIDC_ECOBW]	1	1	1	1	106.78	4.18752e-10	0	1117.88	3	3351.63	0.347906	102.189	21233	8707	9426.95	2014-0403_iTRAQ-3.raw
YLS1	dAYVLAEGQNELQVPmTYTDAAGNTFTk	N-Term(iTRAQ4plex); M16(Oxidation); K28(iTRAQ4plex)	117	C4ZYY3	Membrane protein insertase YidC OS=Escherichia coli (strain K12 / MC4100 / BW2952) GN=yidC PE=3 SV=1 - [YIDC_ECOBW]	1	1	1	1	106.78	4.18752e-10	0	1117.88	3	3351.63	0.347906	102.189	21233	3246	5884.92	2014-0403_iTRAQ-3.raw
YLS1	eLAAFSQFASDLDDATR	N-Term(iTRAQ4plex)	117	C4ZZ12	ATP synthase subunit alpha OS=Escherichia coli (strain K12 / MC4100 / BW2952) GN=atpA PE=3 SV=1 - [ATPA_ECOBW]	1	1	1	1	106.78	4.18752e-10	0	1000.99	2	2000.98	5.70099	126.169	26049	73540	133326	2014-0403_iTRAQ-3.raw
MC100	vGmGmGSTVAVLFQSGR	N-Term(iTRAQ4plex); M3(Oxidation); M5(Oxidation)	115	P56580	Glucitol/sorbitol-specific phosphotransferase enzyme IIB component OS=Escherichia coli (strain K12) GN=srlE PE=1 SV=1 - [PTHB_ECOLI]	1	1	1	1	106.75	4.21654e-10	0	936.976	2	1872.94	0.453236	85.5538	17129	4814	7262.03	2014-0403_iTRAQ-2.raw
YLS1	vGmGmGSTVAVLFQSGR	N-Term(iTRAQ4plex); M3(Oxidation); M5(Oxidation)	116	P56580	Glucitol/sorbitol-specific phosphotransferase enzyme IIB component OS=Escherichia coli (strain K12) GN=srlE PE=1 SV=1 - [PTHB_ECOLI]	1	1	1	1	106.75	4.21654e-10	0	936.976	2	1872.94	0.453236	85.5538	17129	2785	4593.75	2014-0403_iTRAQ-2.raw
MC100	eLAASGVmLTSDENVVR	N-Term(iTRAQ4plex); M8(Oxidation)	117	P0ABC7	Modulator of FtsH protease HflK OS=Escherichia coli (strain K12) GN=hflK PE=1 SV=1 - [HFLK_ECOLI]	1	1	1	1	106.97	4.21909e-10	0	976.002	2	1951	2.18367	75.7525	14837	118100	118100	2014-0403_iTRAQ-4.raw
YLS1	eLAASGVmLTSDENVVR	N-Term(iTRAQ4plex); M8(Oxidation)	114	P0ABC7	Modulator of FtsH protease HflK OS=Escherichia coli (strain K12) GN=hflK PE=1 SV=1 - [HFLK_ECOLI]	1	1	1	1	106.97	4.21909e-10	0	976.002	2	1951	2.18367	75.7525	14837	93490	77306.7	2014-0403_iTRAQ-4.raw
YLS1	mPLVEIIPHAGTSAQTIATTVk	M1(Oxidation); K22(iTRAQ4plex)	117	C4ZVN2	Fatty acid oxidation complex subunit alpha OS=Escherichia coli (strain K12 / MC4100 / BW2952) GN=fadJ PE=3 SV=1 - [FADJ_ECOBW]	1	1	1	1	106.72	4.24577e-10	0	813.456	3	2438.35	3.76263	92.3755	18876	4539	8229.1	2014-0403_iTRAQ-3.raw
MC100	mPLVEIIPHAGTSAQTIATTVk	M1(Oxidation); K22(iTRAQ4plex)	116	C4ZVN2	Fatty acid oxidation complex subunit alpha OS=Escherichia coli (strain K12 / MC4100 / BW2952) GN=fadJ PE=3 SV=1 - [FADJ_ECOBW]	1	1	1	1	106.72	4.24577e-10	0	813.456	3	2438.35	3.76263	92.3755	18876	9732	10536.7	2014-0403_iTRAQ-3.raw
MC100	dAINNVEAYFEQHPALLk	N-Term(iTRAQ4plex); K18(iTRAQ4plex)	115	P0AFJ7	Low-affinity inorganic phosphate transporter 1 OS=Escherichia coli (strain K12) GN=pitA PE=1 SV=1 - [PITA_ECOLI]	1	1	1	1	106.68	4.28506e-10	0	787.423	3	2360.25	2.06801	116.194	24087	7779	11734.8	2014-0403_iTRAQ-2.raw
YLS1	dAINNVEAYFEQHPALLk	N-Term(iTRAQ4plex); K18(iTRAQ4plex)	116	P0AFJ7	Low-affinity inorganic phosphate transporter 1 OS=Escherichia coli (strain K12) GN=pitA PE=1 SV=1 - [PITA_ECOLI]	1	1	1	1	106.68	4.28506e-10	0	787.423	3	2360.25	2.06801	116.194	24087	7573	12491.4	2014-0403_iTRAQ-2.raw
MC100	aLVAVNLASEEPYHNALNEk	N-Term(iTRAQ4plex); K20(iTRAQ4plex)	114	P0AAC0	Universal stress protein E OS=Escherichia coli (strain K12) GN=uspE PE=1 SV=2 - [USPE_ECOLI]	1	1	1	1	107.83	4.40883e-10	0	824.112	3	2470.32	0.914599	89.4926	16892	17830	19177.1	2014-0403_iTRAQ-1.raw
YLS1	aLVAVNLASEEPYHNALNEk	N-Term(iTRAQ4plex); K20(iTRAQ4plex)	115	P0AAC0	Universal stress protein E OS=Escherichia coli (strain K12) GN=uspE PE=1 SV=2 - [USPE_ECOLI]	1	1	1	1	107.83	4.40883e-10	0	824.112	3	2470.32	0.914599	89.4926	16892	7641	24987.3	2014-0403_iTRAQ-1.raw
MC100	dAINNVEAYFEQHPALLk	N-Term(iTRAQ4plex); K18(iTRAQ4plex)	117	P0AFJ7	Low-affinity inorganic phosphate transporter 1 OS=Escherichia coli (strain K12) GN=pitA PE=1 SV=1 - [PITA_ECOLI]	1	1	1	1	106.53	4.43564e-10	0	787.426	3	2360.26	5.55903	115.833	24884	34240	34240	2014-0403_iTRAQ-4.raw
YLS1	dAINNVEAYFEQHPALLk	N-Term(iTRAQ4plex); K18(iTRAQ4plex)	114	P0AFJ7	Low-affinity inorganic phosphate transporter 1 OS=Escherichia coli (strain K12) GN=pitA PE=1 SV=1 - [PITA_ECOLI]	1	1	1	1	106.53	4.43564e-10	0	787.426	3	2360.26	5.55903	115.833	24884	39090	32323.4	2014-0403_iTRAQ-4.raw
MC100	iLEVVETGLAQGTSSGYDAEAR	N-Term(iTRAQ4plex)	116	C4ZVN2	Fatty acid oxidation complex subunit alpha OS=Escherichia coli (strain K12 / MC4100 / BW2952) GN=fadJ PE=3 SV=1 - [FADJ_ECOBW]	1	1	1	1	107.62	4.49752e-10	0	804.081	3	2410.23	3.00628	115.4	24003	3873	4193.24	2014-0403_iTRAQ-3.raw
YLS1	iLEVVETGLAQGTSSGYDAEAR	N-Term(iTRAQ4plex)	117	C4ZVN2	Fatty acid oxidation complex subunit alpha OS=Escherichia coli (strain K12 / MC4100 / BW2952) GN=fadJ PE=3 SV=1 - [FADJ_ECOBW]	1	1	1	1	107.62	4.49752e-10	0	804.081	3	2410.23	3.00628	115.4	24003	2785	5049.14	2014-0403_iTRAQ-3.raw
MC100	iLEVVETGLAQGTSSGYDAEAR	N-Term(iTRAQ4plex)	117	C4ZVN2	Fatty acid oxidation complex subunit alpha OS=Escherichia coli (strain K12 / MC4100 / BW2952) GN=fadJ PE=3 SV=1 - [FADJ_ECOBW]	1	1	1	1	107.1	4.55289e-10	0	804.082	3	2410.23	4.37374	115.387	24788	4808	4808	2014-0403_iTRAQ-4.raw
YLS1	iLEVVETGLAQGTSSGYDAEAR	N-Term(iTRAQ4plex)	114	C4ZVN2	Fatty acid oxidation complex subunit alpha OS=Escherichia coli (strain K12 / MC4100 / BW2952) GN=fadJ PE=3 SV=1 - [FADJ_ECOBW]	1	1	1	1	107.1	4.55289e-10	0	804.082	3	2410.23	4.37374	115.387	24788	5683	4699.26	2014-0403_iTRAQ-4.raw
MC100	eVVYTDWEQVANFAR	N-Term(iTRAQ4plex)	117	P0ACB4	Protoporphyrinogen IX dehydrogenase [menaquinone]	1	1	1	1	106.39	4.58096e-10	0	985.992	2	1970.98	1.6223	114.559	24629	6741	6741	2014-0403_iTRAQ-4.raw
YLS1	eVVYTDWEQVANFAR	N-Term(iTRAQ4plex)	114	P0ACB4	Protoporphyrinogen IX dehydrogenase [menaquinone]	1	1	1	1	106.39	4.58096e-10	0	985.992	2	1970.98	1.6223	114.559	24629	6422	5310.34	2014-0403_iTRAQ-4.raw
MC100	nPGEDITEVVEEHFGIGAGk	N-Term(iTRAQ4plex); K20(iTRAQ4plex)	114	P0AAD6	Serine transporter OS=Escherichia coli (strain K12) GN=sdaC PE=1 SV=1 - [SDAC_ECOLI]	1	1	1	1	107.03	4.59714e-10	0	796.08	3	2386.22	4.78668	119.945	23187	13920	14971.7	2014-0403_iTRAQ-1.raw
YLS1	nPGEDITEVVEEHFGIGAGk	N-Term(iTRAQ4plex); K20(iTRAQ4plex)	115	P0AAD6	Serine transporter OS=Escherichia coli (strain K12) GN=sdaC PE=1 SV=1 - [SDAC_ECOLI]	1	1	1	1	107.03	4.59714e-10	0	796.08	3	2386.22	4.78668	119.945	23187	1099	3593.91	2014-0403_iTRAQ-1.raw
MC100	VGVIVGAEQQVAEVAQk	K17(iTRAQ4plex)	116	P28635	D-methionine-binding lipoprotein MetQ OS=Escherichia coli (strain K12) GN=metQ PE=1 SV=2 - [METQ_ECOLI]	1	1	1	1	106.37	4.60211e-10	0	935.034	2	1869.06	2.30606	90.6938	18452	14080	15244.2	2014-0403_iTRAQ-3.raw
YLS1	VGVIVGAEQQVAEVAQk	K17(iTRAQ4plex)	117	P28635	D-methionine-binding lipoprotein MetQ OS=Escherichia coli (strain K12) GN=metQ PE=1 SV=2 - [METQ_ECOLI]	1	1	1	1	106.37	4.60211e-10	0	935.034	2	1869.06	2.30606	90.6938	18452	6738	12215.8	2014-0403_iTRAQ-3.raw
MC100	VVAGSNLQDIIk	K12(iTRAQ4plex)	117	P77529	Uncharacterized symporter YdjN OS=Escherichia coli (strain K12) GN=ydjN PE=3 SV=1 - [YDJN_ECOLI]	1	1	1	1	106.37	4.60211e-10	0	700.917	2	1400.83	3.07947	76.3297	15000	35140	35140	2014-0403_iTRAQ-4.raw
YLS1	VVAGSNLQDIIk	K12(iTRAQ4plex)	114	P77529	Uncharacterized symporter YdjN OS=Escherichia coli (strain K12) GN=ydjN PE=3 SV=1 - [YDJN_ECOLI]	1	1	1	1	106.37	4.60211e-10	0	700.917	2	1400.83	3.07947	76.3297	15000	38760	32050.6	2014-0403_iTRAQ-4.raw
MC100	VEGGVVDLNTLk	K12(iTRAQ4plex)	114	C4ZUF6	50S ribosomal protein L15 OS=Escherichia coli (strain K12 / MC4100 / BW2952) GN=rplO PE=3 SV=1 - [RL15_ECOBW]	1	1	1	1	106.67	4.61772e-10	0	694.401	2	1387.8	2.85444	77.2633	13869	19020	20457	2014-0403_iTRAQ-1.raw
YLS1	VEGGVVDLNTLk	K12(iTRAQ4plex)	115	C4ZUF6	50S ribosomal protein L15 OS=Escherichia coli (strain K12 / MC4100 / BW2952) GN=rplO PE=3 SV=1 - [RL15_ECOBW]	1	1	1	1	106.67	4.61772e-10	0	694.401	2	1387.8	2.85444	77.2633	13869	4351	14228.5	2014-0403_iTRAQ-1.raw
MC100	aLGVTFFLPEGDAISASR	N-Term(iTRAQ4plex)	116	P0AAI3	ATP-dependent zinc metalloprotease FtsH OS=Escherichia coli (strain K12) GN=ftsH PE=1 SV=1 - [FTSH_ECOLI]	1	1	1	1	107.38	4.66166e-10	0	998.04	2	1995.07	3.22569	122.506	25361	35540	38478.7	2014-0403_iTRAQ-3.raw
YLS1	aLGVTFFLPEGDAISASR	N-Term(iTRAQ4plex)	117	P0AAI3	ATP-dependent zinc metalloprotease FtsH OS=Escherichia coli (strain K12) GN=ftsH PE=1 SV=1 - [FTSH_ECOLI]	1	1	1	1	107.38	4.66166e-10	0	998.04	2	1995.07	3.22569	122.506	25361	26620	48261.4	2014-0403_iTRAQ-3.raw
MC100	aPEESEYLNLIANAAR	N-Term(iTRAQ4plex)	114	P75867	Putative Lon protease homolog OS=Escherichia coli (strain K12) GN=ycbZ PE=3 SV=1 - [LONH_ECOLI]	1	1	1	1	106.42	4.6861e-10	0	952.998	2	1904.99	2.79415	108.818	21064	10110	10873.8	2014-0403_iTRAQ-1.raw
YLS1	aPEESEYLNLIANAAR	N-Term(iTRAQ4plex)	115	P75867	Putative Lon protease homolog OS=Escherichia coli (strain K12) GN=ycbZ PE=3 SV=1 - [LONH_ECOLI]	1	1	1	1	106.42	4.6861e-10	0	952.998	2	1904.99	2.79415	108.818	21064	4475	14634	2014-0403_iTRAQ-1.raw
MC100	DHAPLmQEINQTGGYNDEIEGk	M6(Oxidation); K22(iTRAQ4plex)	114	C4ZZ12	ATP synthase subunit alpha OS=Escherichia coli (strain K12 / MC4100 / BW2952) GN=atpA PE=3 SV=1 - [ATPA_ECOBW]	1	1	1	1	106.27	4.7093e-10	0	873.744	3	2619.22	2.80803	66.9997	11232	4174	4489.35	2014-0403_iTRAQ-1.raw
YLS1	DHAPLmQEINQTGGYNDEIEGk	M6(Oxidation); K22(iTRAQ4plex)	115	C4ZZ12	ATP synthase subunit alpha OS=Escherichia coli (strain K12 / MC4100 / BW2952) GN=atpA PE=3 SV=1 - [ATPA_ECOBW]	1	1	1	1	106.27	4.7093e-10	0	873.744	3	2619.22	2.80803	66.9997	11232	1208	3950.35	2014-0403_iTRAQ-1.raw
MC100	iEAGQPTVcSETcVGR	N-Term(iTRAQ4plex); C9(Carbamidomethyl); C13(Carbamidomethyl)	117	P11349	Respiratory nitrate reductase 1 beta chain OS=Escherichia coli (strain K12) GN=narH PE=1 SV=3 - [NARH_ECOLI]	1	1	1	1	106.27	4.7093e-10	0	954.459	2	1907.91	2.12808	54.025	8798	12740	12740	2014-0403_iTRAQ-4.raw
YLS1	iEAGQPTVcSETcVGR	N-Term(iTRAQ4plex); C9(Carbamidomethyl); C13(Carbamidomethyl)	114	P11349	Respiratory nitrate reductase 1 beta chain OS=Escherichia coli (strain K12) GN=narH PE=1 SV=3 - [NARH_ECOLI]	1	1	1	1	106.27	4.7093e-10	0	954.459	2	1907.91	2.12808	54.025	8798	12370	10228.7	2014-0403_iTRAQ-4.raw
YLS1	VYSGVVNSGDTVLNSVk	K17(iTRAQ4plex)	116	C4ZUJ5	Elongation factor G OS=Escherichia coli (strain K12 / MC4100 / BW2952) GN=fusA PE=3 SV=1 - [EFG_ECOBW]	1	1	1	1	106.37	4.72883e-10	0	941.507	2	1882.01	1.6585	79.6236	15551	9913	16351.1	2014-0403_iTRAQ-2.raw
MC100	VYSGVVNSGDTVLNSVk	K17(iTRAQ4plex)	115	C4ZUJ5	Elongation factor G OS=Escherichia coli (strain K12 / MC4100 / BW2952) GN=fusA PE=3 SV=1 - [EFG_ECOBW]	1	1	1	1	106.37	4.72883e-10	0	941.507	2	1882.01	1.6585	79.6236	15551	7741	11677.5	2014-0403_iTRAQ-2.raw
MC100	aVAEVYASSDAHEk	N-Term(iTRAQ4plex); K14(iTRAQ4plex)	117	B1XBA8	Catalase-peroxidase OS=Escherichia coli (strain K12 / DH10B) GN=katG PE=3 SV=1 - [KATG_ECODH]	1	1	1	1	106.25	4.73104e-10	0	588.974	3	1764.91	4.34133	44.5612	6531	93860	93860	2014-0403_iTRAQ-4.raw
YLS1	aVAEVYASSDAHEk	N-Term(iTRAQ4plex); K14(iTRAQ4plex)	114	B1XBA8	Catalase-peroxidase OS=Escherichia coli (strain K12 / DH10B) GN=katG PE=3 SV=1 - [KATG_ECODH]	1	1	1	1	106.25	4.73104e-10	0	588.974	3	1764.91	4.34133	44.5612	6531	144400	119404	2014-0403_iTRAQ-4.raw
MC100	gDLGFALSGISIAYGFSk	N-Term(iTRAQ4plex); K18(iTRAQ4plex)	115	P08194	Glycerol-3-phosphate transporter OS=Escherichia coli (strain K12) GN=glpT PE=1 SV=1 - [GLPT_ECOLI]	1	1	1	1	107.17	4.77749e-10	0	697.718	3	2091.14	2.02948	133.192	27287	2587	3902.55	2014-0403_iTRAQ-2.raw
YLS1	gDLGFALSGISIAYGFSk	N-Term(iTRAQ4plex); K18(iTRAQ4plex)	116	P08194	Glycerol-3-phosphate transporter OS=Escherichia coli (strain K12) GN=glpT PE=1 SV=1 - [GLPT_ECOLI]	1	1	1	1	107.17	4.77749e-10	0	697.718	3	2091.14	2.02948	133.192	27287	1859	3066.35	2014-0403_iTRAQ-2.raw
MC100	nNEHIQVITSLTNALDDESVIER	N-Term(iTRAQ4plex)	114	P00550	PTS system mannitol-specific EIICBA component OS=Escherichia coli (strain K12) GN=mtlA PE=1 SV=1 - [PTM3C_ECOLI]	1	1	1	1	107.43	4.80708e-10	0	918.807	3	2754.41	1.68765	114.511	22174	1262	1357.35	2014-0403_iTRAQ-1.raw
YLS1	nNEHIQVITSLTNALDDESVIER	N-Term(iTRAQ4plex)	115	P00550	PTS system mannitol-specific EIICBA component OS=Escherichia coli (strain K12) GN=mtlA PE=1 SV=1 - [PTM3C_ECOLI]	1	1	1	1	107.43	4.80708e-10	0	918.807	3	2754.41	1.68765	114.511	22174	234.6	767.18	2014-0403_iTRAQ-1.raw
MC100	aGLINSGGAAGGETDLSDAVR	N-Term(iTRAQ4plex)	115	P0A991	Fructose-bisphosphate aldolase class 1 OS=Escherichia coli (strain K12) GN=fbaB PE=1 SV=2 - [ALF1_ECOLI]	1	1	1	1	106.18	4.80791e-10	0	692.356	3	2075.05	1.89447	73.6577	13913	19370	29220.1	2014-0403_iTRAQ-2.raw
YLS1	aGLINSGGAAGGETDLSDAVR	N-Term(iTRAQ4plex)	116	P0A991	Fructose-bisphosphate aldolase class 1 OS=Escherichia coli (strain K12) GN=fbaB PE=1 SV=2 - [ALF1_ECOLI]	1	1	1	1	106.18	4.80791e-10	0	692.356	3	2075.05	1.89447	73.6577	13913	14450	23834.7	2014-0403_iTRAQ-2.raw
MC100	VEGGVVDLNTLk	K12(iTRAQ4plex)	117	C4ZUF6	50S ribosomal protein L15 OS=Escherichia coli (strain K12 / MC4100 / BW2952) GN=rplO PE=3 SV=1 - [RL15_ECOBW]	1	1	1	1	106.52	4.84685e-10	0	694.402	2	1387.8	3.3822	75.6695	14814	17590	17590	2014-0403_iTRAQ-4.raw
YLS1	VEGGVVDLNTLk	K12(iTRAQ4plex)	114	C4ZUF6	50S ribosomal protein L15 OS=Escherichia coli (strain K12 / MC4100 / BW2952) GN=rplO PE=3 SV=1 - [RL15_ECOBW]	1	1	1	1	106.52	4.84685e-10	0	694.402	2	1387.8	3.3822	75.6695	14814	19300	15959.1	2014-0403_iTRAQ-4.raw
MC100	aAPcIIFIDEIDAVGR	N-Term(iTRAQ4plex); C4(Carbamidomethyl)	115	P0AAI3	ATP-dependent zinc metalloprotease FtsH OS=Escherichia coli (strain K12) GN=ftsH PE=1 SV=1 - [FTSH_ECOLI]	1	1	1	1	106.14	4.8524e-10	0	952.51	2	1904.01	2.68496	133.286	27305	3184	4803.14	2014-0403_iTRAQ-2.raw
YLS1	aAPcIIFIDEIDAVGR	N-Term(iTRAQ4plex); C4(Carbamidomethyl)	116	P0AAI3	ATP-dependent zinc metalloprotease FtsH OS=Escherichia coli (strain K12) GN=ftsH PE=1 SV=1 - [FTSH_ECOLI]	1	1	1	1	106.14	4.8524e-10	0	952.51	2	1904.01	2.68496	133.286	27305	1012	1669.25	2014-0403_iTRAQ-2.raw
MC100	dYLDGVDVAEGELVVLENVR	N-Term(iTRAQ4plex)	115	P0A799	Phosphoglycerate kinase OS=Escherichia coli (strain K12) GN=pgk PE=1 SV=2 - [PGK_ECOLI]	1	1	1	1	106.3	4.85255e-10	0	783.41	3	2348.21	1.77001	137.581	28087	684.6	1032.73	2014-0403_iTRAQ-2.raw
YLS1	dYLDGVDVAEGELVVLENVR	N-Term(iTRAQ4plex)	116	P0A799	Phosphoglycerate kinase OS=Escherichia coli (strain K12) GN=pgk PE=1 SV=2 - [PGK_ECOLI]	1	1	1	1	106.3	4.85255e-10	0	783.41	3	2348.21	1.77001	137.581	28087	1720	2837.07	2014-0403_iTRAQ-2.raw
YLS1	eIESYDAVLVLGEDVTQTGAR	N-Term(iTRAQ4plex)	116	P33602	NADH-quinone oxidoreductase subunit G OS=Escherichia coli (strain K12) GN=nuoG PE=1 SV=4 - [NUOG_ECOLI]	2	1	1	1	106.65	5.00669e-10	0	803.748	3	2409.23	1.51729	121.787	25159	2379	3924.07	2014-0403_iTRAQ-2.raw
MC100	eIESYDAVLVLGEDVTQTGAR	N-Term(iTRAQ4plex)	115	P33602	NADH-quinone oxidoreductase subunit G OS=Escherichia coli (strain K12) GN=nuoG PE=1 SV=4 - [NUOG_ECOLI]	2	1	1	1	106.65	5.00669e-10	0	803.748	3	2409.23	1.51729	121.787	25159	1985	2994.42	2014-0403_iTRAQ-2.raw
MC100	LGETGDAIAk	K10(iTRAQ4plex)	115	P64581	Uncharacterized protein YqjD OS=Escherichia coli (strain K12) GN=yqjD PE=1 SV=1 - [YQJD_ECOLI]	1	1	1	1	105.98	5.0345e-10	0	559.813	2	1118.62	1.35862	39.8657	5386	19020	28692.1	2014-0403_iTRAQ-2.raw
YLS1	LGETGDAIAk	K10(iTRAQ4plex)	116	P64581	Uncharacterized protein YqjD OS=Escherichia coli (strain K12) GN=yqjD PE=1 SV=1 - [YQJD_ECOLI]	1	1	1	1	105.98	5.0345e-10	0	559.813	2	1118.62	1.35862	39.8657	5386	9464	15610.5	2014-0403_iTRAQ-2.raw
YLS1	VEGGVVDLNTLk	K12(iTRAQ4plex)	117	C4ZUF6	50S ribosomal protein L15 OS=Escherichia coli (strain K12 / MC4100 / BW2952) GN=rplO PE=3 SV=1 - [RL15_ECOBW]	1	1	1	1	106.33	5.04032e-10	0	694.401	2	1387.79	2.06281	75.8135	14395	12340	22372.1	2014-0403_iTRAQ-3.raw
MC100	VEGGVVDLNTLk	K12(iTRAQ4plex)	116	C4ZUF6	50S ribosomal protein L15 OS=Escherichia coli (strain K12 / MC4100 / BW2952) GN=rplO PE=3 SV=1 - [RL15_ECOBW]	1	1	1	1	106.33	5.04032e-10	0	694.401	2	1387.79	2.06281	75.8135	14395	24600	26634.1	2014-0403_iTRAQ-3.raw
MC100	iADQLIVGGGIANTFIAAQGHDVGk	N-Term(iTRAQ4plex); K25(iTRAQ4plex)	114	P0A799	Phosphoglycerate kinase OS=Escherichia coli (strain K12) GN=pgk PE=1 SV=2 - [PGK_ECOLI]	1	1	1	1	105.96	5.05774e-10	0	918.515	3	2753.53	3.85609	117.987	22825	2783	2993.26	2014-0403_iTRAQ-1.raw
YLS1	iADQLIVGGGIANTFIAAQGHDVGk	N-Term(iTRAQ4plex); K25(iTRAQ4plex)	115	P0A799	Phosphoglycerate kinase OS=Escherichia coli (strain K12) GN=pgk PE=1 SV=2 - [PGK_ECOLI]	1	1	1	1	105.96	5.05774e-10	0	918.515	3	2753.53	3.85609	117.987	22825	1948	6370.27	2014-0403_iTRAQ-1.raw
MC100	gATPAASDIQEAk	N-Term(iTRAQ4plex); K13(iTRAQ4plex)	114	P0C0L7	Proline/betaine transporter OS=Escherichia coli (strain K12) GN=proP PE=1 SV=1 - [PROP_ECOLI]	1	1	1	1	105.94	5.08109e-10	0	773.925	2	1546.84	6.72289	43.9583	6039	16850	18123	2014-0403_iTRAQ-1.raw
YLS1	gATPAASDIQEAk	N-Term(iTRAQ4plex); K13(iTRAQ4plex)	115	P0C0L7	Proline/betaine transporter OS=Escherichia coli (strain K12) GN=proP PE=1 SV=1 - [PROP_ECOLI]	1	1	1	1	105.94	5.08109e-10	0	773.925	2	1546.84	6.72289	43.9583	6039	1296	4238.13	2014-0403_iTRAQ-1.raw
MC100	LHSLLDEGSLVELGSELEPk	K20(iTRAQ4plex)	115	B1X927	Acetyl-coenzyme A carboxylase carboxyl transferase subunit beta OS=Escherichia coli (strain K12 / DH10B) GN=accD PE=3 SV=1 - [ACCD_ECODH]	2	1	1	1	106.36	5.12122e-10	0	770.418	3	2309.24	1.15327	119.136	24650	3907	5893.8	2014-0403_iTRAQ-2.raw
YLS1	LHSLLDEGSLVELGSELEPk	K20(iTRAQ4plex)	116	B1X927	Acetyl-coenzyme A carboxylase carboxyl transferase subunit beta OS=Escherichia coli (strain K12 / DH10B) GN=accD PE=3 SV=1 - [ACCD_ECODH]	2	1	1	1	106.36	5.12122e-10	0	770.418	3	2309.24	1.15327	119.136	24650	3284	5416.83	2014-0403_iTRAQ-2.raw
MC100	sLATAAGAVAGGVAGQGVQSAmNk	N-Term(iTRAQ4plex); M22(Oxidation); K24(iTRAQ4plex)	117	P0A905	Outer membrane lipoprotein SlyB OS=Escherichia coli (strain K12) GN=slyB PE=2 SV=1 - [SLYB_ECOLI]	1	1	1	1	106.17	5.13285e-10	0	807.434	3	2420.29	3.34224	79.319	15864	20470	20470	2014-0403_iTRAQ-4.raw
YLS1	sLATAAGAVAGGVAGQGVQSAmNk	N-Term(iTRAQ4plex); M22(Oxidation); K24(iTRAQ4plex)	114	P0A905	Outer membrane lipoprotein SlyB OS=Escherichia coli (strain K12) GN=slyB PE=2 SV=1 - [SLYB_ECOLI]	1	1	1	1	106.17	5.13285e-10	0	807.434	3	2420.29	3.34224	79.319	15864	18330	15157	2014-0403_iTRAQ-4.raw
YLS1	tLLmDEQDHGYALTGDALSQAAIAAANR	N-Term(iTRAQ4plex); M4(Oxidation)	117	C4ZSM3	Cytidine deaminase OS=Escherichia coli (strain K12 / MC4100 / BW2952) GN=cdd PE=3 SV=1 - [CDD_ECOBW]	1	1	1	1	105.89	5.13992e-10	0	1026.18	3	3076.52	1.92444	104.899	21831	4325	7841.12	2014-0403_iTRAQ-3.raw
MC100	tLLmDEQDHGYALTGDALSQAAIAAANR	N-Term(iTRAQ4plex); M4(Oxidation)	116	C4ZSM3	Cytidine deaminase OS=Escherichia coli (strain K12 / MC4100 / BW2952) GN=cdd PE=3 SV=1 - [CDD_ECOBW]	1	1	1	1	105.89	5.13992e-10	0	1026.18	3	3076.52	1.92444	104.899	21831	5119	5542.27	2014-0403_iTRAQ-3.raw
MC100	sADASLADmNDPSLITVR	N-Term(iTRAQ4plex); M9(Oxidation)	116	P09127	Putative uroporphyrinogen-III C-methyltransferase OS=Escherichia coli (strain K12) GN=hemX PE=1 SV=1 - [HEMX_ECOLI]	1	1	1	1	105.88	5.15177e-10	0	1018.51	2	2036.02	3.70019	76.2154	14507	22690	24566.1	2014-0403_iTRAQ-3.raw
YLS1	sADASLADmNDPSLITVR	N-Term(iTRAQ4plex); M9(Oxidation)	117	P09127	Putative uroporphyrinogen-III C-methyltransferase OS=Escherichia coli (strain K12) GN=hemX PE=1 SV=1 - [HEMX_ECOLI]	1	1	1	1	105.88	5.15177e-10	0	1018.51	2	2036.02	3.70019	76.2154	14507	16930	30693.7	2014-0403_iTRAQ-3.raw
MC100	LGETGDAIAk	K10(iTRAQ4plex)	114	P64581	Uncharacterized protein YqjD OS=Escherichia coli (strain K12) GN=yqjD PE=1 SV=1 - [YQJD_ECOLI]	1	1	1	1	105.87	5.16365e-10	0	559.814	2	1118.62	2.34076	40.4738	5350	11790	12680.7	2014-0403_iTRAQ-1.raw
YLS1	LGETGDAIAk	K10(iTRAQ4plex)	115	P64581	Uncharacterized protein YqjD OS=Escherichia coli (strain K12) GN=yqjD PE=1 SV=1 - [YQJD_ECOLI]	1	1	1	1	105.87	5.16365e-10	0	559.814	2	1118.62	2.34076	40.4738	5350	7786	25461.5	2014-0403_iTRAQ-1.raw
MC100	lEFTGQSVDAPLLSETAR	N-Term(iTRAQ4plex)	114	P30750	Methionine import ATP-binding protein MetN OS=Escherichia coli (strain K12) GN=metN PE=1 SV=4 - [METN_ECOLI]	1	1	1	1	106.62	5.17206e-10	0	1039.55	2	2078.09	2.56843	103.699	20011	8424	9060.44	2014-0403_iTRAQ-1.raw
YLS1	lEFTGQSVDAPLLSETAR	N-Term(iTRAQ4plex)	115	P30750	Methionine import ATP-binding protein MetN OS=Escherichia coli (strain K12) GN=metN PE=1 SV=4 - [METN_ECOLI]	1	1	1	1	106.62	5.17206e-10	0	1039.55	2	2078.09	2.56843	103.699	20011	2833	9264.37	2014-0403_iTRAQ-1.raw
MC100	HVmVSTGTSDADFEk	M3(Oxidation); K15(iTRAQ4plex)	117	C4ZRJ8	GMP reductase OS=Escherichia coli (strain K12 / MC4100 / BW2952) GN=guaC PE=3 SV=1 - [GUAC_ECOBW]	1	1	1	1	105.81	5.23548e-10	0	892.421	2	1783.83	2.76965	46.8032	7049	3813	3813	2014-0403_iTRAQ-4.raw
YLS1	HVmVSTGTSDADFEk	M3(Oxidation); K15(iTRAQ4plex)	114	C4ZRJ8	GMP reductase OS=Escherichia coli (strain K12 / MC4100 / BW2952) GN=guaC PE=3 SV=1 - [GUAC_ECOBW]	1	1	1	1	105.81	5.23548e-10	0	892.421	2	1783.83	2.76965	46.8032	7049	5540	4581.01	2014-0403_iTRAQ-4.raw
MC100	TVAVTPDYAEIAk	K13(iTRAQ4plex)	117	P09152	Respiratory nitrate reductase 1 alpha chain OS=Escherichia coli (strain K12) GN=narG PE=1 SV=4 - [NARG_ECOLI]	1	1	1	1	105.79	5.25965e-10	0	761.42	2	1521.83	3.14689	69.9101	13143	26030	26030	2014-0403_iTRAQ-4.raw
YLS1	TVAVTPDYAEIAk	K13(iTRAQ4plex)	114	P09152	Respiratory nitrate reductase 1 alpha chain OS=Escherichia coli (strain K12) GN=narG PE=1 SV=4 - [NARG_ECOLI]	1	1	1	1	105.79	5.25965e-10	0	761.42	2	1521.83	3.14689	69.9101	13143	25380	20986.7	2014-0403_iTRAQ-4.raw
MC100	LGETGDAIAk	K10(iTRAQ4plex)	116	P64581	Uncharacterized protein YqjD OS=Escherichia coli (strain K12) GN=yqjD PE=1 SV=1 - [YQJD_ECOLI]	1	1	1	1	105.7	5.36978e-10	0	559.814	2	1118.62	2.55901	40.1767	5415	32340	35014.1	2014-0403_iTRAQ-3.raw
YLS1	LGETGDAIAk	K10(iTRAQ4plex)	117	P64581	Uncharacterized protein YqjD OS=Escherichia coli (strain K12) GN=yqjD PE=1 SV=1 - [YQJD_ECOLI]	1	1	1	1	105.7	5.36978e-10	0	559.814	2	1118.62	2.55901	40.1767	5415	13990	25363.5	2014-0403_iTRAQ-3.raw
MC100	LINDAYDSEYFATk	K14(iTRAQ4plex)	115	C5A093	Glycerol kinase OS=Escherichia coli (strain K12 / MC4100 / BW2952) GN=glpK PE=3 SV=1 - [GLPK_ECOBW]	1	1	1	1	105.66	5.41947e-10	0	897.44	2	1793.87	0.642126	77.1123	14872	14230	21466.3	2014-0403_iTRAQ-2.raw
YLS1	LINDAYDSEYFATk	K14(iTRAQ4plex)	116	C5A093	Glycerol kinase OS=Escherichia coli (strain K12 / MC4100 / BW2952) GN=glpK PE=3 SV=1 - [GLPK_ECOBW]	1	1	1	1	105.66	5.41947e-10	0	897.44	2	1793.87	0.642126	77.1123	14872	14530	23966.7	2014-0403_iTRAQ-2.raw
MC100	DkPVIVVDGSGmQcQEPANALTk	K2(iTRAQ4plex); M12(Oxidation); C14(Carbamidomethyl); K23(iTRAQ4plex)	117	P0AG27	Uncharacterized protein YibN OS=Escherichia coli (strain K12) GN=yibN PE=1 SV=1 - [YIBN_ECOLI]	1	1	1	1	106.4	5.42936e-10	0	921.143	3	2761.41	1.60525	68.033	12620	7927	7927	2014-0403_iTRAQ-4.raw
MC100	dKPVIVVDGSGmQcQEPANALTk	N-Term(iTRAQ4plex); M12(Oxidation); C14(Carbamidomethyl); K23(iTRAQ4plex)	117	P0AG27	Uncharacterized protein YibN OS=Escherichia coli (strain K12) GN=yibN PE=1 SV=1 - [YIBN_ECOLI]	1	1	1	2	106.4	5.42936e-10	0	921.143	3	2761.41	1.60525	68.033	12620	7927	7927	2014-0403_iTRAQ-4.raw
YLS1	DkPVIVVDGSGmQcQEPANALTk	K2(iTRAQ4plex); M12(Oxidation); C14(Carbamidomethyl); K23(iTRAQ4plex)	114	P0AG27	Uncharacterized protein YibN OS=Escherichia coli (strain K12) GN=yibN PE=1 SV=1 - [YIBN_ECOLI]	1	1	1	1	106.4	5.42936e-10	0	921.143	3	2761.41	1.60525	68.033	12620	4790	3960.84	2014-0403_iTRAQ-4.raw
YLS1	dKPVIVVDGSGmQcQEPANALTk	N-Term(iTRAQ4plex); M12(Oxidation); C14(Carbamidomethyl); K23(iTRAQ4plex)	114	P0AG27	Uncharacterized protein YibN OS=Escherichia coli (strain K12) GN=yibN PE=1 SV=1 - [YIBN_ECOLI]	1	1	1	2	106.4	5.42936e-10	0	921.143	3	2761.41	1.60525	68.033	12620	4790	3960.84	2014-0403_iTRAQ-4.raw
YLS1	aPEESEYLNLIANAAR	N-Term(iTRAQ4plex)	116	P75867	Putative Lon protease homolog OS=Escherichia coli (strain K12) GN=ycbZ PE=3 SV=1 - [LONH_ECOLI]	1	1	1	1	105.66	5.48721e-10	0	952.997	2	1904.99	1.38441	108.134	22459	7892	13017.5	2014-0403_iTRAQ-2.raw
MC100	aPEESEYLNLIANAAR	N-Term(iTRAQ4plex)	115	P75867	Putative Lon protease homolog OS=Escherichia coli (strain K12) GN=ycbZ PE=3 SV=1 - [LONH_ECOLI]	1	1	1	1	105.66	5.48721e-10	0	952.997	2	1904.99	1.38441	108.134	22459	11320	17076.5	2014-0403_iTRAQ-2.raw
MC100	yVESQVYQGVVENLASEQAAR	N-Term(iTRAQ4plex)	116	C4ZZ11	ATP synthase gamma chain OS=Escherichia coli (strain K12 / MC4100 / BW2952) GN=atpG PE=3 SV=1 - [ATPG_ECOBW]	1	1	1	1	105.9	5.55205e-10	0	828.756	3	2484.25	1.85842	102.983	21409	34110	36930.4	2014-0403_iTRAQ-3.raw
YLS1	yVESQVYQGVVENLASEQAAR	N-Term(iTRAQ4plex)	117	C4ZZ11	ATP synthase gamma chain OS=Escherichia coli (strain K12 / MC4100 / BW2952) GN=atpG PE=3 SV=1 - [ATPG_ECOBW]	1	1	1	1	105.9	5.55205e-10	0	828.756	3	2484.25	1.85842	102.983	21409	22180	40211.8	2014-0403_iTRAQ-3.raw
MC100	dANYIAQNAEGVTVNR	N-Term(iTRAQ4plex)	114	C5A062	Formate dehydrogenase-O, large subunit OS=Escherichia coli (strain K12 / MC4100 / BW2952) GN=fdoG PE=4 SV=1 - [C5A062_ECOBW]	2	1	1	1	105.52	5.59702e-10	0	939.977	2	1878.95	2.26867	69.1399	11768	10610	11411.6	2014-0403_iTRAQ-1.raw
YLS1	dANYIAQNAEGVTVNR	N-Term(iTRAQ4plex)	115	C5A062	Formate dehydrogenase-O, large subunit OS=Escherichia coli (strain K12 / MC4100 / BW2952) GN=fdoG PE=4 SV=1 - [C5A062_ECOBW]	2	1	1	1	105.52	5.59702e-10	0	939.977	2	1878.95	2.26867	69.1399	11768	5204	17017.9	2014-0403_iTRAQ-1.raw
MC100	IQGIGAGFIPANLDLk	K16(iTRAQ4plex)	115	P0ABK5	Cysteine synthase A OS=Escherichia coli (strain K12) GN=cysK PE=1 SV=2 - [CYSK_ECOLI]	1	1	1	1	105.5	5.62285e-10	0	886.016	2	1771.02	0.322497	114.762	23802	4680	7059.89	2014-0403_iTRAQ-2.raw
YLS1	IQGIGAGFIPANLDLk	K16(iTRAQ4plex)	116	P0ABK5	Cysteine synthase A OS=Escherichia coli (strain K12) GN=cysK PE=1 SV=2 - [CYSK_ECOLI]	1	1	1	1	105.5	5.62285e-10	0	886.016	2	1771.02	0.322497	114.762	23802	3398	5604.87	2014-0403_iTRAQ-2.raw
MC100	lLLLDESLSALDYk	N-Term(iTRAQ4plex); K14(iTRAQ4plex)	116	P69874	Spermidine/putrescine import ATP-binding protein PotA OS=Escherichia coli (strain K12) GN=potA PE=1 SV=1 - [POTA_ECOLI]	1	1	1	1	105.48	5.6488e-10	0	941.049	2	1881.09	4.00515	136.55	27953	13560	14681.2	2014-0403_iTRAQ-3.raw
YLS1	lLLLDESLSALDYk	N-Term(iTRAQ4plex); K14(iTRAQ4plex)	117	P69874	Spermidine/putrescine import ATP-binding protein PotA OS=Escherichia coli (strain K12) GN=potA PE=1 SV=1 - [POTA_ECOLI]	1	1	1	1	105.48	5.6488e-10	0	941.049	2	1881.09	4.00515	136.55	27953	11440	20740.4	2014-0403_iTRAQ-3.raw
MC100	gLSQGSGVAFDNEk	N-Term(iTRAQ4plex); K14(iTRAQ4plex)	116	C5A130	Maltoporin OS=Escherichia coli (strain K12 / MC4100 / BW2952) GN=lamB PE=3 SV=1 - [LAMB_ECOBW]	1	1	1	1	105.47	5.66183e-10	0	848.943	2	1696.88	2.48245	56.4864	9062	31710	34332	2014-0403_iTRAQ-3.raw
YLS1	gLSQGSGVAFDNEk	N-Term(iTRAQ4plex); K14(iTRAQ4plex)	117	C5A130	Maltoporin OS=Escherichia coli (strain K12 / MC4100 / BW2952) GN=lamB PE=3 SV=1 - [LAMB_ECOBW]	1	1	1	1	105.47	5.66183e-10	0	848.943	2	1696.88	2.48245	56.4864	9062	11390	20649.8	2014-0403_iTRAQ-3.raw
MC100	sDILNAVGITLDETTTR	N-Term(iTRAQ4plex)	117	C5A0H5	Glycine dehydrogenase [decarboxylating]	1	1	1	1	106.42	5.66665e-10	0	982.03	2	1963.05	2.76772	117.479	25213	2072	2072	2014-0403_iTRAQ-4.raw
YLS1	sDILNAVGITLDETTTR	N-Term(iTRAQ4plex)	114	C5A0H5	Glycine dehydrogenase [decarboxylating]	1	1	1	1	106.42	5.66665e-10	0	982.03	2	1963.05	2.76772	117.479	25213	5165	4270.93	2014-0403_iTRAQ-4.raw
MC100	dTTTIIDGVGEEAAIQGR	N-Term(iTRAQ4plex)	114	C5A1D5	60 kDa chaperonin OS=Escherichia coli (strain K12 / MC4100 / BW2952) GN=groL PE=3 SV=1 - [CH60_ECOBW]	1	1	1	1	106.34	5.69071e-10	0	664.015	3	1990.03	5.30898	84.3604	15650	112800	121322	2014-0403_iTRAQ-1.raw
YLS1	dTTTIIDGVGEEAAIQGR	N-Term(iTRAQ4plex)	115	C5A1D5	60 kDa chaperonin OS=Escherichia coli (strain K12 / MC4100 / BW2952) GN=groL PE=3 SV=1 - [CH60_ECOBW]	1	1	1	1	106.34	5.69071e-10	0	664.015	3	1990.03	5.30898	84.3604	15650	25730	84141.3	2014-0403_iTRAQ-1.raw
MC100	aGIVGADGQTHQGAFDLSYLR	N-Term(iTRAQ4plex)	116	C4ZTH7	1-deoxy-D-xylulose-5-phosphate synthase OS=Escherichia coli (strain K12 / MC4100 / BW2952) GN=dxs PE=3 SV=1 - [DXS_ECOBW]	1	1	1	1	105.96	5.70404e-10	0	774.066	3	2320.18	1.24402	92.184	18821	32090	34743.4	2014-0403_iTRAQ-3.raw
YLS1	aGIVGADGQTHQGAFDLSYLR	N-Term(iTRAQ4plex)	117	C4ZTH7	1-deoxy-D-xylulose-5-phosphate synthase OS=Escherichia coli (strain K12 / MC4100 / BW2952) GN=dxs PE=3 SV=1 - [DXS_ECOBW]	1	1	1	1	105.96	5.70404e-10	0	774.066	3	2320.18	1.24402	92.184	18821	14990	27176.5	2014-0403_iTRAQ-3.raw
MC100	IAELAGFSVPENTk	K14(iTRAQ4plex)	114	P0A9Q7	Aldehyde-alcohol dehydrogenase OS=Escherichia coli (strain K12) GN=adhE PE=1 SV=2 - [ADHE_ECOLI]	1	1	1	1	105.65	5.73129e-10	0	810.444	2	1619.88	2.92162	85.6613	15971	23350	25114.1	2014-0403_iTRAQ-1.raw
YLS1	IAELAGFSVPENTk	K14(iTRAQ4plex)	115	P0A9Q7	Aldehyde-alcohol dehydrogenase OS=Escherichia coli (strain K12) GN=adhE PE=1 SV=2 - [ADHE_ECOLI]	1	1	1	1	105.65	5.73129e-10	0	810.444	2	1619.88	2.92162	85.6613	15971	5604	18326	2014-0403_iTRAQ-1.raw
MC100	lTILGINQVPADLIEASR	N-Term(iTRAQ4plex)	116	P14176	Glycine betaine/L-proline transport system permease protein ProW OS=Escherichia coli (strain K12) GN=proW PE=1 SV=1 - [PROW_ECOLI]	1	1	1	1	105.41	5.74059e-10	0	1034.1	2	2067.19	-0.212727	132.356	27188	15190	16446	2014-0403_iTRAQ-3.raw
YLS1	lTILGINQVPADLIEASR	N-Term(iTRAQ4plex)	117	P14176	Glycine betaine/L-proline transport system permease protein ProW OS=Escherichia coli (strain K12) GN=proW PE=1 SV=1 - [PROW_ECOLI]	1	1	1	1	105.41	5.74059e-10	0	1034.1	2	2067.19	-0.212727	132.356	27188	9803	17772.6	2014-0403_iTRAQ-3.raw
MC100	lPSTcFAEENGSIVNSGR	N-Term(iTRAQ4plex); C5(Carbamidomethyl)	117	C5A062	Formate dehydrogenase-O, large subunit OS=Escherichia coli (strain K12 / MC4100 / BW2952) GN=fdoG PE=4 SV=1 - [C5A062_ECOBW]	2	1	1	1	105.39	5.76709e-10	0	1041.51	2	2082.01	3.10829	78.6869	15676	33610	33610	2014-0403_iTRAQ-4.raw
YLS1	lPSTcFAEENGSIVNSGR	N-Term(iTRAQ4plex); C5(Carbamidomethyl)	114	C5A062	Formate dehydrogenase-O, large subunit OS=Escherichia coli (strain K12 / MC4100 / BW2952) GN=fdoG PE=4 SV=1 - [C5A062_ECOBW]	2	1	1	1	105.39	5.76709e-10	0	1041.51	2	2082.01	3.10829	78.6869	15676	30100	24889.6	2014-0403_iTRAQ-4.raw
YLS1	dYGVGSDVYSVTSFTELAR	N-Term(iTRAQ4plex)	116	P0AFG8	Pyruvate dehydrogenase E1 component OS=Escherichia coli (strain K12) GN=aceE PE=1 SV=2 - [ODP1_ECOLI]	1	1	1	1	105.36	5.80706e-10	0	1105.54	2	2210.08	2.36941	112.267	23304	71240	117508	2014-0403_iTRAQ-2.raw
MC100	dYGVGSDVYSVTSFTELAR	N-Term(iTRAQ4plex)	115	P0AFG8	Pyruvate dehydrogenase E1 component OS=Escherichia coli (strain K12) GN=aceE PE=1 SV=2 - [ODP1_ECOLI]	1	1	1	1	105.36	5.80706e-10	0	1105.54	2	2210.08	2.36941	112.267	23304	50750	76557.6	2014-0403_iTRAQ-2.raw
MC100	vIGVGGGGGNAVEHmVR	N-Term(iTRAQ4plex); M15(Oxidation)	117	P0A9A6	Cell division protein FtsZ OS=Escherichia coli (strain K12) GN=ftsZ PE=1 SV=1 - [FTSZ_ECOLI]	1	1	1	1	105.32	5.8608e-10	0	590.315	3	1768.93	2.49865	51.0632	8056	27160	27160	2014-0403_iTRAQ-4.raw
YLS1	vIGVGGGGGNAVEHmVR	N-Term(iTRAQ4plex); M15(Oxidation)	114	P0A9A6	Cell division protein FtsZ OS=Escherichia coli (strain K12) GN=ftsZ PE=1 SV=1 - [FTSZ_ECOLI]	1	1	1	1	105.32	5.8608e-10	0	590.315	3	1768.93	2.49865	51.0632	8056	26560	21962.4	2014-0403_iTRAQ-4.raw
MC100	aAVEEGVVAGGGVALIR	N-Term(iTRAQ4plex)	115	C5A1D5	60 kDa chaperonin OS=Escherichia coli (strain K12 / MC4100 / BW2952) GN=groL PE=3 SV=1 - [CH60_ECOBW]	1	1	1	1	105.29	5.90142e-10	0	856.496	2	1711.98	0.89371	85.3486	17080	96790	146010	2014-0403_iTRAQ-2.raw
YLS1	aAVEEGVVAGGGVALIR	N-Term(iTRAQ4plex)	116	C5A1D5	60 kDa chaperonin OS=Escherichia coli (strain K12 / MC4100 / BW2952) GN=groL PE=3 SV=1 - [CH60_ECOBW]	1	1	1	1	105.29	5.90142e-10	0	856.496	2	1711.98	0.89371	85.3486	17080	73920	121928	2014-0403_iTRAQ-2.raw
YLS1	VQNASYQVAAYLADEIAk	K18(iTRAQ4plex)	117	P69908	Glutamate decarboxylase alpha OS=Escherichia coli (strain K12) GN=gadA PE=1 SV=1 - [DCEA_ECOLI]	2	1	1	1	105.25	5.95603e-10	0	1049.55	2	2098.1	3.50675	114.106	23755	654.3	1186.23	2014-0403_iTRAQ-3.raw
MC100	VQNASYQVAAYLADEIAk	K18(iTRAQ4plex)	116	P69908	Glutamate decarboxylase alpha OS=Escherichia coli (strain K12) GN=gadA PE=1 SV=1 - [DCEA_ECOLI]	2	1	1	1	105.25	5.95603e-10	0	1049.55	2	2098.1	3.50675	114.106	23755	1255	1358.77	2014-0403_iTRAQ-3.raw
MC100	iDQLSSDVQTLNAk	N-Term(iTRAQ4plex); K14(iTRAQ4plex)	115	P69776	Major outer membrane lipoprotein Lpp OS=Escherichia coli (strain K12) GN=lpp PE=1 SV=1 - [LPP_ECOLI]	1	1	1	1	105.22	5.99731e-10	0	910.506	2	1820	2.0773	78.7068	15305	26300	39674.2	2014-0403_iTRAQ-2.raw
YLS1	iDQLSSDVQTLNAk	N-Term(iTRAQ4plex); K14(iTRAQ4plex)	116	P69776	Major outer membrane lipoprotein Lpp OS=Escherichia coli (strain K12) GN=lpp PE=1 SV=1 - [LPP_ECOLI]	1	1	1	1	105.22	5.99731e-10	0	910.506	2	1820	2.0773	78.7068	15305	47860	78943.2	2014-0403_iTRAQ-2.raw
MC100	dNQDGFQQLFSELGIANR	N-Term(iTRAQ4plex)	116	P0AEW9	1-phosphofructokinase OS=Escherichia coli (strain K12) GN=fruK PE=3 SV=1 - [K1PF_ECOLI]	1	1	1	1	105.22	5.99731e-10	0	1098.54	2	2196.08	0.937437	135.516	27765	5653	6120.42	2014-0403_iTRAQ-3.raw
YLS1	dNQDGFQQLFSELGIANR	N-Term(iTRAQ4plex)	117	P0AEW9	1-phosphofructokinase OS=Escherichia coli (strain K12) GN=fruK PE=3 SV=1 - [K1PF_ECOLI]	1	1	1	1	105.22	5.99731e-10	0	1098.54	2	2196.08	0.937437	135.516	27765	3601	6528.53	2014-0403_iTRAQ-3.raw
MC100	VLNAmGTGVQLLSk	M5(Oxidation); K14(iTRAQ4plex)	116	P0A996	Anaerobic glycerol-3-phosphate dehydrogenase subunit C OS=Escherichia coli (strain K12) GN=glpC PE=1 SV=1 - [GLPC_ECOLI]	1	1	1	1	105.2	6.02499e-10	0	795.956	2	1590.9	2.57173	75.6755	14356	12760	13815.1	2014-0403_iTRAQ-3.raw
YLS1	VLNAmGTGVQLLSk	M5(Oxidation); K14(iTRAQ4plex)	117	P0A996	Anaerobic glycerol-3-phosphate dehydrogenase subunit C OS=Escherichia coli (strain K12) GN=glpC PE=1 SV=1 - [GLPC_ECOLI]	1	1	1	1	105.2	6.02499e-10	0	795.956	2	1590.9	2.57173	75.6755	14356	8285	15020.5	2014-0403_iTRAQ-3.raw
MC100	TADQGTNIQTPAQmAk	M14(Oxidation); K16(iTRAQ4plex)	115	P0AC47	Fumarate reductase iron-sulfur subunit OS=Escherichia coli (strain K12) GN=frdB PE=1 SV=2 - [FRDB_ECOLI]	1	1	1	1	105.13	6.12289e-10	0	917.959	2	1834.91	1.19619	37.5308	4922	2561	3863.33	2014-0403_iTRAQ-2.raw
YLS1	TADQGTNIQTPAQmAk	M14(Oxidation); K16(iTRAQ4plex)	116	P0AC47	Fumarate reductase iron-sulfur subunit OS=Escherichia coli (strain K12) GN=frdB PE=1 SV=2 - [FRDB_ECOLI]	1	1	1	1	105.13	6.12289e-10	0	917.959	2	1834.91	1.19619	37.5308	4922	1878	3097.69	2014-0403_iTRAQ-2.raw
MC100	lAQLTGWQAIDGFk	N-Term(iTRAQ4plex); K14(iTRAQ4plex)	117	P56580	Glucitol/sorbitol-specific phosphotransferase enzyme IIB component OS=Escherichia coli (strain K12) GN=srlE PE=1 SV=1 - [PTHB_ECOLI]	1	1	1	1	105.13	6.12289e-10	0	918.516	2	1836.03	-0.0952795	114.976	24707	4823	4823	2014-0403_iTRAQ-4.raw
YLS1	lAQLTGWQAIDGFk	N-Term(iTRAQ4plex); K14(iTRAQ4plex)	114	P56580	Glucitol/sorbitol-specific phosphotransferase enzyme IIB component OS=Escherichia coli (strain K12) GN=srlE PE=1 SV=1 - [PTHB_ECOLI]	1	1	1	1	105.13	6.12289e-10	0	918.516	2	1836.03	-0.0952795	114.976	24707	4294	3550.7	2014-0403_iTRAQ-4.raw
MC100	lGSIGSDLGASIk	N-Term(iTRAQ4plex); K13(iTRAQ4plex)	116	P69428	Sec-independent protein translocase protein TatA OS=Escherichia coli (strain K12) GN=tatA PE=1 SV=1 - [TATA_ECOLI]	1	1	1	1	105.08	6.19379e-10	0	753.445	2	1505.88	2.96334	86.9455	17447	77690	84113.9	2014-0403_iTRAQ-3.raw
YLS1	lGSIGSDLGASIk	N-Term(iTRAQ4plex); K13(iTRAQ4plex)	117	P69428	Sec-independent protein translocase protein TatA OS=Escherichia coli (strain K12) GN=tatA PE=1 SV=1 - [TATA_ECOLI]	1	1	1	1	105.08	6.19379e-10	0	753.445	2	1505.88	2.96334	86.9455	17447	39970	72464.7	2014-0403_iTRAQ-3.raw
MC100	aAELAGNDTIPVEITR	N-Term(iTRAQ4plex)	114	P0ACB7	Protein HemY OS=Escherichia coli (strain K12) GN=hemY PE=1 SV=1 - [HEMY_ECOLI]	1	1	1	1	105.03	6.26551e-10	0	907.494	2	1813.98	2.02678	83.2619	15363	103700	111535	2014-0403_iTRAQ-1.raw
YLS1	aAELAGNDTIPVEITR	N-Term(iTRAQ4plex)	115	P0ACB7	Protein HemY OS=Escherichia coli (strain K12) GN=hemY PE=1 SV=1 - [HEMY_ECOLI]	1	1	1	1	105.03	6.26551e-10	0	907.494	2	1813.98	2.02678	83.2619	15363	46600	152390	2014-0403_iTRAQ-1.raw
MC100	lGSIGSDLGASIk	N-Term(iTRAQ4plex); K13(iTRAQ4plex)	117	P69428	Sec-independent protein translocase protein TatA OS=Escherichia coli (strain K12) GN=tatA PE=1 SV=1 - [TATA_ECOLI]	1	1	1	1	105.02	6.27996e-10	0	753.446	2	1505.88	4.42246	86.1771	17850	72190	72190	2014-0403_iTRAQ-4.raw
YLS1	lGSIGSDLGASIk	N-Term(iTRAQ4plex); K13(iTRAQ4plex)	114	P69428	Sec-independent protein translocase protein TatA OS=Escherichia coli (strain K12) GN=tatA PE=1 SV=1 - [TATA_ECOLI]	1	1	1	1	105.02	6.27996e-10	0	753.446	2	1505.88	4.42246	86.1771	17850	72690	60107.2	2014-0403_iTRAQ-4.raw
MC100	aAISQASDVAALDNVR	N-Term(iTRAQ4plex)	114	C4ZYH6	Phenylalanine--tRNA ligase alpha subunit OS=Escherichia coli (strain K12 / MC4100 / BW2952) GN=pheS PE=3 SV=1 - [SYFA_ECOBW]	1	1	1	1	105	6.30894e-10	0	872.971	2	1744.93	2.17071	76.2151	13595	15410	16574.2	2014-0403_iTRAQ-1.raw
YLS1	aAISQASDVAALDNVR	N-Term(iTRAQ4plex)	115	C4ZYH6	Phenylalanine--tRNA ligase alpha subunit OS=Escherichia coli (strain K12 / MC4100 / BW2952) GN=pheS PE=3 SV=1 - [SYFA_ECOBW]	1	1	1	1	105	6.30894e-10	0	872.971	2	1744.93	2.17071	76.2151	13595	5985	19571.9	2014-0403_iTRAQ-1.raw
MC100	eLAAFSQFASDLDDATR	N-Term(iTRAQ4plex)	114	C4ZZ12	ATP synthase subunit alpha OS=Escherichia coli (strain K12 / MC4100 / BW2952) GN=atpA PE=3 SV=1 - [ATPA_ECOBW]	1	1	1	1	104.93	6.41145e-10	0	1000.99	2	2000.97	0.0885011	126.776	24434	32170	34600.5	2014-0403_iTRAQ-1.raw
YLS1	eLAAFSQFASDLDDATR	N-Term(iTRAQ4plex)	115	C4ZZ12	ATP synthase subunit alpha OS=Escherichia coli (strain K12 / MC4100 / BW2952) GN=atpA PE=3 SV=1 - [ATPA_ECOBW]	1	1	1	1	104.93	6.41145e-10	0	1000.99	2	2000.97	0.0885011	126.776	24434	9435	30854	2014-0403_iTRAQ-1.raw
MC100	IADQLIVGGGIANTFIAAQGHDVGk	K25(iTRAQ4plex)	114	P0A799	Phosphoglycerate kinase OS=Escherichia coli (strain K12) GN=pgk PE=1 SV=2 - [PGK_ECOLI]	1	1	1	1	104.97	6.41616e-10	0	870.477	3	2609.42	-0.0429601	110.806	21461	2935	3156.74	2014-0403_iTRAQ-1.raw
YLS1	IADQLIVGGGIANTFIAAQGHDVGk	K25(iTRAQ4plex)	115	P0A799	Phosphoglycerate kinase OS=Escherichia coli (strain K12) GN=pgk PE=1 SV=2 - [PGK_ECOLI]	1	1	1	1	104.97	6.41616e-10	0	870.477	3	2609.42	-0.0429601	110.806	21461	2210	7227.06	2014-0403_iTRAQ-1.raw
MC100	DGTmSDFGIPASIVAk	M4(Oxidation); K16(iTRAQ4plex)	115	P0A9H3	Lysine decarboxylase, inducible OS=Escherichia coli (strain K12) GN=cadA PE=1 SV=1 - [LDCI_ECOLI]	1	1	1	1	104.92	6.42623e-10	0	884.95	2	1768.89	0.860585	93.746	19220	3215	4849.9	2014-0403_iTRAQ-2.raw
YLS1	DGTmSDFGIPASIVAk	M4(Oxidation); K16(iTRAQ4plex)	116	P0A9H3	Lysine decarboxylase, inducible OS=Escherichia coli (strain K12) GN=cadA PE=1 SV=1 - [LDCI_ECOLI]	1	1	1	1	104.92	6.42623e-10	0	884.95	2	1768.89	0.860585	93.746	19220	2165	3571.08	2014-0403_iTRAQ-2.raw
MC100	aLIAQEPLLGAk	N-Term(iTRAQ4plex); K12(iTRAQ4plex)	117	P45464	Penicillin-binding protein activator LpoA OS=Escherichia coli (strain K12) GN=lpoA PE=1 SV=1 - [LPOA_ECOLI]	1	1	1	1	104.89	6.47078e-10	0	756.476	2	1511.94	2.98179	84.7765	17451	30550	30550	2014-0403_iTRAQ-4.raw
YLS1	aLIAQEPLLGAk	N-Term(iTRAQ4plex); K12(iTRAQ4plex)	114	P45464	Penicillin-binding protein activator LpoA OS=Escherichia coli (strain K12) GN=lpoA PE=1 SV=1 - [LPOA_ECOLI]	1	1	1	1	104.89	6.47078e-10	0	756.476	2	1511.94	2.98179	84.7765	17451	43290	35796.4	2014-0403_iTRAQ-4.raw
MC100	IHQFGVAGLGGAGFPTGVk	K19(iTRAQ4plex)	116	C4ZY92	Electron transport complex protein RnfC OS=Escherichia coli (strain K12 / MC4100 / BW2952) GN=rnfC PE=3 SV=1 - [RNFC_ECOBW]	1	1	1	1	104.86	6.51563e-10	0	653.031	3	1957.08	0.7677	90.7512	18468	21340	23104.5	2014-0403_iTRAQ-3.raw
YLS1	IHQFGVAGLGGAGFPTGVk	K19(iTRAQ4plex)	117	C4ZY92	Electron transport complex protein RnfC OS=Escherichia coli (strain K12 / MC4100 / BW2952) GN=rnfC PE=3 SV=1 - [RNFC_ECOBW]	1	1	1	1	104.86	6.51563e-10	0	653.031	3	1957.08	0.7677	90.7512	18468	12620	22879.8	2014-0403_iTRAQ-3.raw
MC100	lPYITFPEGSEEHTYLHAQR	N-Term(iTRAQ4plex)	114	P0AFG8	Pyruvate dehydrogenase E1 component OS=Escherichia coli (strain K12) GN=aceE PE=1 SV=2 - [ODP1_ECOLI]	1	1	1	1	104.8	6.60627e-10	0	844.761	3	2532.27	1.66188	94.4878	18056	27250	29308.8	2014-0403_iTRAQ-1.raw
YLS1	lPYITFPEGSEEHTYLHAQR	N-Term(iTRAQ4plex)	115	P0AFG8	Pyruvate dehydrogenase E1 component OS=Escherichia coli (strain K12) GN=aceE PE=1 SV=2 - [ODP1_ECOLI]	1	1	1	1	104.8	6.60627e-10	0	844.761	3	2532.27	1.66188	94.4878	18056	15600	51014.5	2014-0403_iTRAQ-1.raw
MC100	VESLAVDEGDAIk	K13(iTRAQ4plex)	116	C4ZXW7	UPF0194 membrane protein YbhG OS=Escherichia coli (strain K12 / MC4100 / BW2952) GN=ybhG PE=3 SV=1 - [YBHG_ECOBW]	1	1	1	1	104.78	6.63677e-10	0	745.399	2	1489.79	2.19514	63.4924	10915	12780	13836.7	2014-0403_iTRAQ-3.raw
YLS1	VESLAVDEGDAIk	K13(iTRAQ4plex)	117	C4ZXW7	UPF0194 membrane protein YbhG OS=Escherichia coli (strain K12 / MC4100 / BW2952) GN=ybhG PE=3 SV=1 - [YBHG_ECOBW]	1	1	1	1	104.78	6.63677e-10	0	745.399	2	1489.79	2.19514	63.4924	10915	7128	12922.9	2014-0403_iTRAQ-3.raw
MC100	eAGVQEADFLANVDk	N-Term(iTRAQ4plex); K15(iTRAQ4plex)	114	P0A9Q7	Aldehyde-alcohol dehydrogenase OS=Escherichia coli (strain K12) GN=adhE PE=1 SV=2 - [ADHE_ECOLI]	1	1	1	1	105	6.65659e-10	0	947.498	2	1893.99	4.55206	87.6484	16448	21590	23221.2	2014-0403_iTRAQ-1.raw
YLS1	eAGVQEADFLANVDk	N-Term(iTRAQ4plex); K15(iTRAQ4plex)	115	P0A9Q7	Aldehyde-alcohol dehydrogenase OS=Escherichia coli (strain K12) GN=adhE PE=1 SV=2 - [ADHE_ECOLI]	1	1	1	1	105	6.65659e-10	0	947.498	2	1893.99	4.55206	87.6484	16448	2139	6994.88	2014-0403_iTRAQ-1.raw
MC100	SVDEAANSDIVDk	K13(iTRAQ4plex)	117	B1X9W4	ATP synthase subunit b OS=Escherichia coli (strain K12 / DH10B) GN=atpF PE=3 SV=1 - [ATPF_ECODH]	1	1	1	1	104.76	6.6674e-10	0	753.876	2	1506.75	3.03861	46.4266	6964	16840	16840	2014-0403_iTRAQ-4.raw
YLS1	SVDEAANSDIVDk	K13(iTRAQ4plex)	114	B1X9W4	ATP synthase subunit b OS=Escherichia coli (strain K12 / DH10B) GN=atpF PE=3 SV=1 - [ATPF_ECODH]	1	1	1	1	104.76	6.6674e-10	0	753.876	2	1506.75	3.03861	46.4266	6964	14850	12279.4	2014-0403_iTRAQ-4.raw
MC100	amLGDVAAQVLLLQSR	N-Term(iTRAQ4plex); M2(Oxidation)	114	P0ABU7	Biopolymer transport protein ExbB OS=Escherichia coli (strain K12) GN=exbB PE=1 SV=1 - [EXBB_ECOLI]	1	1	1	1	104.75	6.68277e-10	0	923.026	2	1845.04	3.42436	117.136	22668	4194	4510.86	2014-0403_iTRAQ-1.raw
YLS1	amLGDVAAQVLLLQSR	N-Term(iTRAQ4plex); M2(Oxidation)	115	P0ABU7	Biopolymer transport protein ExbB OS=Escherichia coli (strain K12) GN=exbB PE=1 SV=1 - [EXBB_ECOLI]	1	1	1	1	104.75	6.68277e-10	0	923.026	2	1845.04	3.42436	117.136	22668	1147	3750.88	2014-0403_iTRAQ-1.raw
MC100	fLFNNGYADQITSVLk	N-Term(iTRAQ4plex); K16(iTRAQ4plex)	115	P0A9Q7	Aldehyde-alcohol dehydrogenase OS=Escherichia coli (strain K12) GN=adhE PE=1 SV=2 - [ADHE_ECOLI]	1	1	1	1	104.7	6.76015e-10	0	1059.58	2	2118.15	1.08042	124.023	25585	1950	2941.62	2014-0403_iTRAQ-2.raw
YLS1	fLFNNGYADQITSVLk	N-Term(iTRAQ4plex); K16(iTRAQ4plex)	116	P0A9Q7	Aldehyde-alcohol dehydrogenase OS=Escherichia coli (strain K12) GN=adhE PE=1 SV=2 - [ADHE_ECOLI]	1	1	1	1	104.7	6.76015e-10	0	1059.58	2	2118.15	1.08042	124.023	25585	756.2	1247.32	2014-0403_iTRAQ-2.raw
YLS1	TGVVLAPDGGILGk	K14(iTRAQ4plex)	116	P77775	Epimerase family protein YfcH OS=Escherichia coli (strain K12) GN=yfcH PE=3 SV=1 - [YFCH_ECOLI]	1	1	1	1	104.66	6.8227e-10	0	720.932	2	1440.86	1.58981	84.7691	16936	9141	15077.7	2014-0403_iTRAQ-2.raw
MC100	TGVVLAPDGGILGk	K14(iTRAQ4plex)	115	P77775	Epimerase family protein YfcH OS=Escherichia coli (strain K12) GN=yfcH PE=3 SV=1 - [YFCH_ECOLI]	1	1	1	1	104.66	6.8227e-10	0	720.932	2	1440.86	1.58981	84.7691	16936	13450	20289.6	2014-0403_iTRAQ-2.raw
YLS1	lTILGINQVPADLIEASR	N-Term(iTRAQ4plex)	116	P14176	Glycine betaine/L-proline transport system permease protein ProW OS=Escherichia coli (strain K12) GN=proW PE=1 SV=1 - [PROW_ECOLI]	1	1	1	1	104.64	6.8542e-10	0	1034.1	2	2067.2	1.44071	131.721	27018	3616	5964.45	2014-0403_iTRAQ-2.raw
MC100	lTILGINQVPADLIEASR	N-Term(iTRAQ4plex)	115	P14176	Glycine betaine/L-proline transport system permease protein ProW OS=Escherichia coli (strain K12) GN=proW PE=1 SV=1 - [PROW_ECOLI]	1	1	1	1	104.64	6.8542e-10	0	1034.1	2	2067.2	1.44071	131.721	27018	2296	3463.57	2014-0403_iTRAQ-2.raw
MC100	vmIHQPLGGYQGQATDIEIHAR	N-Term(iTRAQ4plex); M2(Oxidation)	114	P0A6G7	ATP-dependent Clp protease proteolytic subunit OS=Escherichia coli (strain K12) GN=clpP PE=1 SV=1 - [CLPP_ECOLI]	1	1	1	1	104.62	6.88583e-10	0	865.449	3	2594.33	1.8447	75.6416	13456	7457	8020.39	2014-0403_iTRAQ-1.raw
YLS1	vmIHQPLGGYQGQATDIEIHAR	N-Term(iTRAQ4plex); M2(Oxidation)	115	P0A6G7	ATP-dependent Clp protease proteolytic subunit OS=Escherichia coli (strain K12) GN=clpP PE=1 SV=1 - [CLPP_ECOLI]	1	1	1	1	104.62	6.88583e-10	0	865.449	3	2594.33	1.8447	75.6416	13456	1421	4646.9	2014-0403_iTRAQ-1.raw
MC100	gLTNmALDDSALQGFFGVDR	N-Term(iTRAQ4plex); M5(Oxidation)	115	P0AC02	Outer membrane protein assembly factor BamD OS=Escherichia coli (strain K12) GN=bamD PE=1 SV=1 - [BAMD_ECOLI]	1	1	1	1	104.62	6.88583e-10	0	763.046	3	2287.12	3.64198	122.11	25223	749.6	1130.79	2014-0403_iTRAQ-2.raw
YLS1	gLTNmALDDSALQGFFGVDR	N-Term(iTRAQ4plex); M5(Oxidation)	116	P0AC02	Outer membrane protein assembly factor BamD OS=Escherichia coli (strain K12) GN=bamD PE=1 SV=1 - [BAMD_ECOLI]	1	1	1	1	104.62	6.88583e-10	0	763.046	3	2287.12	3.64198	122.11	25223	803.8	1325.84	2014-0403_iTRAQ-2.raw
MC100	aNDAAGDGTTTATVLAQAIITEGLk	N-Term(iTRAQ4plex); K25(iTRAQ4plex)	117	C5A1D5	60 kDa chaperonin OS=Escherichia coli (strain K12 / MC4100 / BW2952) GN=groL PE=3 SV=1 - [CH60_ECOBW]	1	1	1	1	104.63	6.92143e-10	0	897.49	3	2690.45	3.3297	130.952	27779	6189	6189	2014-0403_iTRAQ-4.raw
YLS1	aNDAAGDGTTTATVLAQAIITEGLk	N-Term(iTRAQ4plex); K25(iTRAQ4plex)	114	C5A1D5	60 kDa chaperonin OS=Escherichia coli (strain K12 / MC4100 / BW2952) GN=groL PE=3 SV=1 - [CH60_ECOBW]	1	1	1	1	104.63	6.92143e-10	0	897.49	3	2690.45	3.3297	130.952	27779	4764	3939.34	2014-0403_iTRAQ-4.raw
MC100	eATIDVNALAAk	N-Term(iTRAQ4plex); K12(iTRAQ4plex)	117	P0ADY1	Peptidyl-prolyl cis-trans isomerase D OS=Escherichia coli (strain K12) GN=ppiD PE=1 SV=1 - [PPID_ECOLI]	1	1	1	1	104.83	6.97165e-10	0	752.436	2	1503.86	1.52286	73.5549	14198	158500	158500	2014-0403_iTRAQ-4.raw
YLS1	eATIDVNALAAk	N-Term(iTRAQ4plex); K12(iTRAQ4plex)	114	P0ADY1	Peptidyl-prolyl cis-trans isomerase D OS=Escherichia coli (strain K12) GN=ppiD PE=1 SV=1 - [PPID_ECOLI]	1	1	1	1	104.83	6.97165e-10	0	752.436	2	1503.86	1.52286	73.5549	14198	142100	117502	2014-0403_iTRAQ-4.raw
MC100	eATIDVNALAAk	N-Term(iTRAQ4plex); K12(iTRAQ4plex)	114	P0ADY1	Peptidyl-prolyl cis-trans isomerase D OS=Escherichia coli (strain K12) GN=ppiD PE=1 SV=1 - [PPID_ECOLI]	1	1	1	1	104.63	6.97309e-10	0	752.438	2	1503.87	4.12033	75.2757	13362	174500	187684	2014-0403_iTRAQ-1.raw
YLS1	eATIDVNALAAk	N-Term(iTRAQ4plex); K12(iTRAQ4plex)	115	P0ADY1	Peptidyl-prolyl cis-trans isomerase D OS=Escherichia coli (strain K12) GN=ppiD PE=1 SV=1 - [PPID_ECOLI]	1	1	1	1	104.63	6.97309e-10	0	752.438	2	1503.87	4.12033	75.2757	13362	90860	297127	2014-0403_iTRAQ-1.raw
MC100	dGFVIAGGGGmVVVEELEHALAR	N-Term(iTRAQ4plex); M11(Oxidation)	115	P0A953	3-oxoacyl-[acyl-carrier-protein]	1	1	1	1	104.97	7.06892e-10	0	829.434	3	2486.29	2.13409	141.165	28729	821.7	1239.55	2014-0403_iTRAQ-2.raw
YLS1	dGFVIAGGGGmVVVEELEHALAR	N-Term(iTRAQ4plex); M11(Oxidation)	116	P0A953	3-oxoacyl-[acyl-carrier-protein]	1	1	1	1	104.97	7.06892e-10	0	829.434	3	2486.29	2.13409	141.165	28729	1367	2254.81	2014-0403_iTRAQ-2.raw
MC100	VGDTVIEFDLPLLEEk	K16(iTRAQ4plex)	116	P69783	Glucose-specific phosphotransferase enzyme IIA component OS=Escherichia coli (strain K12) GN=crr PE=1 SV=2 - [PTGA_ECOLI]	1	1	1	1	105.03	7.09755e-10	0	981.034	2	1961.06	0.0989071	132.351	27187	1239	1341.45	2014-0403_iTRAQ-3.raw
YLS1	VGDTVIEFDLPLLEEk	K16(iTRAQ4plex)	117	P69783	Glucose-specific phosphotransferase enzyme IIA component OS=Escherichia coli (strain K12) GN=crr PE=1 SV=2 - [PTGA_ECOLI]	1	1	1	1	105.03	7.09755e-10	0	981.034	2	1961.06	0.0989071	132.351	27187	1267	2297.04	2014-0403_iTRAQ-3.raw
YLS1	aTGTSEmAPALVAAFGGk	N-Term(iTRAQ4plex); M7(Oxidation); K18(iTRAQ4plex)	116	P69786	PTS system glucose-specific EIICB component OS=Escherichia coli (strain K12) GN=ptsG PE=1 SV=1 - [PTGCB_ECOLI]	1	1	1	1	104.82	7.11957e-10	0	992.029	2	1983.05	1.98788	89.6191	18211	4806	7927.31	2014-0403_iTRAQ-2.raw
MC100	aTGTSEmAPALVAAFGGk	N-Term(iTRAQ4plex); M7(Oxidation); K18(iTRAQ4plex)	115	P69786	PTS system glucose-specific EIICB component OS=Escherichia coli (strain K12) GN=ptsG PE=1 SV=1 - [PTGCB_ECOLI]	1	1	1	1	104.82	7.11957e-10	0	992.029	2	1983.05	1.98788	89.6191	18211	5381	8117.36	2014-0403_iTRAQ-2.raw
MC100	yVESQVYQGVVENLASEQAAR	N-Term(iTRAQ4plex)	115	C4ZZ11	ATP synthase gamma chain OS=Escherichia coli (strain K12 / MC4100 / BW2952) GN=atpG PE=3 SV=1 - [ATPG_ECOBW]	1	1	1	1	104.7	7.14961e-10	0	828.757	3	2484.26	3.18513	102.927	21339	8049	12142.1	2014-0403_iTRAQ-2.raw
YLS1	yVESQVYQGVVENLASEQAAR	N-Term(iTRAQ4plex)	116	C4ZZ11	ATP synthase gamma chain OS=Escherichia coli (strain K12 / MC4100 / BW2952) GN=atpG PE=3 SV=1 - [ATPG_ECOBW]	1	1	1	1	104.7	7.14961e-10	0	828.757	3	2484.26	3.18513	102.927	21339	7919	13062.1	2014-0403_iTRAQ-2.raw
MC100	yIcGEETALINSLEGR	N-Term(iTRAQ4plex); C3(Carbamidomethyl)	117	P31979	NADH-quinone oxidoreductase subunit F OS=Escherichia coli (strain K12) GN=nuoF PE=1 SV=3 - [NUOF_ECOLI]	1	1	1	1	104.41	7.22698e-10	0	984.996	2	1968.98	1.59096	115.603	24836	15380	15380	2014-0403_iTRAQ-4.raw
YLS1	yIcGEETALINSLEGR	N-Term(iTRAQ4plex); C3(Carbamidomethyl)	114	P31979	NADH-quinone oxidoreductase subunit F OS=Escherichia coli (strain K12) GN=nuoF PE=1 SV=3 - [NUOF_ECOLI]	1	1	1	1	104.41	7.22698e-10	0	984.996	2	1968.98	1.59096	115.603	24836	26230	21689.5	2014-0403_iTRAQ-4.raw
MC100	aTPAVINNDGLNYVPTNR	N-Term(iTRAQ4plex)	117	P39396	Inner membrane protein YjiY OS=Escherichia coli (strain K12) GN=yjiY PE=1 SV=2 - [YJIY_ECOLI]	1	1	1	1	104.33	7.36133e-10	0	1037.05	2	2073.09	3.13915	77.1186	15219	120100	120100	2014-0403_iTRAQ-4.raw
YLS1	aTPAVINNDGLNYVPTNR	N-Term(iTRAQ4plex)	114	P39396	Inner membrane protein YjiY OS=Escherichia coli (strain K12) GN=yjiY PE=1 SV=2 - [YJIY_ECOLI]	1	1	1	1	104.33	7.36133e-10	0	1037.05	2	2073.09	3.13915	77.1186	15219	135700	112210	2014-0403_iTRAQ-4.raw
MC100	IADQLIVGGGIANTFIAAQGHDVGk	K25(iTRAQ4plex)	115	P0A799	Phosphoglycerate kinase OS=Escherichia coli (strain K12) GN=pgk PE=1 SV=2 - [PGK_ECOLI]	1	1	1	1	104.32	7.3783e-10	0	870.478	3	2609.42	0.448237	110.275	22904	6990	10544.6	2014-0403_iTRAQ-2.raw
YLS1	IADQLIVGGGIANTFIAAQGHDVGk	K25(iTRAQ4plex)	116	P0A799	Phosphoglycerate kinase OS=Escherichia coli (strain K12) GN=pgk PE=1 SV=2 - [PGK_ECOLI]	1	1	1	1	104.32	7.3783e-10	0	870.478	3	2609.42	0.448237	110.275	22904	7589	12517.8	2014-0403_iTRAQ-2.raw
MC100	TGVVLAPDGGILGk	K14(iTRAQ4plex)	116	P77775	Epimerase family protein YfcH OS=Escherichia coli (strain K12) GN=yfcH PE=3 SV=1 - [YFCH_ECOLI]	1	1	1	1	104.29	7.42945e-10	0	720.932	2	1440.86	1.84397	85.3061	17014	20640	22346.6	2014-0403_iTRAQ-3.raw
YLS1	TGVVLAPDGGILGk	K14(iTRAQ4plex)	117	P77775	Epimerase family protein YfcH OS=Escherichia coli (strain K12) GN=yfcH PE=3 SV=1 - [YFCH_ECOLI]	1	1	1	1	104.29	7.42945e-10	0	720.932	2	1440.86	1.84397	85.3061	17014	10770	19525.8	2014-0403_iTRAQ-3.raw
YLS1	aEAGDVANAILDGTDAVmLSGESAk	N-Term(iTRAQ4plex); M18(Oxidation); K25(iTRAQ4plex)	116	P0AD61	Pyruvate kinase I OS=Escherichia coli (strain K12) GN=pykF PE=1 SV=1 - [KPYK1_ECOLI]	1	1	1	1	104.61	7.47229e-10	0	903.789	3	2709.35	1.58616	109.43	22727	8627	14229.9	2014-0403_iTRAQ-2.raw
MC100	aEAGDVANAILDGTDAVmLSGESAk	N-Term(iTRAQ4plex); M18(Oxidation); K25(iTRAQ4plex)	115	P0AD61	Pyruvate kinase I OS=Escherichia coli (strain K12) GN=pykF PE=1 SV=1 - [KPYK1_ECOLI]	1	1	1	1	104.61	7.47229e-10	0	903.789	3	2709.35	1.58616	109.43	22727	7630	11510	2014-0403_iTRAQ-2.raw
MC100	fNVTTSAQSIEQLSTFLNER	N-Term(iTRAQ4plex)	114	P0A9C0	Anaerobic glycerol-3-phosphate dehydrogenase subunit A OS=Escherichia coli (strain K12) GN=glpA PE=1 SV=1 - [GLPA_ECOLI]	1	1	1	1	104.64	7.47239e-10	0	810.42	3	2429.24	0.77467	131.926	25362	1117	1201.39	2014-0403_iTRAQ-1.raw
MC100	gLVDEINTSDEVILSLmEGR	N-Term(iTRAQ4plex); M17(Oxidation)	114	P0AG14	Probable protease SohB OS=Escherichia coli (strain K12) GN=sohB PE=1 SV=1 - [SOHB_ECOLI]	1	1	1	1	105.17	7.48058e-10	0	784.072	3	2350.2	3.25775	129.972	25011	734.5	789.992	2014-0403_iTRAQ-1.raw
YLS1	gLVDEINTSDEVILSLmEGR	N-Term(iTRAQ4plex); M17(Oxidation)	115	P0AG14	Probable protease SohB OS=Escherichia coli (strain K12) GN=sohB PE=1 SV=1 - [SOHB_ECOLI]	1	1	1	1	105.17	7.48058e-10	0	784.072	3	2350.2	3.25775	129.972	25011	360.8	1179.87	2014-0403_iTRAQ-1.raw
MC100	tDAQNTAAYIGNGDR	N-Term(iTRAQ4plex)	115	P06996	Outer membrane protein C OS=Escherichia coli (strain K12) GN=ompC PE=1 SV=1 - [OMPC_ECOLI]	2	1	1	1	104.21	7.56757e-10	0	855.913	2	1710.82	1.87827	45.6968	6634	24070	36310.2	2014-0403_iTRAQ-2.raw
YLS1	tDAQNTAAYIGNGDR	N-Term(iTRAQ4plex)	116	P06996	Outer membrane protein C OS=Escherichia coli (strain K12) GN=ompC PE=1 SV=1 - [OMPC_ECOLI]	2	1	1	1	104.21	7.56757e-10	0	855.913	2	1710.82	1.87827	45.6968	6634	42320	69805.2	2014-0403_iTRAQ-2.raw
MC100	IAIVNmGSLFQQVAQk	M6(Oxidation); K16(iTRAQ4plex)	115	P0AEU7	Chaperone protein Skp OS=Escherichia coli (strain K12) GN=skp PE=1 SV=1 - [SKP_ECOLI]	1	1	1	1	104.21	7.56757e-10	0	954.031	2	1907.06	0.744756	95.4969	19653	3007	4536.13	2014-0403_iTRAQ-2.raw
YLS1	IAIVNmGSLFQQVAQk	M6(Oxidation); K16(iTRAQ4plex)	116	P0AEU7	Chaperone protein Skp OS=Escherichia coli (strain K12) GN=skp PE=1 SV=1 - [SKP_ECOLI]	1	1	1	1	104.21	7.56757e-10	0	954.031	2	1907.06	0.744756	95.4969	19653	2034	3355	2014-0403_iTRAQ-2.raw
MC100	iLIGEVTVVDESEPFAHEk	N-Term(iTRAQ4plex); K19(iTRAQ4plex)	115	P0A9Q7	Aldehyde-alcohol dehydrogenase OS=Escherichia coli (strain K12) GN=adhE PE=1 SV=2 - [ADHE_ECOLI]	1	1	1	1	104.19	7.6025e-10	0	800.769	3	2400.29	0.778672	105.368	21863	63770	96198.5	2014-0403_iTRAQ-2.raw
YLS1	iLIGEVTVVDESEPFAHEk	N-Term(iTRAQ4plex); K19(iTRAQ4plex)	116	P0A9Q7	Aldehyde-alcohol dehydrogenase OS=Escherichia coli (strain K12) GN=adhE PE=1 SV=2 - [ADHE_ECOLI]	1	1	1	1	104.19	7.6025e-10	0	800.769	3	2400.29	0.778672	105.368	21863	17750	29277.9	2014-0403_iTRAQ-2.raw
MC100	SGETEDATIADLAVGTAAGQIk	K22(iTRAQ4plex)	116	C4ZZT2	Enolase OS=Escherichia coli (strain K12 / MC4100 / BW2952) GN=eno PE=3 SV=1 - [ENO_ECOBW]	1	1	1	1	104.19	7.6025e-10	0	1131.59	2	2262.16	2.47624	99.3248	20571	2316	2507.5	2014-0403_iTRAQ-3.raw
YLS1	SGETEDATIADLAVGTAAGQIk	K22(iTRAQ4plex)	117	C4ZZT2	Enolase OS=Escherichia coli (strain K12 / MC4100 / BW2952) GN=eno PE=3 SV=1 - [ENO_ECOBW]	1	1	1	1	104.19	7.6025e-10	0	1131.59	2	2262.16	2.47624	99.3248	20571	1778	3223.47	2014-0403_iTRAQ-3.raw
MC100	DHAPLmQEINQTGGYNDEIEGk	M6(Oxidation); K22(iTRAQ4plex)	117	C4ZZ12	ATP synthase subunit alpha OS=Escherichia coli (strain K12 / MC4100 / BW2952) GN=atpA PE=3 SV=1 - [ATPA_ECOBW]	1	1	1	1	104.19	7.6025e-10	0	873.744	3	2619.22	2.03904	64.7999	11727	7624	7624	2014-0403_iTRAQ-4.raw
YLS1	DHAPLmQEINQTGGYNDEIEGk	M6(Oxidation); K22(iTRAQ4plex)	114	C4ZZ12	ATP synthase subunit alpha OS=Escherichia coli (strain K12 / MC4100 / BW2952) GN=atpA PE=3 SV=1 - [ATPA_ECOBW]	1	1	1	1	104.19	7.6025e-10	0	873.744	3	2619.22	2.03904	64.7999	11727	5540	4581.01	2014-0403_iTRAQ-4.raw
MC100	tLDDDAAAGVVAQLQAEQGVEk	N-Term(iTRAQ4plex); K22(iTRAQ4plex)	117	P0AC30	Cell division protein FtsX OS=Escherichia coli (strain K12) GN=ftsX PE=1 SV=1 - [FTSX_ECOLI]	1	1	1	1	104.76	7.60294e-10	0	839.443	3	2516.31	2.27028	99.0659	21194	7930	7930	2014-0403_iTRAQ-4.raw
YLS1	tLDDDAAAGVVAQLQAEQGVEk	N-Term(iTRAQ4plex); K22(iTRAQ4plex)	114	P0AC30	Cell division protein FtsX OS=Escherichia coli (strain K12) GN=ftsX PE=1 SV=1 - [FTSX_ECOLI]	1	1	1	1	104.76	7.60294e-10	0	839.443	3	2516.31	2.27028	99.0659	21194	8719	7209.72	2014-0403_iTRAQ-4.raw
MC100	iAELAGFSVPENTk	N-Term(iTRAQ4plex); K14(iTRAQ4plex)	115	P0A9Q7	Aldehyde-alcohol dehydrogenase OS=Escherichia coli (strain K12) GN=adhE PE=1 SV=2 - [ADHE_ECOLI]	1	1	1	1	104.18	7.62003e-10	0	882.491	2	1763.98	-1.47608	94.2555	19340	23990	36189.5	2014-0403_iTRAQ-2.raw
YLS1	iAELAGFSVPENTk	N-Term(iTRAQ4plex); K14(iTRAQ4plex)	116	P0A9Q7	Aldehyde-alcohol dehydrogenase OS=Escherichia coli (strain K12) GN=adhE PE=1 SV=2 - [ADHE_ECOLI]	1	1	1	1	104.18	7.62003e-10	0	882.491	2	1763.98	-1.47608	94.2555	19340	7518	12400.6	2014-0403_iTRAQ-2.raw
MC100	fNVTTSAQSIEQLSTFLNER	N-Term(iTRAQ4plex)	115	P0A9C0	Anaerobic glycerol-3-phosphate dehydrogenase subunit A OS=Escherichia coli (strain K12) GN=glpA PE=1 SV=1 - [GLPA_ECOLI]	1	1	1	1	104.51	7.69944e-10	0	810.42	3	2429.24	0.77467	130.679	26825	1553	2342.74	2014-0403_iTRAQ-2.raw
YLS1	fNVTTSAQSIEQLSTFLNER	N-Term(iTRAQ4plex)	116	P0A9C0	Anaerobic glycerol-3-phosphate dehydrogenase subunit A OS=Escherichia coli (strain K12) GN=glpA PE=1 SV=1 - [GLPA_ECOLI]	1	1	1	1	104.51	7.69944e-10	0	810.42	3	2429.24	0.77467	130.679	26825	1279	2109.66	2014-0403_iTRAQ-2.raw
MC100	eAGAVDATFVTk	N-Term(iTRAQ4plex); K12(iTRAQ4plex)	114	P69811	Multiphosphoryl transfer protein OS=Escherichia coli (strain K12) GN=fruB PE=1 SV=1 - [PTFAH_ECOLI]	1	1	1	1	104.12	7.72603e-10	0	748.917	2	1496.83	5.01252	64.1726	10523	45120	48528.9	2014-0403_iTRAQ-1.raw
YLS1	eAGAVDATFVTk	N-Term(iTRAQ4plex); K12(iTRAQ4plex)	115	P69811	Multiphosphoryl transfer protein OS=Escherichia coli (strain K12) GN=fruB PE=1 SV=1 - [PTFAH_ECOLI]	1	1	1	1	104.12	7.72603e-10	0	748.917	2	1496.83	5.01252	64.1726	10523	13540	44278	2014-0403_iTRAQ-1.raw
MC100	hLADTGVLGGIISGAIAAYmFNR	N-Term(iTRAQ4plex); M20(Oxidation)	117	P69786	PTS system glucose-specific EIICB component OS=Escherichia coli (strain K12) GN=ptsG PE=1 SV=1 - [PTGCB_ECOLI]	1	1	1	1	104.9	7.75007e-10	0	836.446	3	2507.32	1.57751	142.029	29799	512.3	512.3	2014-0403_iTRAQ-4.raw
YLS1	hLADTGVLGGIISGAIAAYmFNR	N-Term(iTRAQ4plex); M20(Oxidation)	114	P69786	PTS system glucose-specific EIICB component OS=Escherichia coli (strain K12) GN=ptsG PE=1 SV=1 - [PTGCB_ECOLI]	1	1	1	1	104.9	7.75007e-10	0	836.446	3	2507.32	1.57751	142.029	29799	661.2	546.745	2014-0403_iTRAQ-4.raw
MC100	iLIGEVTVVDESEPFAHEk	N-Term(iTRAQ4plex); K19(iTRAQ4plex)	114	P0A9Q7	Aldehyde-alcohol dehydrogenase OS=Escherichia coli (strain K12) GN=adhE PE=1 SV=2 - [ADHE_ECOLI]	1	1	1	1	104.55	7.75162e-10	0	800.771	3	2400.3	3.37234	106.312	20546	139400	149932	2014-0403_iTRAQ-1.raw
YLS1	iLIGEVTVVDESEPFAHEk	N-Term(iTRAQ4plex); K19(iTRAQ4plex)	115	P0A9Q7	Aldehyde-alcohol dehydrogenase OS=Escherichia coli (strain K12) GN=adhE PE=1 SV=2 - [ADHE_ECOLI]	1	1	1	1	104.55	7.75162e-10	0	800.771	3	2400.3	3.37234	106.312	20546	21230	69425.5	2014-0403_iTRAQ-1.raw
MC100	aDIDYNTSEAHTTYGVIGVk	N-Term(iTRAQ4plex); K20(iTRAQ4plex)	117	C4ZUG9	30S ribosomal protein S3 OS=Escherichia coli (strain K12 / MC4100 / BW2952) GN=rpsC PE=3 SV=1 - [RS3_ECOBW]	1	1	1	1	104.32	7.82187e-10	0	814.753	3	2442.24	1.70867	73.6784	14235	59530	59530	2014-0403_iTRAQ-4.raw
YLS1	aDIDYNTSEAHTTYGVIGVk	N-Term(iTRAQ4plex); K20(iTRAQ4plex)	114	C4ZUG9	30S ribosomal protein S3 OS=Escherichia coli (strain K12 / MC4100 / BW2952) GN=rpsC PE=3 SV=1 - [RS3_ECOBW]	1	1	1	1	104.32	7.82187e-10	0	814.753	3	2442.24	1.70867	73.6784	14235	23060	19068.3	2014-0403_iTRAQ-4.raw
MC100	IQLVGDDLFVTNTk	K14(iTRAQ4plex)	114	C4ZZT2	Enolase OS=Escherichia coli (strain K12 / MC4100 / BW2952) GN=eno PE=3 SV=1 - [ENO_ECOBW]	1	1	1	1	103.98	7.97915e-10	0	853.976	2	1706.95	0.597523	101.478	19566	7474	8038.67	2014-0403_iTRAQ-1.raw
YLS1	IQLVGDDLFVTNTk	K14(iTRAQ4plex)	115	C4ZZT2	Enolase OS=Escherichia coli (strain K12 / MC4100 / BW2952) GN=eno PE=3 SV=1 - [ENO_ECOBW]	1	1	1	1	103.98	7.97915e-10	0	853.976	2	1706.95	0.597523	101.478	19566	2976	9732	2014-0403_iTRAQ-1.raw
MC100	yVESQVYQGVVENLASEQAAR	N-Term(iTRAQ4plex)	117	C4ZZ11	ATP synthase gamma chain OS=Escherichia coli (strain K12 / MC4100 / BW2952) GN=atpG PE=3 SV=1 - [ATPG_ECOBW]	1	1	1	1	104.37	8.00653e-10	0	1242.63	2	2484.25	2.2815	102.446	21995	10850	10850	2014-0403_iTRAQ-4.raw
YLS1	yVESQVYQGVVENLASEQAAR	N-Term(iTRAQ4plex)	114	C4ZZ11	ATP synthase gamma chain OS=Escherichia coli (strain K12 / MC4100 / BW2952) GN=atpG PE=3 SV=1 - [ATPG_ECOBW]	1	1	1	1	104.37	8.00653e-10	0	1242.63	2	2484.25	2.2815	102.446	21995	13330	11022.5	2014-0403_iTRAQ-4.raw
MC100	LVDALASSAEIEk	K13(iTRAQ4plex)	117	P08395	Protease 4 OS=Escherichia coli (strain K12) GN=sppA PE=1 SV=2 - [SPPA_ECOLI]	1	1	1	1	104.51	8.03574e-10	0	745.417	2	1489.83	2.84852	70.8149	13415	33180	33180	2014-0403_iTRAQ-4.raw
YLS1	LVDALASSAEIEk	K13(iTRAQ4plex)	114	P08395	Protease 4 OS=Escherichia coli (strain K12) GN=sppA PE=1 SV=2 - [SPPA_ECOLI]	1	1	1	1	104.51	8.03574e-10	0	745.417	2	1489.83	2.84852	70.8149	13415	27940	23103.5	2014-0403_iTRAQ-4.raw
MC100	VGDTVIEFDLPLLEEk	K16(iTRAQ4plex)	117	P69783	Glucose-specific phosphotransferase enzyme IIA component OS=Escherichia coli (strain K12) GN=crr PE=1 SV=2 - [PTGA_ECOLI]	1	1	1	1	104.1	8.13104e-10	0	981.036	2	1961.06	2.46429	132.267	28025	1256	1256	2014-0403_iTRAQ-4.raw
YLS1	VGDTVIEFDLPLLEEk	K16(iTRAQ4plex)	114	P69783	Glucose-specific phosphotransferase enzyme IIA component OS=Escherichia coli (strain K12) GN=crr PE=1 SV=2 - [PTGA_ECOLI]	1	1	1	1	104.1	8.13104e-10	0	981.036	2	1961.06	2.46429	132.267	28025	1395	1153.52	2014-0403_iTRAQ-4.raw
MC100	vGLETLLGVLNASSR	N-Term(iTRAQ4plex)	117	C4ZS72	High frequency lysogenization protein HflD OS=Escherichia coli (strain K12 / MC4100 / BW2952) GN=hflD PE=3 SV=1 - [HFLD_ECOBW]	1	1	1	1	103.89	8.14623e-10	0	836.991	2	1672.97	1.97537	140.504	29526	6788	6788	2014-0403_iTRAQ-4.raw
YLS1	vGLETLLGVLNASSR	N-Term(iTRAQ4plex)	114	C4ZS72	High frequency lysogenization protein HflD OS=Escherichia coli (strain K12 / MC4100 / BW2952) GN=hflD PE=3 SV=1 - [HFLD_ECOBW]	1	1	1	1	103.89	8.14623e-10	0	836.991	2	1672.97	1.97537	140.504	29526	7766	6421.69	2014-0403_iTRAQ-4.raw
YLS1	gVTPVHFDSANDGVAAASEAVNLLR	N-Term(iTRAQ4plex)	117	P21599	Pyruvate kinase II OS=Escherichia coli (strain K12) GN=pykA PE=1 SV=3 - [KPYK2_ECOLI]	1	1	1	1	104.56	8.20621e-10	0	885.463	3	2654.37	3.35316	113.066	23556	3336	6048.09	2014-0403_iTRAQ-3.raw
MC100	gVTPVHFDSANDGVAAASEAVNLLR	N-Term(iTRAQ4plex)	116	P21599	Pyruvate kinase II OS=Escherichia coli (strain K12) GN=pykA PE=1 SV=3 - [KPYK2_ECOLI]	1	1	1	1	104.56	8.20621e-10	0	885.463	3	2654.37	3.35316	113.066	23556	6354	6879.39	2014-0403_iTRAQ-3.raw
MC100	aAVEEGVVAGGGVALIR	N-Term(iTRAQ4plex)	116	C5A1D5	60 kDa chaperonin OS=Escherichia coli (strain K12 / MC4100 / BW2952) GN=groL PE=3 SV=1 - [CH60_ECOBW]	1	1	1	1	103.85	8.2216e-10	0	856.498	2	1711.99	3.95975	85.919	17170	108200	117147	2014-0403_iTRAQ-3.raw
YLS1	aAVEEGVVAGGGVALIR	N-Term(iTRAQ4plex)	117	C5A1D5	60 kDa chaperonin OS=Escherichia coli (strain K12 / MC4100 / BW2952) GN=groL PE=3 SV=1 - [CH60_ECOBW]	1	1	1	1	103.85	8.2216e-10	0	856.498	2	1711.99	3.95975	85.919	17170	83380	151166	2014-0403_iTRAQ-3.raw
MC100	aTGTSEmAPALVAAFGGk	N-Term(iTRAQ4plex); M7(Oxidation); K18(iTRAQ4plex)	114	P69786	PTS system glucose-specific EIICB component OS=Escherichia coli (strain K12) GN=ptsG PE=1 SV=1 - [PTGCB_ECOLI]	1	1	1	1	104.51	8.23044e-10	0	992.029	2	1983.05	2.17255	90.8792	17215	6686	7191.14	2014-0403_iTRAQ-1.raw
YLS1	aTGTSEmAPALVAAFGGk	N-Term(iTRAQ4plex); M7(Oxidation); K18(iTRAQ4plex)	115	P69786	PTS system glucose-specific EIICB component OS=Escherichia coli (strain K12) GN=ptsG PE=1 SV=1 - [PTGCB_ECOLI]	1	1	1	1	104.51	8.23044e-10	0	992.029	2	1983.05	2.17255	90.8792	17215	274	896.024	2014-0403_iTRAQ-1.raw
MC100	dYGVGSDVYSVTSFTELAR	N-Term(iTRAQ4plex)	115	P0AFG8	Pyruvate dehydrogenase E1 component OS=Escherichia coli (strain K12) GN=aceE PE=1 SV=2 - [ODP1_ECOLI]	1	1	1	1	103.77	8.37446e-10	0	737.365	3	2210.08	3.24706	112.265	23303	13050	19686.2	2014-0403_iTRAQ-2.raw
YLS1	dYGVGSDVYSVTSFTELAR	N-Term(iTRAQ4plex)	116	P0AFG8	Pyruvate dehydrogenase E1 component OS=Escherichia coli (strain K12) GN=aceE PE=1 SV=2 - [ODP1_ECOLI]	1	1	1	1	103.77	8.37446e-10	0	737.365	3	2210.08	3.24706	112.265	23303	25540	42127.2	2014-0403_iTRAQ-2.raw
YLS1	aINEQPLNLGQGIWLSDSAEGNLR	N-Term(iTRAQ4plex)	117	P69811	Multiphosphoryl transfer protein OS=Escherichia coli (strain K12) GN=fruB PE=1 SV=1 - [PTFAH_ECOLI]	1	1	1	1	104.86	8.40964e-10	0	913.812	3	2739.42	1.61324	117.551	24419	1933	3504.48	2014-0403_iTRAQ-3.raw
MC100	aINEQPLNLGQGIWLSDSAEGNLR	N-Term(iTRAQ4plex)	116	P69811	Multiphosphoryl transfer protein OS=Escherichia coli (strain K12) GN=fruB PE=1 SV=1 - [PTFAH_ECOLI]	1	1	1	1	104.86	8.40964e-10	0	913.812	3	2739.42	1.61324	117.551	24419	4752	5144.92	2014-0403_iTRAQ-3.raw
YLS1	vGLETLLGVLNASSR	N-Term(iTRAQ4plex)	117	C4ZS72	High frequency lysogenization protein HflD OS=Escherichia coli (strain K12 / MC4100 / BW2952) GN=hflD PE=3 SV=1 - [HFLD_ECOBW]	1	1	1	1	103.75	8.41311e-10	0	836.992	2	1672.98	3.36172	140.491	28660	9553	17319.4	2014-0403_iTRAQ-3.raw
MC100	vGLETLLGVLNASSR	N-Term(iTRAQ4plex)	116	C4ZS72	High frequency lysogenization protein HflD OS=Escherichia coli (strain K12 / MC4100 / BW2952) GN=hflD PE=3 SV=1 - [HFLD_ECOBW]	1	1	1	1	103.75	8.41311e-10	0	836.992	2	1672.98	3.36172	140.491	28660	12450	13479.4	2014-0403_iTRAQ-3.raw
MC100	vINESTNQNAAVk	N-Term(iTRAQ4plex); K13(iTRAQ4plex)	117	P0AG93	Protein translocase subunit SecF OS=Escherichia coli (strain K12) GN=secF PE=1 SV=1 - [SECF_ECOLI]	1	1	1	1	103.71	8.53325e-10	0	838.469	2	1675.93	4.82709	41.4061	5863	11170	11170	2014-0403_iTRAQ-4.raw
YLS1	vINESTNQNAAVk	N-Term(iTRAQ4plex); K13(iTRAQ4plex)	114	P0AG93	Protein translocase subunit SecF OS=Escherichia coli (strain K12) GN=secF PE=1 SV=1 - [SECF_ECOLI]	1	1	1	1	103.71	8.53325e-10	0	838.469	2	1675.93	4.82709	41.4061	5863	17560	14520.3	2014-0403_iTRAQ-4.raw
MC100	yVESQVYQGVVENLASEQAAR	N-Term(iTRAQ4plex)	117	C4ZZ11	ATP synthase gamma chain OS=Escherichia coli (strain K12 / MC4100 / BW2952) GN=atpG PE=3 SV=1 - [ATPG_ECOBW]	1	1	1	1	103.98	8.63881e-10	0	828.757	3	2484.26	3.62737	102.295	21959	11250	11250	2014-0403_iTRAQ-4.raw
YLS1	yVESQVYQGVVENLASEQAAR	N-Term(iTRAQ4plex)	114	C4ZZ11	ATP synthase gamma chain OS=Escherichia coli (strain K12 / MC4100 / BW2952) GN=atpG PE=3 SV=1 - [ATPG_ECOBW]	1	1	1	1	103.98	8.63881e-10	0	828.757	3	2484.26	3.62737	102.295	21959	14200	11741.9	2014-0403_iTRAQ-4.raw
MC100	TEPTYTLYATFDNIGGLk	K18(iTRAQ4plex)	117	P64604	Probable phospholipid ABC transporter-binding protein MlaD OS=Escherichia coli (strain K12) GN=mlaD PE=1 SV=1 - [MLAD_ECOLI]	1	1	1	1	103.63	8.64881e-10	0	1074.56	2	2148.1	2.84965	117.768	25270	1468	1468	2014-0403_iTRAQ-4.raw
YLS1	TEPTYTLYATFDNIGGLk	K18(iTRAQ4plex)	114	P64604	Probable phospholipid ABC transporter-binding protein MlaD OS=Escherichia coli (strain K12) GN=mlaD PE=1 SV=1 - [MLAD_ECOLI]	1	1	1	1	103.63	8.64881e-10	0	1074.56	2	2148.1	2.84965	117.768	25270	2242	1853.9	2014-0403_iTRAQ-4.raw
MC100	qIVLNcGEEPSVVANTVk	N-Term(iTRAQ4plex); C6(Carbamidomethyl); K18(iTRAQ4plex)	117	C5A1D5	60 kDa chaperonin OS=Escherichia coli (strain K12 / MC4100 / BW2952) GN=groL PE=3 SV=1 - [CH60_ECOBW]	1	1	1	1	104.2	8.82039e-10	0	749.076	3	2245.21	1.79234	80.7573	16273	34320	34320	2014-0403_iTRAQ-4.raw
YLS1	qIVLNcGEEPSVVANTVk	N-Term(iTRAQ4plex); C6(Carbamidomethyl); K18(iTRAQ4plex)	114	C5A1D5	60 kDa chaperonin OS=Escherichia coli (strain K12 / MC4100 / BW2952) GN=groL PE=3 SV=1 - [CH60_ECOBW]	1	1	1	1	104.2	8.82039e-10	0	749.076	3	2245.21	1.79234	80.7573	16273	30510	25228.6	2014-0403_iTRAQ-4.raw
YLS1	aGGGSATLSmGQAAAR	N-Term(iTRAQ4plex); M10(Oxidation)	116	C4ZSX4	Malate dehydrogenase OS=Escherichia coli (strain K12 / MC4100 / BW2952) GN=mdh PE=3 SV=1 - [MDH_ECOBW]	2	1	1	1	103.46	8.99408e-10	0	783.394	2	1565.78	-0.490209	31.9394	3882	6044	9969.34	2014-0403_iTRAQ-2.raw
MC100	aGGGSATLSmGQAAAR	N-Term(iTRAQ4plex); M10(Oxidation)	115	C4ZSX4	Malate dehydrogenase OS=Escherichia coli (strain K12 / MC4100 / BW2952) GN=mdh PE=3 SV=1 - [MDH_ECOBW]	2	1	1	1	103.46	8.99408e-10	0	783.394	2	1565.78	-0.490209	31.9394	3882	4451	6714.44	2014-0403_iTRAQ-2.raw
MC100	eLVDDIVLVSEDEIR	N-Term(iTRAQ4plex)	117	P0AGF6	L-threonine dehydratase catabolic TdcB OS=Escherichia coli (strain K12) GN=tdcB PE=1 SV=1 - [TDCB_ECOLI]	1	1	1	1	103.46	8.99408e-10	0	630.008	3	1888.01	3.47216	127.051	27059	1862	1862	2014-0403_iTRAQ-4.raw
YLS1	eLVDDIVLVSEDEIR	N-Term(iTRAQ4plex)	114	P0AGF6	L-threonine dehydratase catabolic TdcB OS=Escherichia coli (strain K12) GN=tdcB PE=1 SV=1 - [TDCB_ECOLI]	1	1	1	1	103.46	8.99408e-10	0	630.008	3	1888.01	3.47216	127.051	27059	6961	5756.03	2014-0403_iTRAQ-4.raw
MC100	VGVIVGAEQQVAEVAQk	K17(iTRAQ4plex)	117	P28635	D-methionine-binding lipoprotein MetQ OS=Escherichia coli (strain K12) GN=metQ PE=1 SV=2 - [METQ_ECOLI]	1	1	1	1	103.45	9.01481e-10	0	935.033	2	1869.06	0.869222	89.7326	18835	15680	15680	2014-0403_iTRAQ-4.raw
YLS1	VGVIVGAEQQVAEVAQk	K17(iTRAQ4plex)	114	P28635	D-methionine-binding lipoprotein MetQ OS=Escherichia coli (strain K12) GN=metQ PE=1 SV=2 - [METQ_ECOLI]	1	1	1	1	103.45	9.01481e-10	0	935.033	2	1869.06	0.869222	89.7326	18835	9211	7616.55	2014-0403_iTRAQ-4.raw
YLS1	vIEDISSTDSQAAHNLALSIDER	N-Term(iTRAQ4plex)	116	P0AD68	Peptidoglycan synthase FtsI OS=Escherichia coli (strain K12) GN=ftsI PE=1 SV=1 - [FTSI_ECOLI]	1	1	1	1	104.52	9.05915e-10	0	876.782	3	2628.33	2.75357	103.232	21405	3700	6103	2014-0403_iTRAQ-2.raw
MC100	vIEDISSTDSQAAHNLALSIDER	N-Term(iTRAQ4plex)	115	P0AD68	Peptidoglycan synthase FtsI OS=Escherichia coli (strain K12) GN=ftsI PE=1 SV=1 - [FTSI_ECOLI]	1	1	1	1	104.52	9.05915e-10	0	876.782	3	2628.33	2.75357	103.232	21405	6282	9476.54	2014-0403_iTRAQ-2.raw
YLS1	gVGEDISDGGNAISGAATk	N-Term(iTRAQ4plex); K19(iTRAQ4plex)	116	P0ADB7	Entericidin B OS=Escherichia coli (strain K12) GN=ecnB PE=3 SV=1 - [ECNB_ECOLI]	1	1	1	1	104.01	9.09569e-10	0	1004.02	2	2007.03	2	62.9917	10964	4900	8082.36	2014-0403_iTRAQ-2.raw
MC100	gVGEDISDGGNAISGAATk	N-Term(iTRAQ4plex); K19(iTRAQ4plex)	115	P0ADB7	Entericidin B OS=Escherichia coli (strain K12) GN=ecnB PE=3 SV=1 - [ECNB_ECOLI]	1	1	1	1	104.01	9.09569e-10	0	1004.02	2	2007.03	2	62.9917	10964	4533	6838.14	2014-0403_iTRAQ-2.raw
MC100	VVNTLGAPIDGk	K12(iTRAQ4plex)	115	C4ZZ12	ATP synthase subunit alpha OS=Escherichia coli (strain K12 / MC4100 / BW2952) GN=atpA PE=3 SV=1 - [ATPA_ECOBW]	1	1	1	1	103.38	9.16129e-10	0	664.39	2	1327.77	2.16497	57.776	9577	39930	60235.3	2014-0403_iTRAQ-2.raw
YLS1	VVNTLGAPIDGk	K12(iTRAQ4plex)	116	C4ZZ12	ATP synthase subunit alpha OS=Escherichia coli (strain K12 / MC4100 / BW2952) GN=atpA PE=3 SV=1 - [ATPA_ECOBW]	1	1	1	1	103.38	9.16129e-10	0	664.39	2	1327.77	2.16497	57.776	9577	37300	61524.9	2014-0403_iTRAQ-2.raw
MC100	vIPSIAYTEPEVAWVGLTEk	N-Term(iTRAQ4plex); K20(iTRAQ4plex)	115	P0A9P0	Dihydrolipoyl dehydrogenase OS=Escherichia coli (strain K12) GN=lpdA PE=1 SV=2 - [DLDH_ECOLI]	1	1	1	1	103.31	9.31015e-10	0	830.797	3	2490.38	1.4054	128.681	26455	7149	10784.4	2014-0403_iTRAQ-2.raw
YLS1	vIPSIAYTEPEVAWVGLTEk	N-Term(iTRAQ4plex); K20(iTRAQ4plex)	116	P0A9P0	Dihydrolipoyl dehydrogenase OS=Escherichia coli (strain K12) GN=lpdA PE=1 SV=2 - [DLDH_ECOLI]	1	1	1	1	103.31	9.31015e-10	0	830.797	3	2490.38	1.4054	128.681	26455	6106	10071.6	2014-0403_iTRAQ-2.raw
MC100	THAPVDFDTAVASTITSHDAGYINk	K25(iTRAQ4plex)	116	P09373	Formate acetyltransferase 1 OS=Escherichia coli (strain K12) GN=pflB PE=1 SV=2 - [PFLB_ECOLI]	1	1	1	1	103.31	9.31015e-10	0	925.796	3	2775.37	0.552083	92.1345	18808	12770	13825.9	2014-0403_iTRAQ-3.raw
YLS1	THAPVDFDTAVASTITSHDAGYINk	K25(iTRAQ4plex)	117	P09373	Formate acetyltransferase 1 OS=Escherichia coli (strain K12) GN=pflB PE=1 SV=2 - [PFLB_ECOLI]	1	1	1	1	103.31	9.31015e-10	0	925.796	3	2775.37	0.552083	92.1345	18808	3891	7054.29	2014-0403_iTRAQ-3.raw
MC100	aTPAVINNDGLNYVPTNR	N-Term(iTRAQ4plex)	115	P39396	Inner membrane protein YjiY OS=Escherichia coli (strain K12) GN=yjiY PE=1 SV=2 - [YJIY_ECOLI]	1	1	1	1	103.27	9.39629e-10	0	1037.05	2	2073.09	1.72596	76.7306	14764	21510	32448.3	2014-0403_iTRAQ-2.raw
YLS1	aTPAVINNDGLNYVPTNR	N-Term(iTRAQ4plex)	116	P39396	Inner membrane protein YjiY OS=Escherichia coli (strain K12) GN=yjiY PE=1 SV=2 - [YJIY_ECOLI]	1	1	1	1	103.27	9.39629e-10	0	1037.05	2	2073.09	1.72596	76.7306	14764	14240	23488.3	2014-0403_iTRAQ-2.raw
MC100	vATEFSETAPATLk	N-Term(iTRAQ4plex); K14(iTRAQ4plex)	116	P0A799	Phosphoglycerate kinase OS=Escherichia coli (strain K12) GN=pgk PE=1 SV=2 - [PGK_ECOLI]	1	1	1	1	103.21	9.52701e-10	0	876.987	2	1752.97	2.4136	74.2876	13960	18660	20202.9	2014-0403_iTRAQ-3.raw
YLS1	vATEFSETAPATLk	N-Term(iTRAQ4plex); K14(iTRAQ4plex)	117	P0A799	Phosphoglycerate kinase OS=Escherichia coli (strain K12) GN=pgk PE=1 SV=2 - [PGK_ECOLI]	1	1	1	1	103.21	9.52701e-10	0	876.987	2	1752.97	2.4136	74.2876	13960	34200	62003.8	2014-0403_iTRAQ-3.raw
MC100	aINEQPLNLGQGIWLSDSAEGNLR	N-Term(iTRAQ4plex)	115	P69811	Multiphosphoryl transfer protein OS=Escherichia coli (strain K12) GN=fruB PE=1 SV=1 - [PTFAH_ECOLI]	1	1	1	1	104.15	9.59556e-10	0	913.812	3	2739.42	1.34588	117.791	24393	2392	3608.39	2014-0403_iTRAQ-2.raw
YLS1	aINEQPLNLGQGIWLSDSAEGNLR	N-Term(iTRAQ4plex)	116	P69811	Multiphosphoryl transfer protein OS=Escherichia coli (strain K12) GN=fruB PE=1 SV=1 - [PTFAH_ECOLI]	1	1	1	1	104.15	9.59556e-10	0	913.812	3	2739.42	1.34588	117.791	24393	3495	5764.87	2014-0403_iTRAQ-2.raw
MC100	VNIAIVGGGATGVELSAELHNAVk	K24(iTRAQ4plex)	117	P00393	NADH dehydrogenase OS=Escherichia coli (strain K12) GN=ndh PE=1 SV=2 - [DHNA_ECOLI]	1	1	1	1	103.13	9.70413e-10	0	821.797	3	2463.38	2.55013	104.944	22568	4645	4645	2014-0403_iTRAQ-4.raw
YLS1	VNIAIVGGGATGVELSAELHNAVk	K24(iTRAQ4plex)	114	P00393	NADH dehydrogenase OS=Escherichia coli (strain K12) GN=ndh PE=1 SV=2 - [DHNA_ECOLI]	1	1	1	1	103.13	9.70413e-10	0	821.797	3	2463.38	2.55013	104.944	22568	4849	4009.63	2014-0403_iTRAQ-4.raw
MC100	lFETSENGLDYFTSVPAR	N-Term(iTRAQ4plex)	115	P33602	NADH-quinone oxidoreductase subunit G OS=Escherichia coli (strain K12) GN=nuoG PE=1 SV=4 - [NUOG_ECOLI]	2	1	1	1	103.12	9.7265e-10	0	1095.55	2	2190.09	1.97888	113.398	23538	2721	4104.69	2014-0403_iTRAQ-2.raw
YLS1	lFETSENGLDYFTSVPAR	N-Term(iTRAQ4plex)	116	P33602	NADH-quinone oxidoreductase subunit G OS=Escherichia coli (strain K12) GN=nuoG PE=1 SV=4 - [NUOG_ECOLI]	2	1	1	1	103.12	9.7265e-10	0	1095.55	2	2190.09	1.97888	113.398	23538	4584	7561.13	2014-0403_iTRAQ-2.raw
MC100	VAmVSmTGSVSAGEk	M3(Oxidation); M6(Oxidation); K15(iTRAQ4plex)	117	P25553	Lactaldehyde dehydrogenase OS=Escherichia coli (strain K12) GN=aldA PE=1 SV=2 - [ALDA_ECOLI]	1	1	1	1	103.11	9.74892e-10	0	815.405	2	1629.8	4.69831	35.7814	4744	1967	1967	2014-0403_iTRAQ-4.raw
YLS1	VAmVSmTGSVSAGEk	M3(Oxidation); M6(Oxidation); K15(iTRAQ4plex)	114	P25553	Lactaldehyde dehydrogenase OS=Escherichia coli (strain K12) GN=aldA PE=1 SV=2 - [ALDA_ECOLI]	1	1	1	1	103.11	9.74892e-10	0	815.405	2	1629.8	4.69831	35.7814	4744	2397	1982.07	2014-0403_iTRAQ-4.raw
MC100	lVNTNVDQAAAASGR	N-Term(iTRAQ4plex)	117	P0AG90	Protein translocase subunit SecD OS=Escherichia coli (strain K12) GN=secD PE=1 SV=1 - [SECD_ECOLI]	1	1	1	1	103.03	9.93017e-10	0	815.938	2	1630.87	3.95376	54.5678	8931	218900	218900	2014-0403_iTRAQ-4.raw
YLS1	lVNTNVDQAAAASGR	N-Term(iTRAQ4plex)	114	P0AG90	Protein translocase subunit SecD OS=Escherichia coli (strain K12) GN=secD PE=1 SV=1 - [SECD_ECOLI]	1	1	1	1	103.03	9.93017e-10	0	815.938	2	1630.87	3.95376	54.5678	8931	252700	208957	2014-0403_iTRAQ-4.raw
MC100	aAELAGNDTIPVEITR	N-Term(iTRAQ4plex)	117	P0ACB7	Protein HemY OS=Escherichia coli (strain K12) GN=hemY PE=1 SV=1 - [HEMY_ECOLI]	1	1	1	1	103.02	9.95306e-10	0	907.494	2	1813.98	1.28655	81.802	16583	116600	116600	2014-0403_iTRAQ-4.raw
YLS1	aAELAGNDTIPVEITR	N-Term(iTRAQ4plex)	114	P0ACB7	Protein HemY OS=Escherichia coli (strain K12) GN=hemY PE=1 SV=1 - [HEMY_ECOLI]	1	1	1	1	103.02	9.95306e-10	0	907.494	2	1813.98	1.28655	81.802	16583	99220	82044.8	2014-0403_iTRAQ-4.raw
MC100	ISEIEADLEk	K10(iTRAQ4plex)	117	C4ZRQ6	UPF0325 protein YaeH OS=Escherichia coli (strain K12 / MC4100 / BW2952) GN=yaeH PE=3 SV=1 - [YAEH_ECOBW]	1	1	1	1	102.99	1.00221e-09	0	645.851	2	1290.7	3.674	64.7438	11707	27540	27540	2014-0403_iTRAQ-4.raw
YLS1	ISEIEADLEk	K10(iTRAQ4plex)	114	C4ZRQ6	UPF0325 protein YaeH OS=Escherichia coli (strain K12 / MC4100 / BW2952) GN=yaeH PE=3 SV=1 - [YAEH_ECOBW]	1	1	1	1	102.99	1.00221e-09	0	645.851	2	1290.7	3.674	64.7438	11707	32680	27023	2014-0403_iTRAQ-4.raw
YLS1	LVDALASSAEIEk	K13(iTRAQ4plex)	116	P08395	Protease 4 OS=Escherichia coli (strain K12) GN=sppA PE=1 SV=2 - [SPPA_ECOLI]	1	1	1	1	103.81	1.01066e-09	0	745.416	2	1489.82	0.554319	70.4971	13038	10190	16808	2014-0403_iTRAQ-2.raw
MC100	LVDALASSAEIEk	K13(iTRAQ4plex)	115	P08395	Protease 4 OS=Escherichia coli (strain K12) GN=sppA PE=1 SV=2 - [SPPA_ECOLI]	1	1	1	1	103.81	1.01066e-09	0	745.416	2	1489.82	0.554319	70.4971	13038	12960	19550.5	2014-0403_iTRAQ-2.raw
MC100	vIImDEPTDALTDTETESLFR	N-Term(iTRAQ4plex); M4(Oxidation)	117	P04983	Ribose import ATP-binding protein RbsA OS=Escherichia coli (strain K12) GN=rbsA PE=1 SV=1 - [RBSA_ECOLI]	1	1	1	1	102.88	1.02791e-09	0	1278.63	2	2556.26	3.12463	111.42	23972	8789	8789	2014-0403_iTRAQ-4.raw
YLS1	vIImDEPTDALTDTETESLFR	N-Term(iTRAQ4plex); M4(Oxidation)	114	P04983	Ribose import ATP-binding protein RbsA OS=Escherichia coli (strain K12) GN=rbsA PE=1 SV=1 - [RBSA_ECOLI]	1	1	1	1	102.88	1.02791e-09	0	1278.63	2	2556.26	3.12463	111.42	23972	10400	8599.74	2014-0403_iTRAQ-4.raw
MC100	vNSPGGSVTASEVIR	N-Term(iTRAQ4plex)	114	P08395	Protease 4 OS=Escherichia coli (strain K12) GN=sppA PE=1 SV=2 - [SPPA_ECOLI]	1	1	1	1	102.85	1.03504e-09	0	808.941	2	1616.88	1.73634	62.1983	10045	33040	35536.2	2014-0403_iTRAQ-1.raw
YLS1	vNSPGGSVTASEVIR	N-Term(iTRAQ4plex)	115	P08395	Protease 4 OS=Escherichia coli (strain K12) GN=sppA PE=1 SV=2 - [SPPA_ECOLI]	1	1	1	1	102.85	1.03504e-09	0	808.941	2	1616.88	1.73634	62.1983	10045	11720	38326.3	2014-0403_iTRAQ-1.raw
MC100	tGISAAFLGNTAEQVIDHLR	N-Term(iTRAQ4plex)	117	P0AAC0	Universal stress protein E OS=Escherichia coli (strain K12) GN=uspE PE=1 SV=2 - [USPE_ECOLI]	1	1	1	1	102.79	1.04944e-09	0	753.076	3	2257.21	2.80302	136.775	28852	1202	1202	2014-0403_iTRAQ-4.raw
YLS1	tGISAAFLGNTAEQVIDHLR	N-Term(iTRAQ4plex)	114	P0AAC0	Universal stress protein E OS=Escherichia coli (strain K12) GN=uspE PE=1 SV=2 - [USPE_ECOLI]	1	1	1	1	102.79	1.04944e-09	0	753.076	3	2257.21	2.80302	136.775	28852	3220	2662.61	2014-0403_iTRAQ-4.raw
MC100	vVLASNGSQVTVSPR	N-Term(iTRAQ4plex)	115	P0A905	Outer membrane lipoprotein SlyB OS=Escherichia coli (strain K12) GN=slyB PE=2 SV=1 - [SLYB_ECOLI]	1	1	1	1	102.77	1.05428e-09	0	829.472	2	1657.94	1.28672	61.8708	10677	5058	7630.11	2014-0403_iTRAQ-2.raw
YLS1	vVLASNGSQVTVSPR	N-Term(iTRAQ4plex)	116	P0A905	Outer membrane lipoprotein SlyB OS=Escherichia coli (strain K12) GN=slyB PE=2 SV=1 - [SLYB_ECOLI]	1	1	1	1	102.77	1.05428e-09	0	829.472	2	1657.94	1.28672	61.8708	10677	5297	8737.19	2014-0403_iTRAQ-2.raw
MC100	nTDFFGLVDGLNFAVQYQGk	N-Term(iTRAQ4plex); K20(iTRAQ4plex)	115	P06996	Outer membrane protein C OS=Escherichia coli (strain K12) GN=ompC PE=1 SV=1 - [OMPC_ECOLI]	2	1	1	1	103.33	1.0591e-09	0	841.106	3	2521.3	2.87147	139.009	28343	556.2	839.041	2014-0403_iTRAQ-2.raw
YLS1	nTDFFGLVDGLNFAVQYQGk	N-Term(iTRAQ4plex); K20(iTRAQ4plex)	116	P06996	Outer membrane protein C OS=Escherichia coli (strain K12) GN=ompC PE=1 SV=1 - [OMPC_ECOLI]	2	1	1	1	103.33	1.0591e-09	0	841.106	3	2521.3	2.87147	139.009	28343	466.3	769.144	2014-0403_iTRAQ-2.raw
MC100	fFQVYDPAYYDSk	N-Term(iTRAQ4plex); K13(iTRAQ4plex)	117	P33602	NADH-quinone oxidoreductase subunit G OS=Escherichia coli (strain K12) GN=nuoG PE=1 SV=4 - [NUOG_ECOLI]	2	1	1	1	102.73	1.06404e-09	0	965.983	2	1930.96	6.14427	100.849	21628	12870	12870	2014-0403_iTRAQ-4.raw
YLS1	fFQVYDPAYYDSk	N-Term(iTRAQ4plex); K13(iTRAQ4plex)	114	P33602	NADH-quinone oxidoreductase subunit G OS=Escherichia coli (strain K12) GN=nuoG PE=1 SV=4 - [NUOG_ECOLI]	2	1	1	1	102.73	1.06404e-09	0	965.983	2	1930.96	6.14427	100.849	21628	19730	16314.7	2014-0403_iTRAQ-4.raw
MC100	sDETVSLYQNADDcSAANPGk	N-Term(iTRAQ4plex); C14(Carbamidomethyl); K21(iTRAQ4plex)	116	H0QEJ7	Conserved outer membrane protein OS=Escherichia coli str. K-12 substr. MDS42 GN=ygiB PE=4 SV=1 - [H0QEJ7_ECOLI]	2	1	1	1	102.7	1.07141e-09	0	844.061	3	2530.17	3.11873	59.8456	9946	5143	5568.25	2014-0403_iTRAQ-3.raw
YLS1	sDETVSLYQNADDcSAANPGk	N-Term(iTRAQ4plex); C14(Carbamidomethyl); K21(iTRAQ4plex)	117	H0QEJ7	Conserved outer membrane protein OS=Escherichia coli str. K-12 substr. MDS42 GN=ygiB PE=4 SV=1 - [H0QEJ7_ECOLI]	2	1	1	1	102.7	1.07141e-09	0	844.061	3	2530.17	3.11873	59.8456	9946	2790	5058.2	2014-0403_iTRAQ-3.raw
MC100	SSEVYGQTNIGGk	K13(iTRAQ4plex)	116	C5A093	Glycerol kinase OS=Escherichia coli (strain K12 / MC4100 / BW2952) GN=glpK PE=3 SV=1 - [GLPK_ECOBW]	1	1	1	1	102.65	1.08382e-09	0	742.381	2	1483.75	2.43969	43.8962	6162	12930	13999.1	2014-0403_iTRAQ-3.raw
YLS1	SSEVYGQTNIGGk	K13(iTRAQ4plex)	117	C5A093	Glycerol kinase OS=Escherichia coli (strain K12 / MC4100 / BW2952) GN=glpK PE=3 SV=1 - [GLPK_ECOBW]	1	1	1	1	102.65	1.08382e-09	0	742.381	2	1483.75	2.43969	43.8962	6162	10500	19036.3	2014-0403_iTRAQ-3.raw
MC100	aVSEATAEVDVISAAALSEQQLAk	N-Term(iTRAQ4plex); K24(iTRAQ4plex)	117	C4ZZ13	ATP synthase subunit delta OS=Escherichia coli (strain K12 / MC4100 / BW2952) GN=atpH PE=3 SV=1 - [ATPD_ECOBW]	1	1	1	1	102.98	1.08504e-09	0	673.12	4	2689.46	2.33139	119.793	25668	3104	3104	2014-0403_iTRAQ-4.raw
YLS1	aVSEATAEVDVISAAALSEQQLAk	N-Term(iTRAQ4plex); K24(iTRAQ4plex)	114	C4ZZ13	ATP synthase subunit delta OS=Escherichia coli (strain K12 / MC4100 / BW2952) GN=atpH PE=3 SV=1 - [ATPD_ECOBW]	1	1	1	1	102.98	1.08504e-09	0	673.12	4	2689.46	2.33139	119.793	25668	5130	4241.99	2014-0403_iTRAQ-4.raw
MC100	SLNFLDFEQPIAELEAk	K17(iTRAQ4plex)	116	C4ZRS7	Acetyl-coenzyme A carboxylase carboxyl transferase subunit alpha OS=Escherichia coli (strain K12 / MC4100 / BW2952) GN=accA PE=3 SV=1 - [ACCA_ECOBW]	1	1	1	1	103.09	1.09227e-09	0	1054.56	2	2108.11	3.71768	138.598	28321	723.7	783.54	2014-0403_iTRAQ-3.raw
YLS1	SLNFLDFEQPIAELEAk	K17(iTRAQ4plex)	117	C4ZRS7	Acetyl-coenzyme A carboxylase carboxyl transferase subunit alpha OS=Escherichia coli (strain K12 / MC4100 / BW2952) GN=accA PE=3 SV=1 - [ACCA_ECOBW]	1	1	1	1	103.09	1.09227e-09	0	1054.56	2	2108.11	3.71768	138.598	28321	1686	3056.68	2014-0403_iTRAQ-3.raw
MC100	iSGAGIQESHVHDVTITk	N-Term(iTRAQ4plex); K18(iTRAQ4plex)	114	P0ADG7	Inosine-5'-monophosphate dehydrogenase OS=Escherichia coli (strain K12) GN=guaB PE=1 SV=1 - [IMDH_ECOLI]	1	1	1	1	102.59	1.0989e-09	0	727.403	3	2180.19	1.32637	61.1915	9798	16850	18123	2014-0403_iTRAQ-1.raw
YLS1	iSGAGIQESHVHDVTITk	N-Term(iTRAQ4plex); K18(iTRAQ4plex)	115	P0ADG7	Inosine-5'-monophosphate dehydrogenase OS=Escherichia coli (strain K12) GN=guaB PE=1 SV=1 - [IMDH_ECOLI]	1	1	1	1	102.59	1.0989e-09	0	727.403	3	2180.19	1.32637	61.1915	9798	10570	34565.6	2014-0403_iTRAQ-1.raw
MC100	aINALANPTTNSYk	N-Term(iTRAQ4plex); K14(iTRAQ4plex)	117	P0A9C5	Glutamine synthetase OS=Escherichia coli (strain K12) GN=glnA PE=1 SV=2 - [GLNA_ECOLI]	1	1	1	1	102.56	1.10651e-09	0	883.491	2	1765.97	3.09257	64.1901	11550	19490	19490	2014-0403_iTRAQ-4.raw
YLS1	aINALANPTTNSYk	N-Term(iTRAQ4plex); K14(iTRAQ4plex)	114	P0A9C5	Glutamine synthetase OS=Escherichia coli (strain K12) GN=glnA PE=1 SV=2 - [GLNA_ECOLI]	1	1	1	1	102.56	1.10651e-09	0	883.491	2	1765.97	3.09257	64.1901	11550	21360	17662.5	2014-0403_iTRAQ-4.raw
MC100	ATGTSEmAPALVAAFGGk	M7(Oxidation); K18(iTRAQ4plex)	117	P69786	PTS system glucose-specific EIICB component OS=Escherichia coli (strain K12) GN=ptsG PE=1 SV=1 - [PTGCB_ECOLI]	1	1	1	1	102.73	1.10667e-09	0	919.977	2	1838.95	1.68563	88.0835	18381	6194	6194	2014-0403_iTRAQ-4.raw
YLS1	ATGTSEmAPALVAAFGGk	M7(Oxidation); K18(iTRAQ4plex)	114	P69786	PTS system glucose-specific EIICB component OS=Escherichia coli (strain K12) GN=ptsG PE=1 SV=1 - [PTGCB_ECOLI]	1	1	1	1	102.73	1.10667e-09	0	919.977	2	1838.95	1.68563	88.0835	18381	7238	5985.09	2014-0403_iTRAQ-4.raw
MC100	AAPSYEELSNSQELLETGIk	K20(iTRAQ4plex)	117	C4ZZ10	ATP synthase subunit beta OS=Escherichia coli (strain K12 / MC4100 / BW2952) GN=atpD PE=3 SV=1 - [ATPB_ECOBW]	1	1	1	1	102.55	1.10906e-09	0	1162.09	2	2323.18	0.894188	97.2906	20773	2917	2917	2014-0403_iTRAQ-4.raw
YLS1	AAPSYEELSNSQELLETGIk	K20(iTRAQ4plex)	114	C4ZZ10	ATP synthase subunit beta OS=Escherichia coli (strain K12 / MC4100 / BW2952) GN=atpD PE=3 SV=1 - [ATPB_ECOBW]	1	1	1	1	102.55	1.10906e-09	0	1162.09	2	2323.18	0.894188	97.2906	20773	2562	2118.51	2014-0403_iTRAQ-4.raw
MC100	LTTDIGPVIDSEAk	K14(iTRAQ4plex)	117	P09546	Bifunctional protein PutA OS=Escherichia coli (strain K12) GN=putA PE=1 SV=3 - [PUTA_ECOLI]	1	1	1	1	102.54	1.11162e-09	0	801.942	2	1602.88	3.2116	73.508	14184	23640	23640	2014-0403_iTRAQ-4.raw
YLS1	LTTDIGPVIDSEAk	K14(iTRAQ4plex)	114	P09546	Bifunctional protein PutA OS=Escherichia coli (strain K12) GN=putA PE=1 SV=3 - [PUTA_ECOLI]	1	1	1	1	102.54	1.11162e-09	0	801.942	2	1602.88	3.2116	73.508	14184	20990	17356.6	2014-0403_iTRAQ-4.raw
MC100	lTTDIGPVIDSEAk	N-Term(iTRAQ4plex); K14(iTRAQ4plex)	117	P09546	Bifunctional protein PutA OS=Escherichia coli (strain K12) GN=putA PE=1 SV=3 - [PUTA_ECOLI]	1	1	1	1	102.52	1.11675e-09	0	873.993	2	1746.98	3.63844	81.9887	16640	30720	30720	2014-0403_iTRAQ-4.raw
YLS1	lTTDIGPVIDSEAk	N-Term(iTRAQ4plex); K14(iTRAQ4plex)	114	P09546	Bifunctional protein PutA OS=Escherichia coli (strain K12) GN=putA PE=1 SV=3 - [PUTA_ECOLI]	1	1	1	1	102.52	1.11675e-09	0	873.993	2	1746.98	3.63844	81.9887	16640	30810	25476.7	2014-0403_iTRAQ-4.raw
YLS1	aIAEATEAGLLGk	N-Term(iTRAQ4plex); K13(iTRAQ4plex)	117	P31979	NADH-quinone oxidoreductase subunit F OS=Escherichia coli (strain K12) GN=nuoF PE=1 SV=3 - [NUOF_ECOLI]	1	1	1	1	102.51	1.11933e-09	0	766.453	2	1531.9	3.76671	80.9676	15826	155600	282099	2014-0403_iTRAQ-3.raw
MC100	aIAEATEAGLLGk	N-Term(iTRAQ4plex); K13(iTRAQ4plex)	116	P31979	NADH-quinone oxidoreductase subunit F OS=Escherichia coli (strain K12) GN=nuoF PE=1 SV=3 - [NUOF_ECOLI]	1	1	1	1	102.51	1.11933e-09	0	766.453	2	1531.9	3.76671	80.9676	15826	225500	244146	2014-0403_iTRAQ-3.raw
MC100	aNDIDVPAALIDSEIDVLR	N-Term(iTRAQ4plex)	115	C4ZTJ3	Trigger factor OS=Escherichia coli (strain K12 / MC4100 / BW2952) GN=tig PE=3 SV=1 - [TIG_ECOBW]	1	1	1	1	103.55	1.1238e-09	0	1092.09	2	2183.17	3.05047	136.354	27866	1854	2796.8	2014-0403_iTRAQ-2.raw
YLS1	aNDIDVPAALIDSEIDVLR	N-Term(iTRAQ4plex)	116	C4ZTJ3	Trigger factor OS=Escherichia coli (strain K12 / MC4100 / BW2952) GN=tig PE=3 SV=1 - [TIG_ECOBW]	1	1	1	1	103.55	1.1238e-09	0	1092.09	2	2183.17	3.05047	136.354	27866	2882	4753.75	2014-0403_iTRAQ-2.raw
MC100	sVDVGVVESATLADDLTHVEIk	N-Term(iTRAQ4plex); K22(iTRAQ4plex)	116	P43671	Paraquat-inducible protein B OS=Escherichia coli (strain K12) GN=pqiB PE=2 SV=2 - [PQIB_ECOLI]	1	1	1	1	102.47	1.12968e-09	0	862.471	3	2585.4	3.04277	119.419	24774	4908	5313.82	2014-0403_iTRAQ-3.raw
YLS1	sVDVGVVESATLADDLTHVEIk	N-Term(iTRAQ4plex); K22(iTRAQ4plex)	117	P43671	Paraquat-inducible protein B OS=Escherichia coli (strain K12) GN=pqiB PE=2 SV=2 - [PQIB_ECOLI]	1	1	1	1	102.47	1.12968e-09	0	862.471	3	2585.4	3.04277	119.419	24774	3490	6327.29	2014-0403_iTRAQ-3.raw
MC100	IQLVGDDLFVTNTk	K14(iTRAQ4plex)	116	C4ZZT2	Enolase OS=Escherichia coli (strain K12 / MC4100 / BW2952) GN=eno PE=3 SV=1 - [ENO_ECOBW]	1	1	1	1	102.44	1.13751e-09	0	853.976	2	1706.95	0.597523	100.569	20872	8324	9012.28	2014-0403_iTRAQ-3.raw
YLS1	IQLVGDDLFVTNTk	K14(iTRAQ4plex)	117	C4ZZT2	Enolase OS=Escherichia coli (strain K12 / MC4100 / BW2952) GN=eno PE=3 SV=1 - [ENO_ECOBW]	1	1	1	1	102.44	1.13751e-09	0	853.976	2	1706.95	0.597523	100.569	20872	4328	7846.56	2014-0403_iTRAQ-3.raw
MC100	eTATTAPVQTASPAQTTATPAAGAk	N-Term(iTRAQ4plex); K25(iTRAQ4plex)	115	P11557	Protein DamX OS=Escherichia coli (strain K12) GN=damX PE=1 SV=2 - [DAMX_ECOLI]	1	1	1	1	103.16	1.1376e-09	0	877.469	3	2630.39	1.74832	48.662	7323	2695	4065.47	2014-0403_iTRAQ-2.raw
YLS1	eTATTAPVQTASPAQTTATPAAGAk	N-Term(iTRAQ4plex); K25(iTRAQ4plex)	116	P11557	Protein DamX OS=Escherichia coli (strain K12) GN=damX PE=1 SV=2 - [DAMX_ECOLI]	1	1	1	1	103.16	1.1376e-09	0	877.469	3	2630.39	1.74832	48.662	7323	2440	4024.68	2014-0403_iTRAQ-2.raw
MC100	aVAEVYASSDAHEk	N-Term(iTRAQ4plex); K14(iTRAQ4plex)	114	B1XBA8	Catalase-peroxidase OS=Escherichia coli (strain K12 / DH10B) GN=katG PE=3 SV=1 - [KATG_ECODH]	1	1	1	1	102.43	1.14014e-09	0	588.975	3	1764.91	4.96381	45.1242	6274	364800	392361	2014-0403_iTRAQ-1.raw
YLS1	aVAEVYASSDAHEk	N-Term(iTRAQ4plex); K14(iTRAQ4plex)	115	B1XBA8	Catalase-peroxidase OS=Escherichia coli (strain K12 / DH10B) GN=katG PE=3 SV=1 - [KATG_ECODH]	1	1	1	1	102.43	1.14014e-09	0	588.975	3	1764.91	4.96381	45.1242	6274	45660	149316	2014-0403_iTRAQ-1.raw
MC100	VAmVSmTGSVSAGEk	M3(Oxidation); M6(Oxidation); K15(iTRAQ4plex)	115	P25553	Lactaldehyde dehydrogenase OS=Escherichia coli (strain K12) GN=aldA PE=1 SV=2 - [ALDA_ECOLI]	1	1	1	1	102.38	1.15334e-09	0	815.403	2	1629.8	2.07686	35.4937	4538	853.6	1287.68	2014-0403_iTRAQ-2.raw
YLS1	VAmVSmTGSVSAGEk	M3(Oxidation); M6(Oxidation); K15(iTRAQ4plex)	116	P25553	Lactaldehyde dehydrogenase OS=Escherichia coli (strain K12) GN=aldA PE=1 SV=2 - [ALDA_ECOLI]	1	1	1	1	102.38	1.15334e-09	0	815.403	2	1629.8	2.07686	35.4937	4538	1030	1698.94	2014-0403_iTRAQ-2.raw
MC100	fNVPVSDADIEk	N-Term(iTRAQ4plex); K12(iTRAQ4plex)	117	P0AFG8	Pyruvate dehydrogenase E1 component OS=Escherichia coli (strain K12) GN=aceE PE=1 SV=2 - [ODP1_ECOLI]	1	1	1	1	102.38	1.15334e-09	0	811.44	2	1621.87	3.5276	77.7483	15403	94760	94760	2014-0403_iTRAQ-4.raw
YLS1	fNVPVSDADIEk	N-Term(iTRAQ4plex); K12(iTRAQ4plex)	114	P0AFG8	Pyruvate dehydrogenase E1 component OS=Escherichia coli (strain K12) GN=aceE PE=1 SV=2 - [ODP1_ECOLI]	1	1	1	1	102.38	1.15334e-09	0	811.44	2	1621.87	3.5276	77.7483	15403	112900	93356.8	2014-0403_iTRAQ-4.raw
MC100	QAIFATPAFQVDGk	K14(iTRAQ4plex)	117	P0ADY1	Peptidyl-prolyl cis-trans isomerase D OS=Escherichia coli (strain K12) GN=ppiD PE=1 SV=1 - [PPID_ECOLI]	1	1	1	1	102.45	1.15762e-09	0	818.945	2	1636.88	0.922448	91.658	19348	17560	17560	2014-0403_iTRAQ-4.raw
YLS1	QAIFATPAFQVDGk	K14(iTRAQ4plex)	114	P0ADY1	Peptidyl-prolyl cis-trans isomerase D OS=Escherichia coli (strain K12) GN=ppiD PE=1 SV=1 - [PPID_ECOLI]	1	1	1	1	102.45	1.15762e-09	0	818.945	2	1636.88	0.922448	91.658	19348	17080	14123.4	2014-0403_iTRAQ-4.raw
MC100	TPNPGNTmSEQLGDk	M8(Oxidation); K15(iTRAQ4plex)	117	P0AAI3	ATP-dependent zinc metalloprotease FtsH OS=Escherichia coli (strain K12) GN=ftsH PE=1 SV=1 - [FTSH_ECOLI]	1	1	1	1	102.36	1.15866e-09	0	874.918	2	1748.83	3.02835	38.3429	5236	6569	6569	2014-0403_iTRAQ-4.raw
YLS1	TPNPGNTmSEQLGDk	M8(Oxidation); K15(iTRAQ4plex)	114	P0AAI3	ATP-dependent zinc metalloprotease FtsH OS=Escherichia coli (strain K12) GN=ftsH PE=1 SV=1 - [FTSH_ECOLI]	1	1	1	1	102.36	1.15866e-09	0	874.918	2	1748.83	3.02835	38.3429	5236	3775	3121.54	2014-0403_iTRAQ-4.raw
MC100	gSEWENLSAPAk	N-Term(iTRAQ4plex); K12(iTRAQ4plex)	114	P0AG99	Protein-export membrane protein SecG OS=Escherichia coli (strain K12) GN=secG PE=1 SV=1 - [SECG_ECOLI]	1	1	1	1	102.32	1.16938e-09	0	788.917	2	1576.83	3.62149	66.9128	11207	78430	84355.5	2014-0403_iTRAQ-1.raw
YLS1	gSEWENLSAPAk	N-Term(iTRAQ4plex); K12(iTRAQ4plex)	115	P0AG99	Protein-export membrane protein SecG OS=Escherichia coli (strain K12) GN=secG PE=1 SV=1 - [SECG_ECOLI]	1	1	1	1	102.32	1.16938e-09	0	788.917	2	1576.83	3.62149	66.9128	11207	29100	95161.7	2014-0403_iTRAQ-1.raw
MC100	eLVDDIVLVSEDEIR	N-Term(iTRAQ4plex)	114	P0AGF6	L-threonine dehydratase catabolic TdcB OS=Escherichia coli (strain K12) GN=tdcB PE=1 SV=1 - [TDCB_ECOLI]	1	1	1	1	102.31	1.17208e-09	0	944.508	2	1888.01	2.38014	127.668	24596	3665	3941.9	2014-0403_iTRAQ-1.raw
YLS1	eLVDDIVLVSEDEIR	N-Term(iTRAQ4plex)	115	P0AGF6	L-threonine dehydratase catabolic TdcB OS=Escherichia coli (strain K12) GN=tdcB PE=1 SV=1 - [TDCB_ECOLI]	1	1	1	1	102.31	1.17208e-09	0	944.508	2	1888.01	2.38014	127.668	24596	348.3	1139	2014-0403_iTRAQ-1.raw
MC100	iDETIAQVTGSAHVGNLYVNR	N-Term(iTRAQ4plex)	114	P09546	Bifunctional protein PutA OS=Escherichia coli (strain K12) GN=putA PE=1 SV=3 - [PUTA_ECOLI]	1	1	1	1	103.74	1.17291e-09	0	801.096	3	2401.27	6.28953	100.958	19451	11230	12078.4	2014-0403_iTRAQ-1.raw
YLS1	iDETIAQVTGSAHVGNLYVNR	N-Term(iTRAQ4plex)	115	P09546	Bifunctional protein PutA OS=Escherichia coli (strain K12) GN=putA PE=1 SV=3 - [PUTA_ECOLI]	1	1	1	1	103.74	1.17291e-09	0	801.096	3	2401.27	6.28953	100.958	19451	2449	8008.63	2014-0403_iTRAQ-1.raw
MC100	aATAGNGNEAAIEAQAAGVEQR	N-Term(iTRAQ4plex)	116	P00363	Fumarate reductase flavoprotein subunit OS=Escherichia coli (strain K12) GN=frdA PE=1 SV=3 - [FRDA_ECOLI]	1	1	1	1	102.29	1.17749e-09	0	1122.06	2	2243.12	2.69627	61.1186	10286	6596	7141.4	2014-0403_iTRAQ-3.raw
YLS1	aATAGNGNEAAIEAQAAGVEQR	N-Term(iTRAQ4plex)	117	P00363	Fumarate reductase flavoprotein subunit OS=Escherichia coli (strain K12) GN=frdA PE=1 SV=3 - [FRDA_ECOLI]	1	1	1	1	102.29	1.17749e-09	0	1122.06	2	2243.12	2.69627	61.1186	10286	2952	5351.91	2014-0403_iTRAQ-3.raw
MC100	yYLATGGGDISQAEVLLk	N-Term(iTRAQ4plex); K18(iTRAQ4plex)	117	P0ABC3	Modulator of FtsH protease HflC OS=Escherichia coli (strain K12) GN=hflC PE=1 SV=1 - [HFLC_ECOLI]	1	1	1	1	102.27	1.18292e-09	0	729.406	3	2186.2	4.48067	106.72	22963	28540	28540	2014-0403_iTRAQ-4.raw
YLS1	yYLATGGGDISQAEVLLk	N-Term(iTRAQ4plex); K18(iTRAQ4plex)	114	P0ABC3	Modulator of FtsH protease HflC OS=Escherichia coli (strain K12) GN=hflC PE=1 SV=1 - [HFLC_ECOLI]	1	1	1	1	102.27	1.18292e-09	0	729.406	3	2186.2	4.48067	106.72	22963	43540	36003.1	2014-0403_iTRAQ-4.raw
MC100	ISEIEADLEk	K10(iTRAQ4plex)	114	C4ZRQ6	UPF0325 protein YaeH OS=Escherichia coli (strain K12 / MC4100 / BW2952) GN=yaeH PE=3 SV=1 - [YAEH_ECOBW]	1	1	1	1	102.22	1.19662e-09	0	645.851	2	1290.69	2.25534	66.8724	11196	19310	20768.9	2014-0403_iTRAQ-1.raw
YLS1	ISEIEADLEk	K10(iTRAQ4plex)	115	C4ZRQ6	UPF0325 protein YaeH OS=Escherichia coli (strain K12 / MC4100 / BW2952) GN=yaeH PE=3 SV=1 - [YAEH_ECOBW]	1	1	1	1	102.22	1.19662e-09	0	645.851	2	1290.69	2.25534	66.8724	11196	6986	22845.3	2014-0403_iTRAQ-1.raw
MC100	dHAPLmQEINQTGGYNDEIEGk	N-Term(iTRAQ4plex); M6(Oxidation); K22(iTRAQ4plex)	114	C4ZZ12	ATP synthase subunit alpha OS=Escherichia coli (strain K12 / MC4100 / BW2952) GN=atpA PE=3 SV=1 - [ATPA_ECOBW]	1	1	1	1	102.16	1.21327e-09	0	921.779	3	2763.32	3.29772	66.7002	11149	15010	16144	2014-0403_iTRAQ-1.raw
YLS1	dHAPLmQEINQTGGYNDEIEGk	N-Term(iTRAQ4plex); M6(Oxidation); K22(iTRAQ4plex)	115	C4ZZ12	ATP synthase subunit alpha OS=Escherichia coli (strain K12 / MC4100 / BW2952) GN=atpA PE=3 SV=1 - [ATPA_ECOBW]	1	1	1	1	102.16	1.21327e-09	0	921.779	3	2763.32	3.29772	66.7002	11149	3872	12662.1	2014-0403_iTRAQ-1.raw
MC100	gHAkPYTAPVAATAPVAASGPk	N-Term(iTRAQ4plex); K4(iTRAQ4plex); K22(iTRAQ4plex)	117	P20966	PTS system fructose-specific EIIBC component OS=Escherichia coli (strain K12) GN=fruA PE=4 SV=1 - [PTFBC_ECOLI]	1	1	1	1	102.1	1.23015e-09	0	832.147	3	2494.43	5.28099	50.5572	7936	4240	4240	2014-0403_iTRAQ-4.raw
YLS1	gHAkPYTAPVAATAPVAASGPk	N-Term(iTRAQ4plex); K4(iTRAQ4plex); K22(iTRAQ4plex)	114	P20966	PTS system fructose-specific EIIBC component OS=Escherichia coli (strain K12) GN=fruA PE=4 SV=1 - [PTFBC_ECOLI]	1	1	1	1	102.1	1.23015e-09	0	832.147	3	2494.43	5.28099	50.5572	7936	5702	4714.97	2014-0403_iTRAQ-4.raw
MC100	eLAETNITQVIVTHEVEVAR	N-Term(iTRAQ4plex)	114	P0AAF6	Arginine transport ATP-binding protein ArtP OS=Escherichia coli (strain K12) GN=artP PE=1 SV=1 - [ARTP_ECOLI]	1	1	1	1	102.03	1.25013e-09	0	799.106	3	2395.3	4.07814	103.742	20018	18600	20005.3	2014-0403_iTRAQ-1.raw
YLS1	eLAETNITQVIVTHEVEVAR	N-Term(iTRAQ4plex)	115	P0AAF6	Arginine transport ATP-binding protein ArtP OS=Escherichia coli (strain K12) GN=artP PE=1 SV=1 - [ARTP_ECOLI]	1	1	1	1	102.03	1.25013e-09	0	799.106	3	2395.3	4.07814	103.742	20018	5629	18407.7	2014-0403_iTRAQ-1.raw
MC100	nIAIEHSGYSVFAGVGER	N-Term(iTRAQ4plex)	117	C4ZZ10	ATP synthase subunit beta OS=Escherichia coli (strain K12 / MC4100 / BW2952) GN=atpD PE=3 SV=1 - [ATPB_ECOBW]	1	1	1	1	101.98	1.26461e-09	0	1025.53	2	2050.05	2.69838	84.0973	17253	71370	71370	2014-0403_iTRAQ-4.raw
YLS1	nIAIEHSGYSVFAGVGER	N-Term(iTRAQ4plex)	114	C4ZZ10	ATP synthase subunit beta OS=Escherichia coli (strain K12 / MC4100 / BW2952) GN=atpD PE=3 SV=1 - [ATPB_ECOBW]	1	1	1	1	101.98	1.26461e-09	0	1025.53	2	2050.05	2.69838	84.0973	17253	93420	77248.8	2014-0403_iTRAQ-4.raw
MC100	lFETSENGLDYFTSVPAR	N-Term(iTRAQ4plex)	116	P33602	NADH-quinone oxidoreductase subunit G OS=Escherichia coli (strain K12) GN=nuoG PE=1 SV=4 - [NUOG_ECOLI]	2	1	1	1	101.95	1.27338e-09	0	1095.55	2	2190.08	0.195277	112.952	23534	9078	9828.62	2014-0403_iTRAQ-3.raw
YLS1	lFETSENGLDYFTSVPAR	N-Term(iTRAQ4plex)	117	P33602	NADH-quinone oxidoreductase subunit G OS=Escherichia coli (strain K12) GN=nuoG PE=1 SV=4 - [NUOG_ECOLI]	2	1	1	1	101.95	1.27338e-09	0	1095.55	2	2190.08	0.195277	112.952	23534	5850	10605.9	2014-0403_iTRAQ-3.raw
MC100	kLHYALVDEVDSILIDEAR	N-Term(iTRAQ4plex); K1(iTRAQ4plex)	115	C4ZRJ3	Protein translocase subunit SecA OS=Escherichia coli (strain K12 / MC4100 / BW2952) GN=secA PE=3 SV=1 - [SECA_ECOBW]	1	1	1	1	102.13	1.27369e-09	1	829.795	3	2487.37	0.314101	123.285	25448	3113	4696.03	2014-0403_iTRAQ-2.raw
YLS1	kLHYALVDEVDSILIDEAR	N-Term(iTRAQ4plex); K1(iTRAQ4plex)	116	C4ZRJ3	Protein translocase subunit SecA OS=Escherichia coli (strain K12 / MC4100 / BW2952) GN=secA PE=3 SV=1 - [SECA_ECOBW]	1	1	1	1	102.13	1.27369e-09	1	829.795	3	2487.37	0.314101	123.285	25448	3327	5487.76	2014-0403_iTRAQ-2.raw
MC100	dFNPSGIILSGGPESTTEENSPR	N-Term(iTRAQ4plex)	115	C4ZX82	GMP synthase [glutamine-hydrolyzing]	1	1	1	1	101.94	1.27631e-09	0	850.085	3	2548.24	4.79997	92.8274	18993	4814	7262.03	2014-0403_iTRAQ-2.raw
YLS1	dFNPSGIILSGGPESTTEENSPR	N-Term(iTRAQ4plex)	116	C4ZX82	GMP synthase [glutamine-hydrolyzing]	1	1	1	1	101.94	1.27631e-09	0	850.085	3	2548.24	4.79997	92.8274	18993	5340	8808.12	2014-0403_iTRAQ-2.raw
MC100	aEAGDVANAILDGTDAVmLSGESAk	N-Term(iTRAQ4plex); M18(Oxidation); K25(iTRAQ4plex)	116	P0AD61	Pyruvate kinase I OS=Escherichia coli (strain K12) GN=pykF PE=1 SV=1 - [KPYK1_ECOLI]	1	1	1	1	102.56	1.27841e-09	0	903.792	3	2709.36	4.1543	109.166	22754	11420	12364.3	2014-0403_iTRAQ-3.raw
YLS1	aEAGDVANAILDGTDAVmLSGESAk	N-Term(iTRAQ4plex); M18(Oxidation); K25(iTRAQ4plex)	117	P0AD61	Pyruvate kinase I OS=Escherichia coli (strain K12) GN=pykF PE=1 SV=1 - [KPYK1_ECOLI]	1	1	1	1	102.56	1.27841e-09	0	903.792	3	2709.36	4.1543	109.166	22754	5807	10528	2014-0403_iTRAQ-3.raw
MC100	gTPGFSGADLANLVNEAALFAAR	N-Term(iTRAQ4plex)	115	P0AAI3	ATP-dependent zinc metalloprotease FtsH OS=Escherichia coli (strain K12) GN=ftsH PE=1 SV=1 - [FTSH_ECOLI]	1	1	1	1	103.03	1.27918e-09	0	1203.63	2	2406.26	1.09582	151.084	30489	1155	1742.34	2014-0403_iTRAQ-2.raw
YLS1	gTPGFSGADLANLVNEAALFAAR	N-Term(iTRAQ4plex)	116	P0AAI3	ATP-dependent zinc metalloprotease FtsH OS=Escherichia coli (strain K12) GN=ftsH PE=1 SV=1 - [FTSH_ECOLI]	1	1	1	1	103.03	1.27918e-09	0	1203.63	2	2406.26	1.09582	151.084	30489	928.3	1531.19	2014-0403_iTRAQ-2.raw
MC100	aLIAQEPLLGAk	N-Term(iTRAQ4plex); K12(iTRAQ4plex)	116	P45464	Penicillin-binding protein activator LpoA OS=Escherichia coli (strain K12) GN=lpoA PE=1 SV=1 - [LPOA_ECOLI]	1	1	1	1	101.9	1.28812e-09	0	756.476	2	1511.95	3.78916	85.5035	17068	19550	21166.5	2014-0403_iTRAQ-3.raw
YLS1	aLIAQEPLLGAk	N-Term(iTRAQ4plex); K12(iTRAQ4plex)	117	P45464	Penicillin-binding protein activator LpoA OS=Escherichia coli (strain K12) GN=lpoA PE=1 SV=1 - [LPOA_ECOLI]	1	1	1	1	101.9	1.28812e-09	0	756.476	2	1511.95	3.78916	85.5035	17068	14140	25635.5	2014-0403_iTRAQ-3.raw
MC100	eQQTSTFLGNGIAIPHGTTDTR	N-Term(iTRAQ4plex)	115	P69811	Multiphosphoryl transfer protein OS=Escherichia coli (strain K12) GN=fruB PE=1 SV=1 - [PTFAH_ECOLI]	1	1	1	1	101.88	1.29407e-09	0	830.091	3	2488.26	0.974204	82.4558	16313	11630	17544.1	2014-0403_iTRAQ-2.raw
YLS1	eQQTSTFLGNGIAIPHGTTDTR	N-Term(iTRAQ4plex)	116	P69811	Multiphosphoryl transfer protein OS=Escherichia coli (strain K12) GN=fruB PE=1 SV=1 - [PTFAH_ECOLI]	1	1	1	1	101.88	1.29407e-09	0	830.091	3	2488.26	0.974204	82.4558	16313	21410	35315	2014-0403_iTRAQ-2.raw
MC100	vVLASNGSQVTVSPR	N-Term(iTRAQ4plex)	116	P0A905	Outer membrane lipoprotein SlyB OS=Escherichia coli (strain K12) GN=slyB PE=2 SV=1 - [SLYB_ECOLI]	1	1	1	1	101.86	1.30004e-09	0	829.473	2	1657.94	1.94937	62.8187	10744	17120	18535.6	2014-0403_iTRAQ-3.raw
YLS1	vVLASNGSQVTVSPR	N-Term(iTRAQ4plex)	117	P0A905	Outer membrane lipoprotein SlyB OS=Escherichia coli (strain K12) GN=slyB PE=2 SV=1 - [SLYB_ECOLI]	1	1	1	1	101.86	1.30004e-09	0	829.473	2	1657.94	1.94937	62.8187	10744	7621	13816.7	2014-0403_iTRAQ-3.raw
MC100	IAELAGFSVPENTk	K14(iTRAQ4plex)	117	P0A9Q7	Aldehyde-alcohol dehydrogenase OS=Escherichia coli (strain K12) GN=adhE PE=1 SV=2 - [ADHE_ECOLI]	1	1	1	1	102.08	1.30392e-09	0	810.444	2	1619.88	2.54483	84.2146	17289	21110	21110	2014-0403_iTRAQ-4.raw
YLS1	IAELAGFSVPENTk	K14(iTRAQ4plex)	114	P0A9Q7	Aldehyde-alcohol dehydrogenase OS=Escherichia coli (strain K12) GN=adhE PE=1 SV=2 - [ADHE_ECOLI]	1	1	1	1	102.08	1.30392e-09	0	810.444	2	1619.88	2.54483	84.2146	17289	22830	18878.1	2014-0403_iTRAQ-4.raw
MC100	eQQTSTFLGNGIAIPHGTTDTR	N-Term(iTRAQ4plex)	117	P69811	Multiphosphoryl transfer protein OS=Escherichia coli (strain K12) GN=fruB PE=1 SV=1 - [PTFAH_ECOLI]	1	1	1	1	101.83	1.30905e-09	0	830.091	3	2488.26	0.974204	82.373	16760	30330	30330	2014-0403_iTRAQ-4.raw
YLS1	eQQTSTFLGNGIAIPHGTTDTR	N-Term(iTRAQ4plex)	114	P69811	Multiphosphoryl transfer protein OS=Escherichia coli (strain K12) GN=fruB PE=1 SV=1 - [PTFAH_ECOLI]	1	1	1	1	101.83	1.30905e-09	0	830.091	3	2488.26	0.974204	82.373	16760	26840	22193.9	2014-0403_iTRAQ-4.raw
MC100	eGDNYVVLSDILGDEDHLGDmDFk	N-Term(iTRAQ4plex); M21(Oxidation); K24(iTRAQ4plex)	115	C4ZSQ5	Polyribonucleotide nucleotidyltransferase OS=Escherichia coli (strain K12 / MC4100 / BW2952) GN=pnp PE=3 SV=1 - [PNP_ECOBW]	2	1	1	1	101.79	1.32116e-09	0	1000.81	3	3000.41	0.930947	120.555	24925	1708	2576.56	2014-0403_iTRAQ-2.raw
YLS1	eGDNYVVLSDILGDEDHLGDmDFk	N-Term(iTRAQ4plex); M21(Oxidation); K24(iTRAQ4plex)	116	C4ZSQ5	Polyribonucleotide nucleotidyltransferase OS=Escherichia coli (strain K12 / MC4100 / BW2952) GN=pnp PE=3 SV=1 - [PNP_ECOBW]	2	1	1	1	101.79	1.32116e-09	0	1000.81	3	3000.41	0.930947	120.555	24925	2132	3516.65	2014-0403_iTRAQ-2.raw
MC100	lINDAYDSEYFATk	N-Term(iTRAQ4plex); K14(iTRAQ4plex)	116	C5A093	Glycerol kinase OS=Escherichia coli (strain K12 / MC4100 / BW2952) GN=glpK PE=3 SV=1 - [GLPK_ECOBW]	1	1	1	1	101.99	1.32174e-09	0	969.494	2	1937.98	3.73749	89.0433	18021	55340	59915.8	2014-0403_iTRAQ-3.raw
YLS1	lINDAYDSEYFATk	N-Term(iTRAQ4plex); K14(iTRAQ4plex)	117	C5A093	Glycerol kinase OS=Escherichia coli (strain K12 / MC4100 / BW2952) GN=glpK PE=3 SV=1 - [GLPK_ECOBW]	1	1	1	1	101.99	1.32174e-09	0	969.494	2	1937.98	3.73749	89.0433	18021	70870	128486	2014-0403_iTRAQ-3.raw
MC100	gENYDGTTGSFADLLR	N-Term(iTRAQ4plex)	116	B1X656	(Dimethylallyl)adenosine tRNA methylthiotransferase MiaB OS=Escherichia coli (strain K12 / DH10B) GN=miaB PE=3 SV=1 - [MIAB_ECODH]	1	1	1	1	101.76	1.33032e-09	0	930.448	2	1859.89	-0.0906588	98.302	20334	8548	9254.8	2014-0403_iTRAQ-3.raw
YLS1	gENYDGTTGSFADLLR	N-Term(iTRAQ4plex)	117	B1X656	(Dimethylallyl)adenosine tRNA methylthiotransferase MiaB OS=Escherichia coli (strain K12 / DH10B) GN=miaB PE=3 SV=1 - [MIAB_ECODH]	1	1	1	1	101.76	1.33032e-09	0	930.448	2	1859.89	-0.0906588	98.302	20334	6336	11487	2014-0403_iTRAQ-3.raw
MC100	gETDELAALVAQQR	N-Term(iTRAQ4plex)	117	P0ADY1	Peptidyl-prolyl cis-trans isomerase D OS=Escherichia coli (strain K12) GN=ppiD PE=1 SV=1 - [PPID_ECOLI]	1	1	1	1	101.72	1.34263e-09	0	822.941	2	1644.88	4.72095	87.0516	18084	73340	73340	2014-0403_iTRAQ-4.raw
YLS1	gETDELAALVAQQR	N-Term(iTRAQ4plex)	114	P0ADY1	Peptidyl-prolyl cis-trans isomerase D OS=Escherichia coli (strain K12) GN=ppiD PE=1 SV=1 - [PPID_ECOLI]	1	1	1	1	101.72	1.34263e-09	0	822.941	2	1644.88	4.72095	87.0516	18084	68660	56774.8	2014-0403_iTRAQ-4.raw
MC100	lIQLmNETVDGDYQTFk	N-Term(iTRAQ4plex); M5(Oxidation); K17(iTRAQ4plex)	117	P0AFG8	Pyruvate dehydrogenase E1 component OS=Escherichia coli (strain K12) GN=aceE PE=1 SV=2 - [ODP1_ECOLI]	1	1	1	1	102.2	1.36178e-09	0	1160.1	2	2319.19	3.63435	93.8811	19926	25990	25990	2014-0403_iTRAQ-4.raw
YLS1	lIQLmNETVDGDYQTFk	N-Term(iTRAQ4plex); M5(Oxidation); K17(iTRAQ4plex)	114	P0AFG8	Pyruvate dehydrogenase E1 component OS=Escherichia coli (strain K12) GN=aceE PE=1 SV=2 - [ODP1_ECOLI]	1	1	1	1	102.2	1.36178e-09	0	1160.1	2	2319.19	3.63435	93.8811	19926	25560	21135.5	2014-0403_iTRAQ-4.raw
MC100	ILTGDSELVAAk	K12(iTRAQ4plex)	115	P0ABB8	Magnesium-transporting ATPase, P-type 1 OS=Escherichia coli (strain K12) GN=mgtA PE=1 SV=1 - [ATMA_ECOLI]	1	1	1	1	101.61	1.37707e-09	0	680.894	2	1360.78	0.784431	63.4689	11100	21810	32900.9	2014-0403_iTRAQ-2.raw
YLS1	ILTGDSELVAAk	K12(iTRAQ4plex)	116	P0ABB8	Magnesium-transporting ATPase, P-type 1 OS=Escherichia coli (strain K12) GN=mgtA PE=1 SV=1 - [ATMA_ECOLI]	1	1	1	1	101.61	1.37707e-09	0	680.894	2	1360.78	0.784431	63.4689	11100	16700	27546	2014-0403_iTRAQ-2.raw
MC100	eFAEATGIDSLAVAIGTAHGmYASAPALDFSR	N-Term(iTRAQ4plex); M21(Oxidation)	117	C4ZSI0	D-tagatose-1,6-bisphosphate aldolase subunit GatY OS=Escherichia coli (strain K12 / MC4100 / BW2952) GN=gatY PE=3 SV=1 - [GATY_ECOBW]	1	1	1	1	101.53	1.40267e-09	0	1133.9	3	3399.68	4.98829	129.566	27524	2000	2000	2014-0403_iTRAQ-4.raw
YLS1	eFAEATGIDSLAVAIGTAHGmYASAPALDFSR	N-Term(iTRAQ4plex); M21(Oxidation)	114	C4ZSI0	D-tagatose-1,6-bisphosphate aldolase subunit GatY OS=Escherichia coli (strain K12 / MC4100 / BW2952) GN=gatY PE=3 SV=1 - [GATY_ECOBW]	1	1	1	1	101.53	1.40267e-09	0	1133.9	3	3399.68	4.98829	129.566	27524	3630	3001.64	2014-0403_iTRAQ-4.raw
MC100	aANAFDVDGETAAmLVSVAmNDDQPIAVLkR	N-Term(iTRAQ4plex); M14(Oxidation); M20(Oxidation); K30(iTRAQ4plex)	115	P69811	Multiphosphoryl transfer protein OS=Escherichia coli (strain K12) GN=fruB PE=1 SV=1 - [PTFAH_ECOLI]	1	1	1	1	102.1	1.42125e-09	1	888.955	4	3552.8	1.87326	124.434	25661	1756	2648.97	2014-0403_iTRAQ-2.raw
YLS1	aANAFDVDGETAAmLVSVAmNDDQPIAVLkR	N-Term(iTRAQ4plex); M14(Oxidation); M20(Oxidation); K30(iTRAQ4plex)	116	P69811	Multiphosphoryl transfer protein OS=Escherichia coli (strain K12) GN=fruB PE=1 SV=1 - [PTFAH_ECOLI]	1	1	1	1	102.1	1.42125e-09	1	888.955	4	3552.8	1.87326	124.434	25661	2005	3307.17	2014-0403_iTRAQ-2.raw
MC100	LSYDTEASIAk	K11(iTRAQ4plex)	115	P0A870	Transaldolase B OS=Escherichia coli (strain K12) GN=talB PE=1 SV=2 - [TALB_ECOLI]	1	1	1	1	101.47	1.42219e-09	0	671.356	2	1341.7	1.61197	54.8369	8825	15830	23879.9	2014-0403_iTRAQ-2.raw
YLS1	LSYDTEASIAk	K11(iTRAQ4plex)	116	P0A870	Transaldolase B OS=Escherichia coli (strain K12) GN=talB PE=1 SV=2 - [TALB_ECOLI]	1	1	1	1	101.47	1.42219e-09	0	671.356	2	1341.7	1.61197	54.8369	8825	16530	27265.6	2014-0403_iTRAQ-2.raw
MC100	LSYDTEASIAk	K11(iTRAQ4plex)	116	P0A870	Transaldolase B OS=Escherichia coli (strain K12) GN=talB PE=1 SV=2 - [TALB_ECOLI]	1	1	1	1	101.47	1.42219e-09	0	671.356	2	1341.7	2.24884	55.7879	8885	13230	14323.9	2014-0403_iTRAQ-3.raw
YLS1	LSYDTEASIAk	K11(iTRAQ4plex)	117	P0A870	Transaldolase B OS=Escherichia coli (strain K12) GN=talB PE=1 SV=2 - [TALB_ECOLI]	1	1	1	1	101.47	1.42219e-09	0	671.356	2	1341.7	2.24884	55.7879	8885	9271	16808.1	2014-0403_iTRAQ-3.raw
MC100	LLLLDESLSALDYk	K14(iTRAQ4plex)	116	P69874	Spermidine/putrescine import ATP-binding protein PotA OS=Escherichia coli (strain K12) GN=potA PE=1 SV=1 - [POTA_ECOLI]	1	1	1	1	101.42	1.43865e-09	0	868.996	2	1736.99	3.07947	126.148	26046	2549	2759.77	2014-0403_iTRAQ-3.raw
YLS1	LLLLDESLSALDYk	K14(iTRAQ4plex)	117	P69874	Spermidine/putrescine import ATP-binding protein PotA OS=Escherichia coli (strain K12) GN=potA PE=1 SV=1 - [POTA_ECOLI]	1	1	1	1	101.42	1.43865e-09	0	868.996	2	1736.99	3.07947	126.148	26046	1395	2529.1	2014-0403_iTRAQ-3.raw
MC100	fSAPANVVSSILNDDR	N-Term(iTRAQ4plex)	117	C4ZVN2	Fatty acid oxidation complex subunit alpha OS=Escherichia coli (strain K12 / MC4100 / BW2952) GN=fadJ PE=3 SV=1 - [FADJ_ECOBW]	1	1	1	1	101.4	1.4453e-09	0	924.986	2	1848.96	3.98218	118.425	25404	6799	6799	2014-0403_iTRAQ-4.raw
YLS1	fSAPANVVSSILNDDR	N-Term(iTRAQ4plex)	114	C4ZVN2	Fatty acid oxidation complex subunit alpha OS=Escherichia coli (strain K12 / MC4100 / BW2952) GN=fadJ PE=3 SV=1 - [FADJ_ECOBW]	1	1	1	1	101.4	1.4453e-09	0	924.986	2	1848.96	3.98218	118.425	25404	7103	5873.45	2014-0403_iTRAQ-4.raw
MC100	qWVNLPLVLHGASGLSTk	N-Term(iTRAQ4plex); K18(iTRAQ4plex)	115	C4ZSI0	D-tagatose-1,6-bisphosphate aldolase subunit GatY OS=Escherichia coli (strain K12 / MC4100 / BW2952) GN=gatY PE=3 SV=1 - [GATY_ECOBW]	1	1	1	1	101.34	1.4654e-09	0	736.766	3	2208.28	3.76793	111.766	23210	10940	16503.2	2014-0403_iTRAQ-2.raw
YLS1	qWVNLPLVLHGASGLSTk	N-Term(iTRAQ4plex); K18(iTRAQ4plex)	116	C4ZSI0	D-tagatose-1,6-bisphosphate aldolase subunit GatY OS=Escherichia coli (strain K12 / MC4100 / BW2952) GN=gatY PE=3 SV=1 - [GATY_ECOBW]	1	1	1	1	101.34	1.4654e-09	0	736.766	3	2208.28	3.76793	111.766	23210	5459	9004.41	2014-0403_iTRAQ-2.raw
MC100	aTGTSEmAPALVAAFGGk	N-Term(iTRAQ4plex); M7(Oxidation); K18(iTRAQ4plex)	116	P69786	PTS system glucose-specific EIICB component OS=Escherichia coli (strain K12) GN=ptsG PE=1 SV=1 - [PTGCB_ECOLI]	1	1	1	1	101.63	1.47033e-09	0	992.028	2	1983.05	1.80321	89.9251	18255	11460	12407.6	2014-0403_iTRAQ-3.raw
YLS1	aTGTSEmAPALVAAFGGk	N-Term(iTRAQ4plex); M7(Oxidation); K18(iTRAQ4plex)	117	P69786	PTS system glucose-specific EIICB component OS=Escherichia coli (strain K12) GN=ptsG PE=1 SV=1 - [PTGCB_ECOLI]	1	1	1	1	101.63	1.47033e-09	0	992.028	2	1983.05	1.80321	89.9251	18255	3592	6512.21	2014-0403_iTRAQ-3.raw
MC100	qAIFATPAFQVDGk	N-Term(iTRAQ4plex); K14(iTRAQ4plex)	117	P0ADY1	Peptidyl-prolyl cis-trans isomerase D OS=Escherichia coli (strain K12) GN=ppiD PE=1 SV=1 - [PPID_ECOLI]	1	1	1	1	101.71	1.47722e-09	0	890.998	2	1780.99	2.34885	92.4147	19541	48180	48180	2014-0403_iTRAQ-4.raw
YLS1	qAIFATPAFQVDGk	N-Term(iTRAQ4plex); K14(iTRAQ4plex)	114	P0ADY1	Peptidyl-prolyl cis-trans isomerase D OS=Escherichia coli (strain K12) GN=ppiD PE=1 SV=1 - [PPID_ECOLI]	1	1	1	1	101.71	1.47722e-09	0	890.998	2	1780.99	2.34885	92.4147	19541	43450	35928.7	2014-0403_iTRAQ-4.raw
MC100	IWDSTDALELk	K11(iTRAQ4plex)	114	P0A9P0	Dihydrolipoyl dehydrogenase OS=Escherichia coli (strain K12) GN=lpdA PE=1 SV=2 - [DLDH_ECOLI]	1	1	1	1	101.3	1.47896e-09	0	717.885	2	1434.76	2.01186	88.6139	16677	35080	37730.3	2014-0403_iTRAQ-1.raw
YLS1	IWDSTDALELk	K11(iTRAQ4plex)	115	P0A9P0	Dihydrolipoyl dehydrogenase OS=Escherichia coli (strain K12) GN=lpdA PE=1 SV=2 - [DLDH_ECOLI]	1	1	1	1	101.3	1.47896e-09	0	717.885	2	1434.76	2.01186	88.6139	16677	7539	24653.7	2014-0403_iTRAQ-1.raw
MC100	EATIDVNALAAk	K12(iTRAQ4plex)	116	P0ADY1	Peptidyl-prolyl cis-trans isomerase D OS=Escherichia coli (strain K12) GN=ppiD PE=1 SV=1 - [PPID_ECOLI]	1	1	1	1	101.3	1.47896e-09	0	680.385	2	1359.76	2.32165	71.8068	13251	46240	50063.4	2014-0403_iTRAQ-3.raw
YLS1	EATIDVNALAAk	K12(iTRAQ4plex)	117	P0ADY1	Peptidyl-prolyl cis-trans isomerase D OS=Escherichia coli (strain K12) GN=ppiD PE=1 SV=1 - [PPID_ECOLI]	1	1	1	1	101.3	1.47896e-09	0	680.385	2	1359.76	2.32165	71.8068	13251	24690	44762.4	2014-0403_iTRAQ-3.raw
MC100	IWDSTDALELk	K11(iTRAQ4plex)	115	P0A9P0	Dihydrolipoyl dehydrogenase OS=Escherichia coli (strain K12) GN=lpdA PE=1 SV=2 - [DLDH_ECOLI]	1	1	1	1	101.28	1.48579e-09	0	717.883	2	1434.76	-0.88088	87.2967	17593	23420	35329.6	2014-0403_iTRAQ-2.raw
YLS1	IWDSTDALELk	K11(iTRAQ4plex)	116	P0A9P0	Dihydrolipoyl dehydrogenase OS=Escherichia coli (strain K12) GN=lpdA PE=1 SV=2 - [DLDH_ECOLI]	1	1	1	1	101.28	1.48579e-09	0	717.883	2	1434.76	-0.88088	87.2967	17593	16700	27546	2014-0403_iTRAQ-2.raw
YLS1	aEGEILLDGDNILTNSQDIALLR	N-Term(iTRAQ4plex)	117	P0AAH0	Phosphate import ATP-binding protein PstB OS=Escherichia coli (strain K12) GN=pstB PE=1 SV=2 - [PSTB_ECOLI]	1	1	1	1	101.97	1.48667e-09	0	876.473	3	2627.4	0.932936	133.836	27459	800.2	1450.74	2014-0403_iTRAQ-3.raw
MC100	aEGEILLDGDNILTNSQDIALLR	N-Term(iTRAQ4plex)	116	P0AAH0	Phosphate import ATP-binding protein PstB OS=Escherichia coli (strain K12) GN=pstB PE=1 SV=2 - [PSTB_ECOLI]	1	1	1	1	101.97	1.48667e-09	0	876.473	3	2627.4	0.932936	133.836	27459	631.9	684.149	2014-0403_iTRAQ-3.raw
MC100	tQVNNAVSVDEk	N-Term(iTRAQ4plex); K12(iTRAQ4plex)	116	P69797	PTS system mannose-specific EIIAB component OS=Escherichia coli (strain K12) GN=manX PE=1 SV=2 - [PTNAB_ECOLI]	1	1	1	1	101.22	1.50646e-09	0	796.432	2	1591.86	2.49011	41.3671	5654	22660	24533.7	2014-0403_iTRAQ-3.raw
YLS1	tQVNNAVSVDEk	N-Term(iTRAQ4plex); K12(iTRAQ4plex)	117	P69797	PTS system mannose-specific EIIAB component OS=Escherichia coli (strain K12) GN=manX PE=1 SV=2 - [PTNAB_ECOLI]	1	1	1	1	101.22	1.50646e-09	0	796.432	2	1591.86	2.49011	41.3671	5654	6593	11953	2014-0403_iTRAQ-3.raw
MC100	aLADITDPATGAVIVk	N-Term(iTRAQ4plex); K16(iTRAQ4plex)	117	C5A062	Formate dehydrogenase-O, large subunit OS=Escherichia coli (strain K12 / MC4100 / BW2952) GN=fdoG PE=4 SV=1 - [C5A062_ECOBW]	2	1	1	1	101.21	1.50993e-09	0	922.045	2	1843.08	2.76065	91.5689	19323	67020	67020	2014-0403_iTRAQ-4.raw
YLS1	aLADITDPATGAVIVk	N-Term(iTRAQ4plex); K16(iTRAQ4plex)	114	C5A062	Formate dehydrogenase-O, large subunit OS=Escherichia coli (strain K12 / MC4100 / BW2952) GN=fdoG PE=4 SV=1 - [C5A062_ECOBW]	2	1	1	1	101.21	1.50993e-09	0	922.045	2	1843.08	2.76065	91.5689	19323	74450	61562.5	2014-0403_iTRAQ-4.raw
MC100	gILEATASVSQTPQR	N-Term(iTRAQ4plex)	117	P31433	Uncharacterized protein YicH OS=Escherichia coli (strain K12) GN=yicH PE=4 SV=2 - [YICH_ECOLI]	1	1	1	1	101.39	1.5103e-09	0	851.469	2	1701.93	2.7821	68.0862	12635	16590	16590	2014-0403_iTRAQ-4.raw
YLS1	gILEATASVSQTPQR	N-Term(iTRAQ4plex)	114	P31433	Uncharacterized protein YicH OS=Escherichia coli (strain K12) GN=yicH PE=4 SV=2 - [YICH_ECOLI]	1	1	1	1	101.39	1.5103e-09	0	851.469	2	1701.93	2.7821	68.0862	12635	17300	14305.3	2014-0403_iTRAQ-4.raw
MC100	ILTGDSELVAAk	K12(iTRAQ4plex)	117	P0ABB8	Magnesium-transporting ATPase, P-type 1 OS=Escherichia coli (strain K12) GN=mgtA PE=1 SV=1 - [ATMA_ECOLI]	1	1	1	1	101.2	1.51341e-09	0	680.896	2	1360.78	3.11678	63.8331	11448	28100	28100	2014-0403_iTRAQ-4.raw
YLS1	ILTGDSELVAAk	K12(iTRAQ4plex)	114	P0ABB8	Magnesium-transporting ATPase, P-type 1 OS=Escherichia coli (strain K12) GN=mgtA PE=1 SV=1 - [ATMA_ECOLI]	1	1	1	1	101.2	1.51341e-09	0	680.896	2	1360.78	3.11678	63.8331	11448	30890	25542.9	2014-0403_iTRAQ-4.raw
MC100	dHAPLmQEINQTGGYNDEIEGk	N-Term(iTRAQ4plex); M6(Oxidation); K22(iTRAQ4plex)	116	C4ZZ12	ATP synthase subunit alpha OS=Escherichia coli (strain K12 / MC4100 / BW2952) GN=atpA PE=3 SV=1 - [ATPA_ECOBW]	1	1	1	1	101.19	1.5169e-09	0	921.779	3	2763.32	2.76762	64.9869	11333	16520	17886	2014-0403_iTRAQ-3.raw
YLS1	dHAPLmQEINQTGGYNDEIEGk	N-Term(iTRAQ4plex); M6(Oxidation); K22(iTRAQ4plex)	117	C4ZZ12	ATP synthase subunit alpha OS=Escherichia coli (strain K12 / MC4100 / BW2952) GN=atpA PE=3 SV=1 - [ATPA_ECOBW]	1	1	1	1	101.19	1.5169e-09	0	921.779	3	2763.32	2.76762	64.9869	11333	8627	15640.5	2014-0403_iTRAQ-3.raw
MC100	aVLEVAGVHNVLAk	N-Term(iTRAQ4plex); K14(iTRAQ4plex)	117	P0A7W1	30S ribosomal protein S5 OS=Escherichia coli (strain K12) GN=rpsE PE=1 SV=2 - [RS5_ECOLI]	1	1	1	1	101.17	1.5239e-09	0	854.523	2	1708.04	1.73341	81.9213	16619	16490	16490	2014-0403_iTRAQ-4.raw
YLS1	aVLEVAGVHNVLAk	N-Term(iTRAQ4plex); K14(iTRAQ4plex)	114	P0A7W1	30S ribosomal protein S5 OS=Escherichia coli (strain K12) GN=rpsE PE=1 SV=2 - [RS5_ECOLI]	1	1	1	1	101.17	1.5239e-09	0	854.523	2	1708.04	1.73341	81.9213	16619	8745	7231.22	2014-0403_iTRAQ-4.raw
MC100	sGLNLEGLENFIQTDASINR	N-Term(iTRAQ4plex)	115	P39099	Periplasmic pH-dependent serine endoprotease DegQ OS=Escherichia coli (strain K12) GN=degQ PE=1 SV=1 - [DEGQ_ECOLI]	1	1	1	1	101.16	1.52741e-09	0	779.074	3	2335.21	2.67911	131.058	26895	504.6	761.201	2014-0403_iTRAQ-2.raw
YLS1	sGLNLEGLENFIQTDASINR	N-Term(iTRAQ4plex)	116	P39099	Periplasmic pH-dependent serine endoprotease DegQ OS=Escherichia coli (strain K12) GN=degQ PE=1 SV=1 - [DEGQ_ECOLI]	1	1	1	1	101.16	1.52741e-09	0	779.074	3	2335.21	2.67911	131.058	26895	841.7	1388.35	2014-0403_iTRAQ-2.raw
MC100	vSDAASNDTESLAGAEQAAGVk	N-Term(iTRAQ4plex); K22(iTRAQ4plex)	115	P0ADY1	Peptidyl-prolyl cis-trans isomerase D OS=Escherichia coli (strain K12) GN=ppiD PE=1 SV=1 - [PPID_ECOLI]	1	1	1	1	101.15	1.53093e-09	0	793.735	3	2379.19	1.4421	70.131	12938	26410	39840.1	2014-0403_iTRAQ-2.raw
YLS1	vSDAASNDTESLAGAEQAAGVk	N-Term(iTRAQ4plex); K22(iTRAQ4plex)	116	P0ADY1	Peptidyl-prolyl cis-trans isomerase D OS=Escherichia coli (strain K12) GN=ppiD PE=1 SV=1 - [PPID_ECOLI]	1	1	1	1	101.15	1.53093e-09	0	793.735	3	2379.19	1.4421	70.131	12938	25120	41434.5	2014-0403_iTRAQ-2.raw
MC100	DVNVPDIGSDEVEVTEILVk	K20(iTRAQ4plex)	116	P06959	Dihydrolipoyllysine-residue acetyltransferase component of pyruvate dehydrogenase complex OS=Escherichia coli (strain K12) GN=aceF PE=1 SV=3 - [ODP2_ECOLI]	1	1	1	1	101.97	1.5375e-09	0	1157.62	2	2314.22	3.97984	122.621	25385	535.4	579.67	2014-0403_iTRAQ-3.raw
YLS1	DVNVPDIGSDEVEVTEILVk	K20(iTRAQ4plex)	117	P06959	Dihydrolipoyllysine-residue acetyltransferase component of pyruvate dehydrogenase complex OS=Escherichia coli (strain K12) GN=aceF PE=1 SV=3 - [ODP2_ECOLI]	1	1	1	1	101.97	1.5375e-09	0	1157.62	2	2314.22	3.97984	122.621	25385	381.6	691.832	2014-0403_iTRAQ-3.raw
MC100	gIAAASLAAILEAR	N-Term(iTRAQ4plex)	115	C4ZZT3	CTP synthase OS=Escherichia coli (strain K12 / MC4100 / BW2952) GN=pyrG PE=3 SV=1 - [PYRG_ECOBW]	1	1	1	1	101.12	1.54155e-09	0	490.965	3	1470.88	2.24654	124.906	25751	1981	2988.38	2014-0403_iTRAQ-2.raw
YLS1	gIAAASLAAILEAR	N-Term(iTRAQ4plex)	116	C4ZZT3	CTP synthase OS=Escherichia coli (strain K12 / MC4100 / BW2952) GN=pyrG PE=3 SV=1 - [PYRG_ECOBW]	1	1	1	1	101.12	1.54155e-09	0	490.965	3	1470.88	2.24654	124.906	25751	1741	2871.71	2014-0403_iTRAQ-2.raw
MC100	vNQVAEVLQLAHLLDR	N-Term(iTRAQ4plex)	117	P68187	Maltose/maltodextrin import ATP-binding protein MalK OS=Escherichia coli (strain K12) GN=malK PE=1 SV=1 - [MALK_ECOLI]	1	1	1	1	101.12	1.54155e-09	0	654.715	3	1962.13	2.91639	136.772	28851	9248	9248	2014-0403_iTRAQ-4.raw
YLS1	vNQVAEVLQLAHLLDR	N-Term(iTRAQ4plex)	114	P68187	Maltose/maltodextrin import ATP-binding protein MalK OS=Escherichia coli (strain K12) GN=malK PE=1 SV=1 - [MALK_ECOLI]	1	1	1	1	101.12	1.54155e-09	0	654.715	3	1962.13	2.91639	136.772	28851	15930	13172.5	2014-0403_iTRAQ-4.raw
MC100	QAIFATPAFQVDGk	K14(iTRAQ4plex)	116	P0ADY1	Peptidyl-prolyl cis-trans isomerase D OS=Escherichia coli (strain K12) GN=ppiD PE=1 SV=1 - [PPID_ECOLI]	1	1	1	1	101.1	1.55638e-09	0	818.946	2	1636.89	2.11564	92.7779	18979	16460	17821	2014-0403_iTRAQ-3.raw
YLS1	QAIFATPAFQVDGk	K14(iTRAQ4plex)	117	P0ADY1	Peptidyl-prolyl cis-trans isomerase D OS=Escherichia coli (strain K12) GN=ppiD PE=1 SV=1 - [PPID_ECOLI]	1	1	1	1	101.1	1.55638e-09	0	818.946	2	1636.89	2.11564	92.7779	18979	9473	17174.3	2014-0403_iTRAQ-3.raw
MC100	aSINTDDPGVQGVDIIHEYTVAAPAAGLSR	N-Term(iTRAQ4plex)	117	C4ZY85	Adenosine deaminase OS=Escherichia coli (strain K12 / MC4100 / BW2952) GN=add PE=3 SV=1 - [ADD_ECOBW]	1	1	1	1	101.66	1.56597e-09	0	1061.22	3	3181.63	2.11167	105.541	22699	2630	2630	2014-0403_iTRAQ-4.raw
YLS1	aSINTDDPGVQGVDIIHEYTVAAPAAGLSR	N-Term(iTRAQ4plex)	114	C4ZY85	Adenosine deaminase OS=Escherichia coli (strain K12 / MC4100 / BW2952) GN=add PE=3 SV=1 - [ADD_ECOBW]	1	1	1	1	101.66	1.56597e-09	0	1061.22	3	3181.63	2.11167	105.541	22699	4645	3840.94	2014-0403_iTRAQ-4.raw
MC100	LSYDTEASIAk	K11(iTRAQ4plex)	114	P0A870	Transaldolase B OS=Escherichia coli (strain K12) GN=talB PE=1 SV=2 - [TALB_ECOLI]	1	1	1	1	101.05	1.56659e-09	0	671.356	2	1341.7	2.15786	56.9366	8798	8754	9415.38	2014-0403_iTRAQ-1.raw
YLS1	LSYDTEASIAk	K11(iTRAQ4plex)	115	P0A870	Transaldolase B OS=Escherichia coli (strain K12) GN=talB PE=1 SV=2 - [TALB_ECOLI]	1	1	1	1	101.05	1.56659e-09	0	671.356	2	1341.7	2.15786	56.9366	8798	4277	13986.5	2014-0403_iTRAQ-1.raw
MC100	iIEPAVNPALIGAVk	N-Term(iTRAQ4plex); K15(iTRAQ4plex)	117	P0A9C0	Anaerobic glycerol-3-phosphate dehydrogenase subunit A OS=Escherichia coli (strain K12) GN=glpA PE=1 SV=1 - [GLPA_ECOLI]	1	1	1	1	101.05	1.56659e-09	0	897.063	2	1793.12	2.44068	101.555	21787	11700	11700	2014-0403_iTRAQ-4.raw
YLS1	iIEPAVNPALIGAVk	N-Term(iTRAQ4plex); K15(iTRAQ4plex)	114	P0A9C0	Anaerobic glycerol-3-phosphate dehydrogenase subunit A OS=Escherichia coli (strain K12) GN=glpA PE=1 SV=1 - [GLPA_ECOLI]	1	1	1	1	101.05	1.56659e-09	0	897.063	2	1793.12	2.44068	101.555	21787	18350	15173.6	2014-0403_iTRAQ-4.raw
MC100	ILINTPASQGGIGDLYNFk	K19(iTRAQ4plex)	114	P0A9Q7	Aldehyde-alcohol dehydrogenase OS=Escherichia coli (strain K12) GN=adhE PE=1 SV=2 - [ADHE_ECOLI]	1	1	1	1	101.1	1.56802e-09	0	1083.09	2	2165.18	2.7277	108.97	21096	2630	2828.7	2014-0403_iTRAQ-1.raw
YLS1	ILINTPASQGGIGDLYNFk	K19(iTRAQ4plex)	115	P0A9Q7	Aldehyde-alcohol dehydrogenase OS=Escherichia coli (strain K12) GN=adhE PE=1 SV=2 - [ADHE_ECOLI]	1	1	1	1	101.1	1.56802e-09	0	1083.09	2	2165.18	2.7277	108.97	21096	699.9	2288.79	2014-0403_iTRAQ-1.raw
MC100	gWVTDLTTAIFEk	N-Term(iTRAQ4plex); K13(iTRAQ4plex)	117	P56579	Glucitol/sorbitol permease IIC component OS=Escherichia coli (strain K12) GN=srlA PE=1 SV=1 - [PTHC_ECOLI]	1	1	1	1	101.04	1.57021e-09	0	884.989	2	1768.97	-0.735097	135.029	28533	502.6	502.6	2014-0403_iTRAQ-4.raw
YLS1	gWVTDLTTAIFEk	N-Term(iTRAQ4plex); K13(iTRAQ4plex)	114	P56579	Glucitol/sorbitol permease IIC component OS=Escherichia coli (strain K12) GN=srlA PE=1 SV=1 - [PTHC_ECOLI]	1	1	1	1	101.04	1.57021e-09	0	884.989	2	1768.97	-0.735097	135.029	28533	173.2	143.219	2014-0403_iTRAQ-4.raw
MC100	EATIDVNALAAk	K12(iTRAQ4plex)	114	P0ADY1	Peptidyl-prolyl cis-trans isomerase D OS=Escherichia coli (strain K12) GN=ppiD PE=1 SV=1 - [PPID_ECOLI]	1	1	1	1	101.01	1.58109e-09	0	680.386	2	1359.76	2.86029	73.3646	12874	29820	32072.9	2014-0403_iTRAQ-1.raw
YLS1	EATIDVNALAAk	K12(iTRAQ4plex)	115	P0ADY1	Peptidyl-prolyl cis-trans isomerase D OS=Escherichia coli (strain K12) GN=ppiD PE=1 SV=1 - [PPID_ECOLI]	1	1	1	1	101.01	1.58109e-09	0	680.386	2	1359.76	2.86029	73.3646	12874	12720	41596.5	2014-0403_iTRAQ-1.raw
MC100	lcLSGSNPSGNITETVEEHFGk	N-Term(iTRAQ4plex); C2(Carbamidomethyl); K22(iTRAQ4plex)	116	C4ZR30	Threonine/serine transporter TdcC OS=Escherichia coli (strain K12 / MC4100 / BW2952) GN=tdcC PE=3 SV=1 - [TDCC_ECOBW]	1	1	1	1	100.99	1.58839e-09	0	888.779	3	2664.32	2.13157	101.627	21119	11360	12299.3	2014-0403_iTRAQ-3.raw
YLS1	lcLSGSNPSGNITETVEEHFGk	N-Term(iTRAQ4plex); C2(Carbamidomethyl); K22(iTRAQ4plex)	117	C4ZR30	Threonine/serine transporter TdcC OS=Escherichia coli (strain K12 / MC4100 / BW2952) GN=tdcC PE=3 SV=1 - [TDCC_ECOBW]	1	1	1	1	100.99	1.58839e-09	0	888.779	3	2664.32	2.13157	101.627	21119	1441	2612.5	2014-0403_iTRAQ-3.raw
MC100	aIAEATEAGLLGk	N-Term(iTRAQ4plex); K13(iTRAQ4plex)	117	P31979	NADH-quinone oxidoreductase subunit F OS=Escherichia coli (strain K12) GN=nuoF PE=1 SV=3 - [NUOF_ECOLI]	1	1	1	1	100.99	1.58839e-09	0	766.452	2	1531.9	2.7308	80.716	16260	270800	270800	2014-0403_iTRAQ-4.raw
YLS1	aIAEATEAGLLGk	N-Term(iTRAQ4plex); K13(iTRAQ4plex)	114	P31979	NADH-quinone oxidoreductase subunit F OS=Escherichia coli (strain K12) GN=nuoF PE=1 SV=3 - [NUOF_ECOLI]	1	1	1	1	100.99	1.58839e-09	0	766.452	2	1531.9	2.7308	80.716	16260	260500	215407	2014-0403_iTRAQ-4.raw
MC100	nELLDVSDVSETINSIR	N-Term(iTRAQ4plex)	114	C4ZRJ3	Protein translocase subunit SecA OS=Escherichia coli (strain K12 / MC4100 / BW2952) GN=secA PE=3 SV=1 - [SECA_ECOBW]	1	1	1	1	100.97	1.59572e-09	0	683.361	3	2048.07	3.11206	116.277	22508	2503	2692.1	2014-0403_iTRAQ-1.raw
YLS1	nELLDVSDVSETINSIR	N-Term(iTRAQ4plex)	115	C4ZRJ3	Protein translocase subunit SecA OS=Escherichia coli (strain K12 / MC4100 / BW2952) GN=secA PE=3 SV=1 - [SECA_ECOBW]	1	1	1	1	100.97	1.59572e-09	0	683.361	3	2048.07	3.11206	116.277	22508	854.5	2794.35	2014-0403_iTRAQ-1.raw
MC100	SGPLAQYIVEDIYVSGVk	K18(iTRAQ4plex)	117	P56580	Glucitol/sorbitol-specific phosphotransferase enzyme IIB component OS=Escherichia coli (strain K12) GN=srlE PE=1 SV=1 - [PTHB_ECOLI]	1	1	1	1	101	1.60454e-09	0	1041.57	2	2082.12	0.266563	122.949	26280	276.2	276.2	2014-0403_iTRAQ-4.raw
YLS1	SGPLAQYIVEDIYVSGVk	K18(iTRAQ4plex)	114	P56580	Glucitol/sorbitol-specific phosphotransferase enzyme IIB component OS=Escherichia coli (strain K12) GN=srlE PE=1 SV=1 - [PTHB_ECOLI]	1	1	1	1	101	1.60454e-09	0	1041.57	2	2082.12	0.266563	122.949	26280	293.7	242.86	2014-0403_iTRAQ-4.raw
MC100	QTVYAFLGDGEmDEPESk	M12(Oxidation); K18(iTRAQ4plex)	115	P0AFG8	Pyruvate dehydrogenase E1 component OS=Escherichia coli (strain K12) GN=aceE PE=1 SV=2 - [ODP1_ECOLI]	1	1	1	1	100.94	1.60678e-09	0	1088.5	2	2175.99	1.46454	83.0147	16474	4592	6927.14	2014-0403_iTRAQ-2.raw
YLS1	QTVYAFLGDGEmDEPESk	M12(Oxidation); K18(iTRAQ4plex)	116	P0AFG8	Pyruvate dehydrogenase E1 component OS=Escherichia coli (strain K12) GN=aceE PE=1 SV=2 - [ODP1_ECOLI]	1	1	1	1	100.94	1.60678e-09	0	1088.5	2	2175.99	1.46454	83.0147	16474	2982	4918.69	2014-0403_iTRAQ-2.raw
MC100	aLVAVNLASEEPYHNALNEk	N-Term(iTRAQ4plex); K20(iTRAQ4plex)	115	P0AAC0	Universal stress protein E OS=Escherichia coli (strain K12) GN=uspE PE=1 SV=2 - [USPE_ECOLI]	1	1	1	1	102.18	1.60718e-09	0	824.112	3	2470.32	1.50758	88.2095	17838	13300	20063.4	2014-0403_iTRAQ-2.raw
YLS1	aLVAVNLASEEPYHNALNEk	N-Term(iTRAQ4plex); K20(iTRAQ4plex)	116	P0AAC0	Universal stress protein E OS=Escherichia coli (strain K12) GN=uspE PE=1 SV=2 - [USPE_ECOLI]	1	1	1	1	102.18	1.60718e-09	0	824.112	3	2470.32	1.50758	88.2095	17838	25300	41731.4	2014-0403_iTRAQ-2.raw
MC100	TGVVLAPDGGILGk	K14(iTRAQ4plex)	114	P77775	Epimerase family protein YfcH OS=Escherichia coli (strain K12) GN=yfcH PE=3 SV=1 - [YFCH_ECOLI]	1	1	1	1	100.93	1.61048e-09	0	720.933	2	1440.86	2.94533	86.1896	16100	17480	18800.6	2014-0403_iTRAQ-1.raw
YLS1	TGVVLAPDGGILGk	K14(iTRAQ4plex)	115	P77775	Epimerase family protein YfcH OS=Escherichia coli (strain K12) GN=yfcH PE=3 SV=1 - [YFCH_ECOLI]	1	1	1	1	100.93	1.61048e-09	0	720.933	2	1440.86	2.94533	86.1896	16100	7670	25082.1	2014-0403_iTRAQ-1.raw
MC100	sADASLADmNDPSLITVR	N-Term(iTRAQ4plex); M9(Oxidation)	117	P09127	Putative uroporphyrinogen-III C-methyltransferase OS=Escherichia coli (strain K12) GN=hemX PE=1 SV=1 - [HEMX_ECOLI]	1	1	1	1	100.93	1.61048e-09	0	1018.51	2	2036.01	1.42189	76.235	14974	9986	9986	2014-0403_iTRAQ-4.raw
YLS1	sADASLADmNDPSLITVR	N-Term(iTRAQ4plex); M9(Oxidation)	114	P09127	Putative uroporphyrinogen-III C-methyltransferase OS=Escherichia coli (strain K12) GN=hemX PE=1 SV=1 - [HEMX_ECOLI]	1	1	1	1	100.93	1.61048e-09	0	1018.51	2	2036.01	1.42189	76.235	14974	9894	8181.33	2014-0403_iTRAQ-4.raw
MC100	gTPGFSGADLANLVNEAALFAAR	N-Term(iTRAQ4plex)	116	P0AAI3	ATP-dependent zinc metalloprotease FtsH OS=Escherichia coli (strain K12) GN=ftsH PE=1 SV=1 - [FTSH_ECOLI]	1	1	1	1	101.95	1.62119e-09	0	1203.63	2	2406.26	0.994355	150.761	30474	1791	1939.09	2014-0403_iTRAQ-3.raw
YLS1	gTPGFSGADLANLVNEAALFAAR	N-Term(iTRAQ4plex)	117	P0AAI3	ATP-dependent zinc metalloprotease FtsH OS=Escherichia coli (strain K12) GN=ftsH PE=1 SV=1 - [FTSH_ECOLI]	1	1	1	1	101.95	1.62119e-09	0	1203.63	2	2406.26	0.994355	150.761	30474	1962	3557.06	2014-0403_iTRAQ-3.raw
MC100	SSVDILVPDLPESVADATVATWHk	K24(iTRAQ4plex)	115	P0AFG6	Dihydrolipoyllysine-residue succinyltransferase component of 2-oxoglutarate dehydrogenase complex OS=Escherichia coli (strain K12) GN=sucB PE=1 SV=2 - [ODO2_ECOLI]	1	1	1	1	101.28	1.63841e-09	0	898.81	3	2694.42	1.99581	128.509	26424	1026	1547.74	2014-0403_iTRAQ-2.raw
YLS1	SSVDILVPDLPESVADATVATWHk	K24(iTRAQ4plex)	116	P0AFG6	Dihydrolipoyllysine-residue succinyltransferase component of 2-oxoglutarate dehydrogenase complex OS=Escherichia coli (strain K12) GN=sucB PE=1 SV=2 - [ODO2_ECOLI]	1	1	1	1	101.28	1.63841e-09	0	898.81	3	2694.42	1.99581	128.509	26424	276.9	456.736	2014-0403_iTRAQ-2.raw
MC100	IQNAGTEVVEAk	K12(iTRAQ4plex)	117	C4ZSX4	Malate dehydrogenase OS=Escherichia coli (strain K12 / MC4100 / BW2952) GN=mdh PE=3 SV=1 - [MDH_ECOBW]	2	1	1	1	100.84	1.64421e-09	0	701.889	2	1402.77	3.93906	44.156	6443	2574	2574	2014-0403_iTRAQ-4.raw
YLS1	IQNAGTEVVEAk	K12(iTRAQ4plex)	114	C4ZSX4	Malate dehydrogenase OS=Escherichia coli (strain K12 / MC4100 / BW2952) GN=mdh PE=3 SV=1 - [MDH_ECOBW]	2	1	1	1	100.84	1.64421e-09	0	701.889	2	1402.77	3.93906	44.156	6443	3955	3270.38	2014-0403_iTRAQ-4.raw
YLS1	VYSGVVNSGDTVLNSVk	K17(iTRAQ4plex)	117	C4ZUJ5	Elongation factor G OS=Escherichia coli (strain K12 / MC4100 / BW2952) GN=fusA PE=3 SV=1 - [EFG_ECOBW]	1	1	1	1	100.87	1.67376e-09	0	941.51	2	1882.01	4.77185	80.0769	15580	3851	6981.77	2014-0403_iTRAQ-3.raw
MC100	VYSGVVNSGDTVLNSVk	K17(iTRAQ4plex)	116	C4ZUJ5	Elongation factor G OS=Escherichia coli (strain K12 / MC4100 / BW2952) GN=fusA PE=3 SV=1 - [EFG_ECOBW]	1	1	1	1	100.87	1.67376e-09	0	941.51	2	1882.01	4.77185	80.0769	15580	8929	9667.3	2014-0403_iTRAQ-3.raw
MC100	LINDAYDSEYFATk	K14(iTRAQ4plex)	114	C5A093	Glycerol kinase OS=Escherichia coli (strain K12 / MC4100 / BW2952) GN=glpK PE=3 SV=1 - [GLPK_ECOBW]	1	1	1	1	100.73	1.68638e-09	0	897.442	2	1793.88	3.22796	79.1086	14326	10030	10787.8	2014-0403_iTRAQ-1.raw
YLS1	LINDAYDSEYFATk	K14(iTRAQ4plex)	115	C5A093	Glycerol kinase OS=Escherichia coli (strain K12 / MC4100 / BW2952) GN=glpK PE=3 SV=1 - [GLPK_ECOBW]	1	1	1	1	100.73	1.68638e-09	0	897.442	2	1793.88	3.22796	79.1086	14326	6279	20533.3	2014-0403_iTRAQ-1.raw
MC100	THAPVDFDTAVASTITSHDAGYINk	K25(iTRAQ4plex)	115	P09373	Formate acetyltransferase 1 OS=Escherichia coli (strain K12) GN=pflB PE=1 SV=2 - [PFLB_ECOLI]	1	1	1	1	100.72	1.69027e-09	0	925.795	3	2775.37	0.222207	91.5621	18684	15210	22944.6	2014-0403_iTRAQ-2.raw
YLS1	THAPVDFDTAVASTITSHDAGYINk	K25(iTRAQ4plex)	116	P09373	Formate acetyltransferase 1 OS=Escherichia coli (strain K12) GN=pflB PE=1 SV=2 - [PFLB_ECOLI]	1	1	1	1	100.72	1.69027e-09	0	925.795	3	2775.37	0.222207	91.5621	18684	22560	37211.8	2014-0403_iTRAQ-2.raw
MC100	VAFSGGEFQLNADRDGk	K17(iTRAQ4plex)	116	P77804	Protein YdgA OS=Escherichia coli (strain K12) GN=ydgA PE=1 SV=1 - [YDGA_ECOLI]	1	1	1	1	100.72	1.69027e-09	1	977.994	2	1954.98	3.07613	72.4316	13436	5029	5444.83	2014-0403_iTRAQ-3.raw
YLS1	VAFSGGEFQLNADRDGk	K17(iTRAQ4plex)	117	P77804	Protein YdgA OS=Escherichia coli (strain K12) GN=ydgA PE=1 SV=1 - [YDGA_ECOLI]	1	1	1	1	100.72	1.69027e-09	1	977.994	2	1954.98	3.07613	72.4316	13436	2494	4521.56	2014-0403_iTRAQ-3.raw
MC100	lAQmEINPGGTLELGVDYGR	N-Term(iTRAQ4plex); M4(Oxidation)	114	C5A130	Maltoporin OS=Escherichia coli (strain K12 / MC4100 / BW2952) GN=lamB PE=3 SV=1 - [LAMB_ECOBW]	1	1	1	1	100.99	1.69582e-09	0	1147.09	2	2293.17	2.70495	97.1658	18669	5624	6048.9	2014-0403_iTRAQ-1.raw
YLS1	lAQmEINPGGTLELGVDYGR	N-Term(iTRAQ4plex); M4(Oxidation)	115	C5A130	Maltoporin OS=Escherichia coli (strain K12 / MC4100 / BW2952) GN=lamB PE=3 SV=1 - [LAMB_ECOBW]	1	1	1	1	100.99	1.69582e-09	0	1147.09	2	2293.17	2.70495	97.1658	18669	1568	5127.61	2014-0403_iTRAQ-1.raw
MC100	ISGAGIQESHVHDVTITk	K18(iTRAQ4plex)	117	P0ADG7	Inosine-5'-monophosphate dehydrogenase OS=Escherichia coli (strain K12) GN=guaB PE=1 SV=1 - [IMDH_ECOLI]	1	1	1	1	100.92	1.71528e-09	0	679.37	3	2036.1	3.07496	53.2444	8598	20550	20550	2014-0403_iTRAQ-4.raw
YLS1	ISGAGIQESHVHDVTITk	K18(iTRAQ4plex)	114	P0ADG7	Inosine-5'-monophosphate dehydrogenase OS=Escherichia coli (strain K12) GN=guaB PE=1 SV=1 - [IMDH_ECOLI]	1	1	1	1	100.92	1.71528e-09	0	679.37	3	2036.1	3.07496	53.2444	8598	22690	18762.3	2014-0403_iTRAQ-4.raw
MC100	aAELAGNDTIPVEITR	N-Term(iTRAQ4plex)	115	P0ACB7	Protein HemY OS=Escherichia coli (strain K12) GN=hemY PE=1 SV=1 - [HEMY_ECOLI]	1	1	1	1	100.79	1.71738e-09	0	907.493	2	1813.98	0.479015	81.7347	16104	83570	126067	2014-0403_iTRAQ-2.raw
YLS1	aAELAGNDTIPVEITR	N-Term(iTRAQ4plex)	116	P0ACB7	Protein HemY OS=Escherichia coli (strain K12) GN=hemY PE=1 SV=1 - [HEMY_ECOLI]	1	1	1	1	100.79	1.71738e-09	0	907.493	2	1813.98	0.479015	81.7347	16104	30470	50259.1	2014-0403_iTRAQ-2.raw
MC100	scmGLTGcGTIDELR	N-Term(iTRAQ4plex); C2(Carbamidomethyl); M3(Oxidation); C8(Carbamidomethyl)	117	P0ADG7	Inosine-5'-monophosphate dehydrogenase OS=Escherichia coli (strain K12) GN=guaB PE=1 SV=1 - [IMDH_ECOLI]	1	1	1	1	100.65	1.71774e-09	0	915.422	2	1829.84	3.1568	68.5386	12765	7462	7462	2014-0403_iTRAQ-4.raw
YLS1	scmGLTGcGTIDELR	N-Term(iTRAQ4plex); C2(Carbamidomethyl); M3(Oxidation); C8(Carbamidomethyl)	114	P0ADG7	Inosine-5'-monophosphate dehydrogenase OS=Escherichia coli (strain K12) GN=guaB PE=1 SV=1 - [IMDH_ECOLI]	1	1	1	1	100.65	1.71774e-09	0	915.422	2	1829.84	3.1568	68.5386	12765	10780	8913.96	2014-0403_iTRAQ-4.raw
MC100	aEGEILLDGDNILTNSQDIALLR	N-Term(iTRAQ4plex)	115	P0AAH0	Phosphate import ATP-binding protein PstB OS=Escherichia coli (strain K12) GN=pstB PE=1 SV=2 - [PSTB_ECOLI]	1	1	1	1	101.02	1.71973e-09	0	876.474	3	2627.41	2.6752	133.104	27271	536.6	809.474	2014-0403_iTRAQ-2.raw
YLS1	aEGEILLDGDNILTNSQDIALLR	N-Term(iTRAQ4plex)	116	P0AAH0	Phosphate import ATP-binding protein PstB OS=Escherichia coli (strain K12) GN=pstB PE=1 SV=2 - [PSTB_ECOLI]	1	1	1	1	101.02	1.71973e-09	0	876.474	3	2627.41	2.6752	133.104	27271	447.2	737.639	2014-0403_iTRAQ-2.raw
MC100	aSEISALIVEEGGk	N-Term(iTRAQ4plex); K14(iTRAQ4plex)	115	P25553	Lactaldehyde dehydrogenase OS=Escherichia coli (strain K12) GN=aldA PE=1 SV=2 - [ALDA_ECOLI]	1	1	1	1	100.64	1.7217e-09	0	845.979	2	1690.95	2.07785	89.6106	18209	12060	18192.8	2014-0403_iTRAQ-2.raw
YLS1	aSEISALIVEEGGk	N-Term(iTRAQ4plex); K14(iTRAQ4plex)	116	P25553	Lactaldehyde dehydrogenase OS=Escherichia coli (strain K12) GN=aldA PE=1 SV=2 - [ALDA_ECOLI]	1	1	1	1	100.64	1.7217e-09	0	845.979	2	1690.95	2.07785	89.6106	18209	12890	21261.5	2014-0403_iTRAQ-2.raw
MC100	lTPYYQGIGPAWTk	N-Term(iTRAQ4plex); K14(iTRAQ4plex)	116	P13035	Aerobic glycerol-3-phosphate dehydrogenase OS=Escherichia coli (strain K12) GN=glpD PE=1 SV=3 - [GLPD_ECOLI]	1	1	1	1	100.64	1.7217e-09	0	942.02	2	1883.03	1.41974	96.2667	19860	66010	71468.1	2014-0403_iTRAQ-3.raw
YLS1	lTPYYQGIGPAWTk	N-Term(iTRAQ4plex); K14(iTRAQ4plex)	117	P13035	Aerobic glycerol-3-phosphate dehydrogenase OS=Escherichia coli (strain K12) GN=glpD PE=1 SV=3 - [GLPD_ECOLI]	1	1	1	1	100.64	1.7217e-09	0	942.02	2	1883.03	1.41974	96.2667	19860	10390	18836.8	2014-0403_iTRAQ-3.raw
MC100	aLEEAGAEVEVk	N-Term(iTRAQ4plex); K12(iTRAQ4plex)	115	C5A0S6	50S ribosomal protein L7/L12 OS=Escherichia coli (strain K12 / MC4100 / BW2952) GN=rplL PE=3 SV=1 - [RL7_ECOBW]	1	1	1	1	100.63	1.72566e-09	0	766.924	2	1532.84	0.0226715	62.2761	10778	41880	63177	2014-0403_iTRAQ-2.raw
YLS1	aLEEAGAEVEVk	N-Term(iTRAQ4plex); K12(iTRAQ4plex)	116	C5A0S6	50S ribosomal protein L7/L12 OS=Escherichia coli (strain K12 / MC4100 / BW2952) GN=rplL PE=3 SV=1 - [RL7_ECOBW]	1	1	1	1	100.63	1.72566e-09	0	766.924	2	1532.84	0.0226715	62.2761	10778	33280	54894.1	2014-0403_iTRAQ-2.raw
MC100	lPIIGVGGIDSVIAAR	N-Term(iTRAQ4plex)	116	C4ZQ71	Dihydroorotate dehydrogenase (quinone) OS=Escherichia coli (strain K12 / MC4100 / BW2952) GN=pyrD PE=3 SV=1 - [PYRD_ECOBW]	1	1	1	1	100.63	1.72566e-09	0	848.021	2	1695.03	3.31143	124.136	25665	51950	56245.5	2014-0403_iTRAQ-3.raw
YLS1	lPIIGVGGIDSVIAAR	N-Term(iTRAQ4plex)	117	C4ZQ71	Dihydroorotate dehydrogenase (quinone) OS=Escherichia coli (strain K12 / MC4100 / BW2952) GN=pyrD PE=3 SV=1 - [PYRD_ECOBW]	1	1	1	1	100.63	1.72566e-09	0	848.021	2	1695.03	3.31143	124.136	25665	28620	51887.4	2014-0403_iTRAQ-3.raw
MC100	gLTNmALDDSALQGFFGVDR	N-Term(iTRAQ4plex); M5(Oxidation)	117	P0AC02	Outer membrane protein assembly factor BamD OS=Escherichia coli (strain K12) GN=bamD PE=1 SV=1 - [BAMD_ECOLI]	1	1	1	1	100.63	1.72566e-09	0	1144.07	2	2287.13	4.55519	122.141	26123	2405	2405	2014-0403_iTRAQ-4.raw
YLS1	gLTNmALDDSALQGFFGVDR	N-Term(iTRAQ4plex); M5(Oxidation)	114	P0AC02	Outer membrane protein assembly factor BamD OS=Escherichia coli (strain K12) GN=bamD PE=1 SV=1 - [BAMD_ECOLI]	1	1	1	1	100.63	1.72566e-09	0	1144.07	2	2287.13	4.55519	122.141	26123	2296	1898.56	2014-0403_iTRAQ-4.raw
MC100	LVDALASSAEIEk	K13(iTRAQ4plex)	114	P08395	Protease 4 OS=Escherichia coli (strain K12) GN=sppA PE=1 SV=2 - [SPPA_ECOLI]	1	1	1	1	101.25	1.73226e-09	0	745.417	2	1489.83	2.43884	72.6583	12687	10320	11099.7	2014-0403_iTRAQ-1.raw
YLS1	LVDALASSAEIEk	K13(iTRAQ4plex)	115	P08395	Protease 4 OS=Escherichia coli (strain K12) GN=sppA PE=1 SV=2 - [SPPA_ECOLI]	1	1	1	1	101.25	1.73226e-09	0	745.417	2	1489.83	2.43884	72.6583	12687	3538	11569.8	2014-0403_iTRAQ-1.raw
MC100	aIAEATEAGLLGk	N-Term(iTRAQ4plex); K13(iTRAQ4plex)	114	P31979	NADH-quinone oxidoreductase subunit F OS=Escherichia coli (strain K12) GN=nuoF PE=1 SV=3 - [NUOF_ECOLI]	1	1	1	1	100.58	1.74565e-09	0	766.452	2	1531.9	2.41206	82.2208	15112	153200	164774	2014-0403_iTRAQ-1.raw
YLS1	aIAEATEAGLLGk	N-Term(iTRAQ4plex); K13(iTRAQ4plex)	115	P31979	NADH-quinone oxidoreductase subunit F OS=Escherichia coli (strain K12) GN=nuoF PE=1 SV=3 - [NUOF_ECOLI]	1	1	1	1	100.58	1.74565e-09	0	766.452	2	1531.9	2.41206	82.2208	15112	58710	191991	2014-0403_iTRAQ-1.raw
MC100	aAVLmESQmQQLIGILVR	N-Term(iTRAQ4plex); M5(Oxidation); M9(Oxidation)	116	P09546	Bifunctional protein PutA OS=Escherichia coli (strain K12) GN=putA PE=1 SV=3 - [PUTA_ECOLI]	1	1	1	1	101.38	1.75031e-09	0	1088.6	2	2176.2	1.23022	114.677	23865	3514	3804.56	2014-0403_iTRAQ-3.raw
YLS1	aAVLmESQmQQLIGILVR	N-Term(iTRAQ4plex); M5(Oxidation); M9(Oxidation)	117	P09546	Bifunctional protein PutA OS=Escherichia coli (strain K12) GN=putA PE=1 SV=3 - [PUTA_ECOLI]	1	1	1	1	101.38	1.75031e-09	0	1088.6	2	2176.2	1.23022	114.677	23865	2572	4662.97	2014-0403_iTRAQ-3.raw
YLS1	QEAAPAAAPAPAAGVk	K16(iTRAQ4plex)	116	P06959	Dihydrolipoyllysine-residue acetyltransferase component of pyruvate dehydrogenase complex OS=Escherichia coli (strain K12) GN=aceF PE=1 SV=3 - [ODP2_ECOLI]	1	1	1	1	100.56	1.7537e-09	0	782.436	2	1563.86	2.05464	41.8817	5801	1627	2683.67	2014-0403_iTRAQ-2.raw
MC100	QEAAPAAAPAPAAGVk	K16(iTRAQ4plex)	115	P06959	Dihydrolipoyllysine-residue acetyltransferase component of pyruvate dehydrogenase complex OS=Escherichia coli (strain K12) GN=aceF PE=1 SV=3 - [ODP2_ECOLI]	1	1	1	1	100.56	1.7537e-09	0	782.436	2	1563.86	2.05464	41.8817	5801	1720	2594.66	2014-0403_iTRAQ-2.raw
MC100	LINDAYDSEYFATk	K14(iTRAQ4plex)	117	C5A093	Glycerol kinase OS=Escherichia coli (strain K12 / MC4100 / BW2952) GN=glpK PE=3 SV=1 - [GLPK_ECOBW]	1	1	1	1	100.56	1.7537e-09	0	897.441	2	1793.88	2.07114	77.5706	15350	16020	16020	2014-0403_iTRAQ-4.raw
YLS1	LINDAYDSEYFATk	K14(iTRAQ4plex)	114	C5A093	Glycerol kinase OS=Escherichia coli (strain K12 / MC4100 / BW2952) GN=glpK PE=3 SV=1 - [GLPK_ECOBW]	1	1	1	1	100.56	1.7537e-09	0	897.441	2	1793.88	2.07114	77.5706	15350	24710	20432.6	2014-0403_iTRAQ-4.raw
MC100	sVFPIQSYSGNSELQYVSYR	N-Term(iTRAQ4plex)	114	C5A0S7	DNA-directed RNA polymerase subunit beta OS=Escherichia coli (strain K12 / MC4100 / BW2952) GN=rpoB PE=3 SV=1 - [RPOB_ECOBW]	1	1	1	1	100.55	1.75775e-09	0	823.415	3	2468.23	3.83507	105.125	20311	4107	4417.29	2014-0403_iTRAQ-1.raw
YLS1	sVFPIQSYSGNSELQYVSYR	N-Term(iTRAQ4plex)	115	C5A0S7	DNA-directed RNA polymerase subunit beta OS=Escherichia coli (strain K12 / MC4100 / BW2952) GN=rpoB PE=3 SV=1 - [RPOB_ECOBW]	1	1	1	1	100.55	1.75775e-09	0	823.415	3	2468.23	3.83507	105.125	20311	373	1219.77	2014-0403_iTRAQ-1.raw
MC100	aIAEATEAGLLGk	N-Term(iTRAQ4plex); K13(iTRAQ4plex)	115	P31979	NADH-quinone oxidoreductase subunit F OS=Escherichia coli (strain K12) GN=nuoF PE=1 SV=3 - [NUOF_ECOLI]	1	1	1	1	100.54	1.7618e-09	0	766.451	2	1531.89	0.898031	80.4582	15768	63830	96289	2014-0403_iTRAQ-2.raw
YLS1	aIAEATEAGLLGk	N-Term(iTRAQ4plex); K13(iTRAQ4plex)	116	P31979	NADH-quinone oxidoreductase subunit F OS=Escherichia coli (strain K12) GN=nuoF PE=1 SV=3 - [NUOF_ECOLI]	1	1	1	1	100.54	1.7618e-09	0	766.451	2	1531.89	0.898031	80.4582	15768	72850	120163	2014-0403_iTRAQ-2.raw
MC100	EAAPAAAPAAAAAk	K14(iTRAQ4plex)	117	P06959	Dihydrolipoyllysine-residue acetyltransferase component of pyruvate dehydrogenase complex OS=Escherichia coli (strain K12) GN=aceF PE=1 SV=3 - [ODP2_ECOLI]	1	1	1	1	100.53	1.76586e-09	0	662.873	2	1324.74	3.29023	35.2734	4649	1824	1824	2014-0403_iTRAQ-4.raw
YLS1	EAAPAAAPAAAAAk	K14(iTRAQ4plex)	114	P06959	Dihydrolipoyllysine-residue acetyltransferase component of pyruvate dehydrogenase complex OS=Escherichia coli (strain K12) GN=aceF PE=1 SV=3 - [ODP2_ECOLI]	1	1	1	1	100.53	1.76586e-09	0	662.873	2	1324.74	3.29023	35.2734	4649	1753	1449.55	2014-0403_iTRAQ-4.raw
MC100	gDDFITLNAEQAmQGAADILR	N-Term(iTRAQ4plex); M13(Oxidation)	114	P33602	NADH-quinone oxidoreductase subunit G OS=Escherichia coli (strain K12) GN=nuoG PE=1 SV=4 - [NUOG_ECOLI]	2	1	1	1	100.48	1.78631e-09	0	803.735	3	2409.19	2.97727	115.4	22340	1033	1111.04	2014-0403_iTRAQ-1.raw
MC100	dAQSALTVSETTFGR	N-Term(iTRAQ4plex)	114	C4ZUH4	50S ribosomal protein L4 OS=Escherichia coli (strain K12 / MC4100 / BW2952) GN=rplD PE=3 SV=1 - [RL4_ECOBW]	1	1	1	1	100.48	1.78631e-09	0	863.942	2	1726.88	2.60159	78.7089	14231	49270	52992.4	2014-0403_iTRAQ-1.raw
YLS1	dAQSALTVSETTFGR	N-Term(iTRAQ4plex)	115	C4ZUH4	50S ribosomal protein L4 OS=Escherichia coli (strain K12 / MC4100 / BW2952) GN=rplD PE=3 SV=1 - [RL4_ECOBW]	1	1	1	1	100.48	1.78631e-09	0	863.942	2	1726.88	2.60159	78.7089	14231	3506	11465.2	2014-0403_iTRAQ-1.raw
YLS1	gDDFITLNAEQAmQGAADILR	N-Term(iTRAQ4plex); M13(Oxidation)	115	P33602	NADH-quinone oxidoreductase subunit G OS=Escherichia coli (strain K12) GN=nuoG PE=1 SV=4 - [NUOG_ECOLI]	2	1	1	1	100.48	1.78631e-09	0	803.735	3	2409.19	2.97727	115.4	22340	599.9	1961.77	2014-0403_iTRAQ-1.raw
MC100	vVASPGQGQQFEIQASk	N-Term(iTRAQ4plex); K17(iTRAQ4plex)	115	H0QCA0	Asparagine--tRNA ligase OS=Escherichia coli str. K-12 substr. MDS42 GN=asnS PE=3 SV=1 - [H0QCA0_ECOLI]	2	1	1	1	100.58	1.79372e-09	0	688.044	3	2062.12	0.751766	66.6431	11982	11270	17001.1	2014-0403_iTRAQ-2.raw
YLS1	vVASPGQGQQFEIQASk	N-Term(iTRAQ4plex); K17(iTRAQ4plex)	116	H0QCA0	Asparagine--tRNA ligase OS=Escherichia coli str. K-12 substr. MDS42 GN=asnS PE=3 SV=1 - [H0QCA0_ECOLI]	2	1	1	1	100.58	1.79372e-09	0	688.044	3	2062.12	0.751766	66.6431	11982	13480	22234.7	2014-0403_iTRAQ-2.raw
MC100	ILIGEVTVVDESEPFAHEk	K19(iTRAQ4plex)	115	P0A9Q7	Aldehyde-alcohol dehydrogenase OS=Escherichia coli (strain K12) GN=adhE PE=1 SV=2 - [ADHE_ECOLI]	1	1	1	1	100.75	1.81321e-09	0	752.735	3	2256.19	1.42897	97.2602	20071	16880	25463.9	2014-0403_iTRAQ-2.raw
YLS1	ILIGEVTVVDESEPFAHEk	K19(iTRAQ4plex)	116	P0A9Q7	Aldehyde-alcohol dehydrogenase OS=Escherichia coli (strain K12) GN=adhE PE=1 SV=2 - [ADHE_ECOLI]	1	1	1	1	100.75	1.81321e-09	0	752.735	3	2256.19	1.42897	97.2602	20071	4697	7747.52	2014-0403_iTRAQ-2.raw
MC100	aAGAELVGmEDLADQIk	N-Term(iTRAQ4plex); M9(Oxidation); K17(iTRAQ4plex)	116	C5A0S4	50S ribosomal protein L1 OS=Escherichia coli (strain K12 / MC4100 / BW2952) GN=rplA PE=3 SV=1 - [RL1_ECOBW]	1	1	1	1	101.35	1.81741e-09	0	1018.04	2	2035.07	3.52773	83.0163	16408	12450	13479.4	2014-0403_iTRAQ-3.raw
YLS1	aAGAELVGmEDLADQIk	N-Term(iTRAQ4plex); M9(Oxidation); K17(iTRAQ4plex)	117	C5A0S4	50S ribosomal protein L1 OS=Escherichia coli (strain K12 / MC4100 / BW2952) GN=rplA PE=3 SV=1 - [RL1_ECOBW]	1	1	1	1	101.35	1.81741e-09	0	1018.04	2	2035.07	3.52773	83.0163	16408	3122	5660.11	2014-0403_iTRAQ-3.raw
MC100	eSTAYHEAGHAIIGR	N-Term(iTRAQ4plex)	115	P0AAI3	ATP-dependent zinc metalloprotease FtsH OS=Escherichia coli (strain K12) GN=ftsH PE=1 SV=1 - [FTSH_ECOLI]	1	1	1	1	100.39	1.82371e-09	0	878.45	2	1755.89	1.91103	44.1444	6277	1718	2591.64	2014-0403_iTRAQ-2.raw
YLS1	eSTAYHEAGHAIIGR	N-Term(iTRAQ4plex)	116	P0AAI3	ATP-dependent zinc metalloprotease FtsH OS=Escherichia coli (strain K12) GN=ftsH PE=1 SV=1 - [FTSH_ECOLI]	1	1	1	1	100.39	1.82371e-09	0	878.45	2	1755.89	1.91103	44.1444	6277	856.1	1412.1	2014-0403_iTRAQ-2.raw
MC100	TVAVTPDYAEIAk	K13(iTRAQ4plex)	114	P09152	Respiratory nitrate reductase 1 alpha chain OS=Escherichia coli (strain K12) GN=narG PE=1 SV=4 - [NARG_ECOLI]	1	1	1	1	100.37	1.83213e-09	0	761.419	2	1521.83	2.26455	71.8319	12458	12340	13272.3	2014-0403_iTRAQ-1.raw
YLS1	TVAVTPDYAEIAk	K13(iTRAQ4plex)	115	P09152	Respiratory nitrate reductase 1 alpha chain OS=Escherichia coli (strain K12) GN=narG PE=1 SV=4 - [NARG_ECOLI]	1	1	1	1	100.37	1.83213e-09	0	761.419	2	1521.83	2.26455	71.8319	12458	4122	13479.6	2014-0403_iTRAQ-1.raw
MC100	aDEQILDIGDASAQELAEILk	N-Term(iTRAQ4plex); K21(iTRAQ4plex)	116	P0A799	Phosphoglycerate kinase OS=Escherichia coli (strain K12) GN=pgk PE=1 SV=2 - [PGK_ECOLI]	1	1	1	1	100.43	1.85675e-09	0	844.124	3	2530.36	3.16301	146.777	29783	655.9	710.134	2014-0403_iTRAQ-3.raw
YLS1	aDEQILDIGDASAQELAEILk	N-Term(iTRAQ4plex); K21(iTRAQ4plex)	117	P0A799	Phosphoglycerate kinase OS=Escherichia coli (strain K12) GN=pgk PE=1 SV=2 - [PGK_ECOLI]	1	1	1	1	100.43	1.85675e-09	0	844.124	3	2530.36	3.16301	146.777	29783	1960	3553.43	2014-0403_iTRAQ-3.raw
MC100	nIYTDPLNVLQAELLHR	N-Term(iTRAQ4plex)	114	C5A0C2	Phosphoenolpyruvate carboxylase OS=Escherichia coli (strain K12 / MC4100 / BW2952) GN=ppc PE=3 SV=1 - [CAPP_ECOBW]	1	1	1	1	100.62	1.8683e-09	0	718.402	3	2153.19	3.02497	134.584	25839	1434	1542.34	2014-0403_iTRAQ-1.raw
YLS1	nIYTDPLNVLQAELLHR	N-Term(iTRAQ4plex)	115	C5A0C2	Phosphoenolpyruvate carboxylase OS=Escherichia coli (strain K12 / MC4100 / BW2952) GN=ppc PE=3 SV=1 - [CAPP_ECOBW]	1	1	1	1	100.62	1.8683e-09	0	718.402	3	2153.19	3.02497	134.584	25839	266	869.863	2014-0403_iTRAQ-1.raw
MC100	VLNAmGTGVQLLSk	M5(Oxidation); K14(iTRAQ4plex)	114	P0A996	Anaerobic glycerol-3-phosphate dehydrogenase subunit C OS=Escherichia coli (strain K12) GN=glpC PE=1 SV=1 - [GLPC_ECOLI]	1	1	1	1	100.27	1.87481e-09	0	795.955	2	1590.9	1.88116	77.237	13861	22650	24361.2	2014-0403_iTRAQ-1.raw
YLS1	VLNAmGTGVQLLSk	M5(Oxidation); K14(iTRAQ4plex)	115	P0A996	Anaerobic glycerol-3-phosphate dehydrogenase subunit C OS=Escherichia coli (strain K12) GN=glpC PE=1 SV=1 - [GLPC_ECOLI]	1	1	1	1	100.27	1.87481e-09	0	795.955	2	1590.9	1.88116	77.237	13861	7368	24094.5	2014-0403_iTRAQ-1.raw
MC100	dSPILILDEATSALDTESER	N-Term(iTRAQ4plex)	117	P60752	Lipid A export ATP-binding/permease protein MsbA OS=Escherichia coli (strain K12) GN=msbA PE=1 SV=1 - [MSBA_ECOLI]	1	1	1	1	100.84	1.88316e-09	0	1160.09	2	2319.18	3.27215	142.197	29829	2550	2550	2014-0403_iTRAQ-4.raw
YLS1	dSPILILDEATSALDTESER	N-Term(iTRAQ4plex)	114	P60752	Lipid A export ATP-binding/permease protein MsbA OS=Escherichia coli (strain K12) GN=msbA PE=1 SV=1 - [MSBA_ECOLI]	1	1	1	1	100.84	1.88316e-09	0	1160.09	2	2319.18	3.27215	142.197	29829	4307	3561.45	2014-0403_iTRAQ-4.raw
MC100	aSYNVEGAFQASNk	N-Term(iTRAQ4plex); K14(iTRAQ4plex)	116	P0ADA5	Uncharacterized lipoprotein YajG OS=Escherichia coli (strain K12) GN=yajG PE=4 SV=1 - [YAJG_ECOLI]	1	1	1	1	100.25	1.88346e-09	0	887.456	2	1773.91	2.55813	64.9963	11336	28510	30867.4	2014-0403_iTRAQ-3.raw
YLS1	aSYNVEGAFQASNk	N-Term(iTRAQ4plex); K14(iTRAQ4plex)	117	P0ADA5	Uncharacterized lipoprotein YajG OS=Escherichia coli (strain K12) GN=yajG PE=4 SV=1 - [YAJG_ECOLI]	1	1	1	1	100.25	1.88346e-09	0	887.456	2	1773.91	2.55813	64.9963	11336	12540	22734.7	2014-0403_iTRAQ-3.raw
MC100	kVDYSTFLQEVNNDQVR	N-Term(iTRAQ4plex); K1(iTRAQ4plex)	116	P0AAI3	ATP-dependent zinc metalloprotease FtsH OS=Escherichia coli (strain K12) GN=ftsH PE=1 SV=1 - [FTSH_ECOLI]	1	1	1	1	100.23	1.89215e-09	1	1172.12	2	2343.23	3.93874	91.5699	18669	13810	14951.9	2014-0403_iTRAQ-3.raw
YLS1	kVDYSTFLQEVNNDQVR	N-Term(iTRAQ4plex); K1(iTRAQ4plex)	117	P0AAI3	ATP-dependent zinc metalloprotease FtsH OS=Escherichia coli (strain K12) GN=ftsH PE=1 SV=1 - [FTSH_ECOLI]	1	1	1	1	100.23	1.89215e-09	1	1172.12	2	2343.23	3.93874	91.5699	18669	8099	14683.3	2014-0403_iTRAQ-3.raw
MC100	eFIEAAQVGGVSTSGIVIR	N-Term(iTRAQ4plex)	117	P0AFH6	Oligopeptide transport system permease protein OppC OS=Escherichia coli (strain K12) GN=oppC PE=1 SV=1 - [OPPC_ECOLI]	1	1	1	1	100.23	1.89215e-09	0	1039.08	2	2077.14	1.44731	100.326	21495	12980	12980	2014-0403_iTRAQ-4.raw
YLS1	eFIEAAQVGGVSTSGIVIR	N-Term(iTRAQ4plex)	114	P0AFH6	Oligopeptide transport system permease protein OppC OS=Escherichia coli (strain K12) GN=oppC PE=1 SV=1 - [OPPC_ECOLI]	1	1	1	1	100.23	1.89215e-09	0	1039.08	2	2077.14	1.44731	100.326	21495	18120	14983.4	2014-0403_iTRAQ-4.raw
MC100	aAELAGNDTIPVEITR	N-Term(iTRAQ4plex)	116	P0ACB7	Protein HemY OS=Escherichia coli (strain K12) GN=hemY PE=1 SV=1 - [HEMY_ECOLI]	1	1	1	1	100.22	1.89652e-09	0	907.495	2	1813.98	3.23807	82.1341	16149	85120	92158.2	2014-0403_iTRAQ-3.raw
YLS1	aAELAGNDTIPVEITR	N-Term(iTRAQ4plex)	117	P0ACB7	Protein HemY OS=Escherichia coli (strain K12) GN=hemY PE=1 SV=1 - [HEMY_ECOLI]	1	1	1	1	100.22	1.89652e-09	0	907.495	2	1813.98	3.23807	82.1341	16149	61520	111534	2014-0403_iTRAQ-3.raw
MC100	vAPITTGDVVLQSAR	N-Term(iTRAQ4plex)	114	P0ADC3	Lipoprotein-releasing system transmembrane protein LolC OS=Escherichia coli (strain K12) GN=lolC PE=1 SV=1 - [LOLC_ECOLI]	1	1	1	1	100.17	1.91848e-09	0	835.984	2	1670.96	3.23463	82.0332	15065	35580	38268.1	2014-0403_iTRAQ-1.raw
YLS1	vAPITTGDVVLQSAR	N-Term(iTRAQ4plex)	115	P0ADC3	Lipoprotein-releasing system transmembrane protein LolC OS=Escherichia coli (strain K12) GN=lolC PE=1 SV=1 - [LOLC_ECOLI]	1	1	1	1	100.17	1.91848e-09	0	835.984	2	1670.96	3.23463	82.0332	15065	11370	37181.7	2014-0403_iTRAQ-1.raw
MC100	gLTNmALDDSALQGFFGVDR	N-Term(iTRAQ4plex); M5(Oxidation)	117	P0AC02	Outer membrane protein assembly factor BamD OS=Escherichia coli (strain K12) GN=bamD PE=1 SV=1 - [BAMD_ECOLI]	1	1	1	1	100.15	1.92733e-09	0	763.047	3	2287.13	5.24316	122.11	26116	2245	2245	2014-0403_iTRAQ-4.raw
YLS1	gLTNmALDDSALQGFFGVDR	N-Term(iTRAQ4plex); M5(Oxidation)	114	P0AC02	Outer membrane protein assembly factor BamD OS=Escherichia coli (strain K12) GN=bamD PE=1 SV=1 - [BAMD_ECOLI]	1	1	1	1	100.15	1.92733e-09	0	763.047	3	2287.13	5.24316	122.11	26116	1693	1399.94	2014-0403_iTRAQ-4.raw
MC100	gVTPVHFDSANDGVAAASEAVNLLR	N-Term(iTRAQ4plex)	115	P21599	Pyruvate kinase II OS=Escherichia coli (strain K12) GN=pykA PE=1 SV=3 - [KPYK2_ECOLI]	1	1	1	1	100.89	1.94714e-09	0	885.461	3	2654.37	1.28368	113.437	23545	3356	5062.6	2014-0403_iTRAQ-2.raw
YLS1	gVTPVHFDSANDGVAAASEAVNLLR	N-Term(iTRAQ4plex)	116	P21599	Pyruvate kinase II OS=Escherichia coli (strain K12) GN=pykA PE=1 SV=3 - [KPYK2_ECOLI]	1	1	1	1	100.89	1.94714e-09	0	885.461	3	2654.37	1.28368	113.437	23545	3168	5225.49	2014-0403_iTRAQ-2.raw
MC100	lAESEASNDQAPVQmPR	N-Term(iTRAQ4plex); M15(Oxidation)	116	P0ADW3	Putative cytochrome d ubiquinol oxidase subunit 3 OS=Escherichia coli (strain K12) GN=yhcB PE=1 SV=2 - [YHCB_ECOLI]	1	1	1	1	100.09	1.95414e-09	0	1001.99	2	2002.97	3.14637	46.4772	6725	24230	26233.5	2014-0403_iTRAQ-3.raw
YLS1	lAESEASNDQAPVQmPR	N-Term(iTRAQ4plex); M15(Oxidation)	117	P0ADW3	Putative cytochrome d ubiquinol oxidase subunit 3 OS=Escherichia coli (strain K12) GN=yhcB PE=1 SV=2 - [YHCB_ECOLI]	1	1	1	1	100.09	1.95414e-09	0	1001.99	2	2002.97	3.14637	46.4772	6725	12270	22245.2	2014-0403_iTRAQ-3.raw
MC100	aTYTQTHmDFIIEAFk	N-Term(iTRAQ4plex); M8(Oxidation); K16(iTRAQ4plex)	117	C4ZYY6	Tryptophanase OS=Escherichia coli (strain K12 / MC4100 / BW2952) GN=tnaA PE=3 SV=1 - [TNAA_ECOBW]	1	1	1	1	100.08	1.95865e-09	0	1110.57	2	2220.13	1.68342	95.8704	20444	10470	10470	2014-0403_iTRAQ-4.raw
YLS1	aTYTQTHmDFIIEAFk	N-Term(iTRAQ4plex); M8(Oxidation); K16(iTRAQ4plex)	114	C4ZYY6	Tryptophanase OS=Escherichia coli (strain K12 / MC4100 / BW2952) GN=tnaA PE=3 SV=1 - [TNAA_ECOBW]	1	1	1	1	100.08	1.95865e-09	0	1110.57	2	2220.13	1.68342	95.8704	20444	22980	19002.1	2014-0403_iTRAQ-4.raw
MC100	DNLTGSEQIFYSGFk	K15(iTRAQ4plex)	114	P0ABU9	Protein TolQ OS=Escherichia coli (strain K12) GN=tolQ PE=1 SV=1 - [TOLQ_ECOLI]	1	1	1	1	100.07	1.96316e-09	0	925.459	2	1849.91	1.02702	99.2659	19103	1543	1659.58	2014-0403_iTRAQ-1.raw
YLS1	DNLTGSEQIFYSGFk	K15(iTRAQ4plex)	115	P0ABU9	Protein TolQ OS=Escherichia coli (strain K12) GN=tolQ PE=1 SV=1 - [TOLQ_ECOLI]	1	1	1	1	100.07	1.96316e-09	0	925.459	2	1849.91	1.02702	99.2659	19103	733.2	2397.68	2014-0403_iTRAQ-1.raw
MC100	gVLTNLGAVAVDTGIFTGR	N-Term(iTRAQ4plex)	115	C4ZUQ8	Phosphoenolpyruvate carboxykinase [ATP]	1	1	1	1	100.06	1.96769e-09	0	669.046	3	2005.12	1.77245	127.992	26327	1333	2010.86	2014-0403_iTRAQ-2.raw
YLS1	gVLTNLGAVAVDTGIFTGR	N-Term(iTRAQ4plex)	116	C4ZUQ8	Phosphoenolpyruvate carboxykinase [ATP]	1	1	1	1	100.06	1.96769e-09	0	669.046	3	2005.12	1.77245	127.992	26327	862.5	1422.66	2014-0403_iTRAQ-2.raw
MC100	sLDELQDGSQVAVPNDPTNLGR	N-Term(iTRAQ4plex)	117	P28635	D-methionine-binding lipoprotein MetQ OS=Escherichia coli (strain K12) GN=metQ PE=1 SV=2 - [METQ_ECOLI]	1	1	1	1	100.33	1.96951e-09	0	1235.12	2	2469.24	1.50335	82.9796	16935	28520	28520	2014-0403_iTRAQ-4.raw
YLS1	sLDELQDGSQVAVPNDPTNLGR	N-Term(iTRAQ4plex)	114	P28635	D-methionine-binding lipoprotein MetQ OS=Escherichia coli (strain K12) GN=metQ PE=1 SV=2 - [METQ_ECOLI]	1	1	1	1	100.33	1.96951e-09	0	1235.12	2	2469.24	1.50335	82.9796	16935	24150	19969.6	2014-0403_iTRAQ-4.raw
MC100	lDVSTTESLLIDk	N-Term(iTRAQ4plex); K13(iTRAQ4plex)	115	B1XBA8	Catalase-peroxidase OS=Escherichia coli (strain K12 / DH10B) GN=katG PE=3 SV=1 - [KATG_ECODH]	1	1	1	1	100.02	1.9859e-09	0	861.493	2	1721.98	0.371499	98.3075	20307	14940	22537.3	2014-0403_iTRAQ-2.raw
YLS1	lDVSTTESLLIDk	N-Term(iTRAQ4plex); K13(iTRAQ4plex)	116	B1XBA8	Catalase-peroxidase OS=Escherichia coli (strain K12 / DH10B) GN=katG PE=3 SV=1 - [KATG_ECODH]	1	1	1	1	100.02	1.9859e-09	0	861.493	2	1721.98	0.371499	98.3075	20307	14070	23207.9	2014-0403_iTRAQ-2.raw
MC100	gDDFITLNAEQAmQGAADILR	N-Term(iTRAQ4plex); M13(Oxidation)	115	P33602	NADH-quinone oxidoreductase subunit G OS=Escherichia coli (strain K12) GN=nuoG PE=1 SV=4 - [NUOG_ECOLI]	2	1	1	1	100.01	1.99047e-09	0	803.733	3	2409.19	0.697189	115.192	23882	1300	1961.08	2014-0403_iTRAQ-2.raw
YLS1	gDDFITLNAEQAmQGAADILR	N-Term(iTRAQ4plex); M13(Oxidation)	116	P33602	NADH-quinone oxidoreductase subunit G OS=Escherichia coli (strain K12) GN=nuoG PE=1 SV=4 - [NUOG_ECOLI]	2	1	1	1	100.01	1.99047e-09	0	803.733	3	2409.19	0.697189	115.192	23882	975.9	1609.71	2014-0403_iTRAQ-2.raw
MC100	lSFSLPADmTDQSGk	N-Term(iTRAQ4plex); M9(Oxidation); K15(iTRAQ4plex)	115	P0AEE1	Protein DcrB OS=Escherichia coli (strain K12) GN=dcrB PE=1 SV=1 - [DCRB_ECOLI]	1	1	1	1	100	1.99506e-09	0	950.983	2	1900.96	0.806494	84.3024	16813	19250	29039.1	2014-0403_iTRAQ-2.raw
YLS1	lSFSLPADmTDQSGk	N-Term(iTRAQ4plex); M9(Oxidation); K15(iTRAQ4plex)	116	P0AEE1	Protein DcrB OS=Escherichia coli (strain K12) GN=dcrB PE=1 SV=1 - [DCRB_ECOLI]	1	1	1	1	100	1.99506e-09	0	950.983	2	1900.96	0.806494	84.3024	16813	11460	18902.8	2014-0403_iTRAQ-2.raw
MC100	aVLLGGDILDTQPLPVELAETLGk	N-Term(iTRAQ4plex); K24(iTRAQ4plex)	115	P77748	Uncharacterized protein YdiJ OS=Escherichia coli (strain K12) GN=ydiJ PE=4 SV=1 - [YDIJ_ECOLI]	1	1	1	1	99.96	2.01352e-09	0	917.534	3	2750.59	2.35381	151.849	30622	516.3	778.851	2014-0403_iTRAQ-2.raw
MC100	ITAImGPSGIGk	M5(Oxidation); K12(iTRAQ4plex)	116	P63386	Probable phospholipid import ATP-binding protein MlaF OS=Escherichia coli (strain K12) GN=mlaF PE=1 SV=1 - [MLAF_ECOLI]	1	1	1	1	100.34	2.02971e-09	0	652.874	2	1304.74	3.54642	58.985	9702	18370	19888.9	2014-0403_iTRAQ-3.raw
YLS1	ITAImGPSGIGk	M5(Oxidation); K12(iTRAQ4plex)	117	P63386	Probable phospholipid import ATP-binding protein MlaF OS=Escherichia coli (strain K12) GN=mlaF PE=1 SV=1 - [MLAF_ECOLI]	1	1	1	1	100.34	2.02971e-09	0	652.874	2	1304.74	3.54642	58.985	9702	10530	19090.6	2014-0403_iTRAQ-3.raw
MC100	sVFDTLATAAk	N-Term(iTRAQ4plex); K11(iTRAQ4plex)	115	P00805	L-asparaginase 2 OS=Escherichia coli (strain K12) GN=ansB PE=1 SV=2 - [ASPG2_ECOLI]	1	1	1	1	99.91	2.03684e-09	0	706.407	2	1411.81	2.05183	90.1845	18348	59760	90149.3	2014-0403_iTRAQ-2.raw
YLS1	sVFDTLATAAk	N-Term(iTRAQ4plex); K11(iTRAQ4plex)	116	P00805	L-asparaginase 2 OS=Escherichia coli (strain K12) GN=ansB PE=1 SV=2 - [ASPG2_ECOLI]	1	1	1	1	99.91	2.03684e-09	0	706.407	2	1411.81	2.05183	90.1845	18348	38350	63256.8	2014-0403_iTRAQ-2.raw
MC100	gDAWIDVVNPATEAVISR	N-Term(iTRAQ4plex)	117	P25553	Lactaldehyde dehydrogenase OS=Escherichia coli (strain K12) GN=aldA PE=1 SV=2 - [ALDA_ECOLI]	1	1	1	1	99.91	2.03684e-09	0	1029.05	2	2057.08	2.69686	111.985	24094	2409	2409	2014-0403_iTRAQ-4.raw
YLS1	gDAWIDVVNPATEAVISR	N-Term(iTRAQ4plex)	114	P25553	Lactaldehyde dehydrogenase OS=Escherichia coli (strain K12) GN=aldA PE=1 SV=2 - [ALDA_ECOLI]	1	1	1	1	99.91	2.03684e-09	0	1029.05	2	2057.08	2.69686	111.985	24094	3094	2558.42	2014-0403_iTRAQ-4.raw
MC100	lDAEGETmLTIPGNPPNLLR	N-Term(iTRAQ4plex); M8(Oxidation)	117	P76027	Oligopeptide transport ATP-binding protein OppD OS=Escherichia coli (strain K12) GN=oppD PE=3 SV=2 - [OPPD_ECOLI]	1	1	1	1	100.77	2.07288e-09	0	1156.11	2	2311.22	3.28085	103.567	22260	5187	5187	2014-0403_iTRAQ-4.raw
YLS1	lDAEGETmLTIPGNPPNLLR	N-Term(iTRAQ4plex); M8(Oxidation)	114	P76027	Oligopeptide transport ATP-binding protein OppD OS=Escherichia coli (strain K12) GN=oppD PE=3 SV=2 - [OPPD_ECOLI]	1	1	1	1	100.77	2.07288e-09	0	1156.11	2	2311.22	3.28085	103.567	22260	8573	7088.99	2014-0403_iTRAQ-4.raw
MC100	iAQFNVVSEAHNEGTIVSVSDGVIR	N-Term(iTRAQ4plex)	115	C4ZZ12	ATP synthase subunit alpha OS=Escherichia coli (strain K12 / MC4100 / BW2952) GN=atpA PE=3 SV=1 - [ATPA_ECOBW]	1	1	1	1	100.51	2.08962e-09	0	929.158	3	2785.46	-0.579086	103.589	21479	36560	55151.6	2014-0403_iTRAQ-2.raw
YLS1	iAQFNVVSEAHNEGTIVSVSDGVIR	N-Term(iTRAQ4plex)	116	C4ZZ12	ATP synthase subunit alpha OS=Escherichia coli (strain K12 / MC4100 / BW2952) GN=atpA PE=3 SV=1 - [ATPA_ECOBW]	1	1	1	1	100.51	2.08962e-09	0	929.158	3	2785.46	-0.579086	103.589	21479	48890	80642.1	2014-0403_iTRAQ-2.raw
MC100	aVEGSSFPQVALLVR	N-Term(iTRAQ4plex)	115	C4ZRT7	Proline--tRNA ligase OS=Escherichia coli (strain K12 / MC4100 / BW2952) GN=proS PE=3 SV=1 - [SYP_ECOBW]	1	1	1	1	99.79	2.0939e-09	0	858.993	2	1716.98	1.44859	108.127	22457	20380	30743.7	2014-0403_iTRAQ-2.raw
YLS1	aVEGSSFPQVALLVR	N-Term(iTRAQ4plex)	116	C4ZRT7	Proline--tRNA ligase OS=Escherichia coli (strain K12 / MC4100 / BW2952) GN=proS PE=3 SV=1 - [SYP_ECOBW]	1	1	1	1	99.79	2.0939e-09	0	858.993	2	1716.98	1.44859	108.127	22457	28190	46498.3	2014-0403_iTRAQ-2.raw
MC100	yVDVGATYYFNk	N-Term(iTRAQ4plex); K12(iTRAQ4plex)	115	P06996	Outer membrane protein C OS=Escherichia coli (strain K12) GN=ompC PE=1 SV=1 - [OMPC_ECOLI]	2	1	1	1	99.77	2.10357e-09	0	864.449	2	1727.89	1.86342	87.4719	17640	61450	92698.7	2014-0403_iTRAQ-2.raw
YLS1	yVDVGATYYFNk	N-Term(iTRAQ4plex); K12(iTRAQ4plex)	116	P06996	Outer membrane protein C OS=Escherichia coli (strain K12) GN=ompC PE=1 SV=1 - [OMPC_ECOLI]	2	1	1	1	99.77	2.10357e-09	0	864.449	2	1727.89	1.86342	87.4719	17640	93030	153449	2014-0403_iTRAQ-2.raw
MC100	fLSAPEAVEYGLVDSILTHR	N-Term(iTRAQ4plex)	117	P0A6G7	ATP-dependent Clp protease proteolytic subunit OS=Escherichia coli (strain K12) GN=clpP PE=1 SV=1 - [CLPP_ECOLI]	1	1	1	1	99.87	2.11229e-09	0	787.759	3	2361.26	2.5895	142.208	29831	1129	1129	2014-0403_iTRAQ-4.raw
YLS1	fLSAPEAVEYGLVDSILTHR	N-Term(iTRAQ4plex)	114	P0A6G7	ATP-dependent Clp protease proteolytic subunit OS=Escherichia coli (strain K12) GN=clpP PE=1 SV=1 - [CLPP_ECOLI]	1	1	1	1	99.87	2.11229e-09	0	787.759	3	2361.26	2.5895	142.208	29831	2449	2025.07	2014-0403_iTRAQ-4.raw
MC100	gmTLESVVELENGk	N-Term(iTRAQ4plex); M2(Oxidation); K14(iTRAQ4plex)	116	P69874	Spermidine/putrescine import ATP-binding protein PotA OS=Escherichia coli (strain K12) GN=potA PE=1 SV=1 - [POTA_ECOLI]	1	1	1	1	99.74	2.11815e-09	0	905.481	2	1809.95	1.96631	83.2911	16479	13900	15049.3	2014-0403_iTRAQ-3.raw
YLS1	gmTLESVVELENGk	N-Term(iTRAQ4plex); M2(Oxidation); K14(iTRAQ4plex)	117	P69874	Spermidine/putrescine import ATP-binding protein PotA OS=Escherichia coli (strain K12) GN=potA PE=1 SV=1 - [POTA_ECOLI]	1	1	1	1	99.74	2.11815e-09	0	905.481	2	1809.95	1.96631	83.2911	16479	7367	13356.2	2014-0403_iTRAQ-3.raw
MC100	aLVAVNLASEEPYHNALNEk	N-Term(iTRAQ4plex); K20(iTRAQ4plex)	117	P0AAC0	Universal stress protein E OS=Escherichia coli (strain K12) GN=uspE PE=1 SV=2 - [USPE_ECOLI]	1	1	1	1	101	2.14072e-09	0	824.112	3	2470.32	1.35933	87.8476	18314	36690	36690	2014-0403_iTRAQ-4.raw
YLS1	aLVAVNLASEEPYHNALNEk	N-Term(iTRAQ4plex); K20(iTRAQ4plex)	114	P0AAC0	Universal stress protein E OS=Escherichia coli (strain K12) GN=uspE PE=1 SV=2 - [USPE_ECOLI]	1	1	1	1	101	2.14072e-09	0	824.112	3	2470.32	1.35933	87.8476	18314	65350	54037.8	2014-0403_iTRAQ-4.raw
MC100	gLTNmALDDSALQGFFGVDR	N-Term(iTRAQ4plex); M5(Oxidation)	116	P0AC02	Outer membrane protein assembly factor BamD OS=Escherichia coli (strain K12) GN=bamD PE=1 SV=1 - [BAMD_ECOLI]	1	1	1	1	99.68	2.14762e-09	0	763.045	3	2287.12	2.68127	122.184	25298	2152	2329.94	2014-0403_iTRAQ-3.raw
YLS1	gLTNmALDDSALQGFFGVDR	N-Term(iTRAQ4plex); M5(Oxidation)	117	P0AC02	Outer membrane protein assembly factor BamD OS=Escherichia coli (strain K12) GN=bamD PE=1 SV=1 - [BAMD_ECOLI]	1	1	1	1	99.68	2.14762e-09	0	763.045	3	2287.12	2.68127	122.184	25298	1265	2293.41	2014-0403_iTRAQ-3.raw
MC100	TLLTQVAPPGVTAHVVDVAk	K20(iTRAQ4plex)	114	P69797	PTS system mannose-specific EIIAB component OS=Escherichia coli (strain K12) GN=manX PE=1 SV=2 - [PTNAB_ECOLI]	1	1	1	1	99.65	2.1625e-09	0	1080.63	2	2160.26	2.51403	93.7685	17899	1169	1257.32	2014-0403_iTRAQ-1.raw
YLS1	TLLTQVAPPGVTAHVVDVAk	K20(iTRAQ4plex)	115	P69797	PTS system mannose-specific EIIAB component OS=Escherichia coli (strain K12) GN=manX PE=1 SV=2 - [PTNAB_ECOLI]	1	1	1	1	99.65	2.1625e-09	0	1080.63	2	2160.26	2.51403	93.7685	17899	245.9	804.133	2014-0403_iTRAQ-1.raw
MC100	aVSEATAEVDVISAAALSEQQLAk	N-Term(iTRAQ4plex); K24(iTRAQ4plex)	116	C4ZZ13	ATP synthase subunit delta OS=Escherichia coli (strain K12 / MC4100 / BW2952) GN=atpH PE=3 SV=1 - [ATPD_ECOBW]	1	1	1	1	99.84	2.16843e-09	0	673.12	4	2689.46	3.0576	119.902	24865	8105	8775.17	2014-0403_iTRAQ-3.raw
YLS1	aVSEATAEVDVISAAALSEQQLAk	N-Term(iTRAQ4plex); K24(iTRAQ4plex)	117	C4ZZ13	ATP synthase subunit delta OS=Escherichia coli (strain K12 / MC4100 / BW2952) GN=atpH PE=3 SV=1 - [ATPD_ECOBW]	1	1	1	1	99.84	2.16843e-09	0	673.12	4	2689.46	3.0576	119.902	24865	6212	11262.2	2014-0403_iTRAQ-3.raw
YLS1	VGVIVGAEQQVAEVAQk	K17(iTRAQ4plex)	116	P28635	D-methionine-binding lipoprotein MetQ OS=Escherichia coli (strain K12) GN=metQ PE=1 SV=2 - [METQ_ECOLI]	1	1	1	1	99.63	2.17248e-09	0	935.036	2	1869.06	4.06946	90.1138	18332	4494	7412.68	2014-0403_iTRAQ-2.raw
MC100	VGVIVGAEQQVAEVAQk	K17(iTRAQ4plex)	115	P28635	D-methionine-binding lipoprotein MetQ OS=Escherichia coli (strain K12) GN=metQ PE=1 SV=2 - [METQ_ECOLI]	1	1	1	1	99.63	2.17248e-09	0	935.036	2	1869.06	4.06946	90.1138	18332	8824	13311.2	2014-0403_iTRAQ-2.raw
MC100	aQEIQQAYELIk	N-Term(iTRAQ4plex); K12(iTRAQ4plex)	115	P31680	DnaJ-like protein DjlA OS=Escherichia coli (strain K12) GN=djlA PE=1 SV=1 - [DJLA_ECOLI]	1	1	1	1	99.62	2.17749e-09	0	861.488	2	1721.97	1.02246	92.0912	18817	11280	17016.1	2014-0403_iTRAQ-2.raw
YLS1	aQEIQQAYELIk	N-Term(iTRAQ4plex); K12(iTRAQ4plex)	116	P31680	DnaJ-like protein DjlA OS=Escherichia coli (strain K12) GN=djlA PE=1 SV=1 - [DJLA_ECOLI]	1	1	1	1	99.62	2.17749e-09	0	861.488	2	1721.97	1.02246	92.0912	18817	6741	11119	2014-0403_iTRAQ-2.raw
MC100	eLVDDIVLVSEDEIR	N-Term(iTRAQ4plex)	116	P0AGF6	L-threonine dehydratase catabolic TdcB OS=Escherichia coli (strain K12) GN=tdcB PE=1 SV=1 - [TDCB_ECOLI]	1	1	1	1	99.6	2.18754e-09	0	630.008	3	1888.01	2.6963	127.213	26244	2433	2634.17	2014-0403_iTRAQ-3.raw
YLS1	eLVDDIVLVSEDEIR	N-Term(iTRAQ4plex)	117	P0AGF6	L-threonine dehydratase catabolic TdcB OS=Escherichia coli (strain K12) GN=tdcB PE=1 SV=1 - [TDCB_ECOLI]	1	1	1	1	99.6	2.18754e-09	0	630.008	3	1888.01	2.6963	127.213	26244	1236	2240.84	2014-0403_iTRAQ-3.raw
MC100	dNQDGFQQLFSELGIANR	N-Term(iTRAQ4plex)	117	P0AEW9	1-phosphofructokinase OS=Escherichia coli (strain K12) GN=fruK PE=3 SV=1 - [K1PF_ECOLI]	1	1	1	1	99.58	2.19764e-09	0	1098.55	2	2196.08	1.38212	135.455	28612	3578	3578	2014-0403_iTRAQ-4.raw
YLS1	dNQDGFQQLFSELGIANR	N-Term(iTRAQ4plex)	114	P0AEW9	1-phosphofructokinase OS=Escherichia coli (strain K12) GN=fruK PE=3 SV=1 - [K1PF_ECOLI]	1	1	1	1	99.58	2.19764e-09	0	1098.55	2	2196.08	1.38212	135.455	28612	6681	5524.5	2014-0403_iTRAQ-4.raw
MC100	vTFSTPDGDVTAVNDLNFSLR	N-Term(iTRAQ4plex)	117	P76027	Oligopeptide transport ATP-binding protein OppD OS=Escherichia coli (strain K12) GN=oppD PE=3 SV=2 - [OPPD_ECOLI]	1	1	1	1	100.09	2.20875e-09	0	1206.61	2	2412.22	2.39666	114.573	24632	3379	3379	2014-0403_iTRAQ-4.raw
YLS1	vTFSTPDGDVTAVNDLNFSLR	N-Term(iTRAQ4plex)	114	P76027	Oligopeptide transport ATP-binding protein OppD OS=Escherichia coli (strain K12) GN=oppD PE=3 SV=2 - [OPPD_ECOLI]	1	1	1	1	100.09	2.20875e-09	0	1206.61	2	2412.22	2.39666	114.573	24632	5923	4897.72	2014-0403_iTRAQ-4.raw
MC100	lVNTNVDQAAAASGR	N-Term(iTRAQ4plex)	115	P0AG90	Protein translocase subunit SecD OS=Escherichia coli (strain K12) GN=secD PE=1 SV=1 - [SECD_ECOLI]	1	1	1	1	99.54	2.21797e-09	0	815.937	2	1630.87	2.08252	54.1883	8649	102600	154774	2014-0403_iTRAQ-2.raw
YLS1	lVNTNVDQAAAASGR	N-Term(iTRAQ4plex)	116	P0AG90	Protein translocase subunit SecD OS=Escherichia coli (strain K12) GN=secD PE=1 SV=1 - [SECD_ECOLI]	1	1	1	1	99.54	2.21797e-09	0	815.937	2	1630.87	2.08252	54.1883	8649	103600	170884	2014-0403_iTRAQ-2.raw
MC100	gGTPYGATTIAGGDGSR	N-Term(iTRAQ4plex)	117	C4ZQD2	NAD(P)H dehydrogenase (quinone) OS=Escherichia coli (strain K12 / MC4100 / BW2952) GN=BWG_0858 PE=3 SV=1 - [NQOR_ECOBW]	1	1	1	1	99.53	2.22309e-09	0	841.419	2	1681.83	3.09436	47.702	7259	5457	5457	2014-0403_iTRAQ-4.raw
YLS1	gGTPYGATTIAGGDGSR	N-Term(iTRAQ4plex)	114	C4ZQD2	NAD(P)H dehydrogenase (quinone) OS=Escherichia coli (strain K12 / MC4100 / BW2952) GN=BWG_0858 PE=3 SV=1 - [NQOR_ECOBW]	1	1	1	1	99.53	2.22309e-09	0	841.419	2	1681.83	3.09436	47.702	7259	23750	19638.8	2014-0403_iTRAQ-4.raw
MC100	lPQVASPLTFATEEEIR	N-Term(iTRAQ4plex)	117	C4ZRT7	Proline--tRNA ligase OS=Escherichia coli (strain K12 / MC4100 / BW2952) GN=proS PE=3 SV=1 - [SYP_ECOBW]	1	1	1	1	100.32	2.22487e-09	0	1023.06	2	2045.11	2.41738	114.489	24616	3147	3147	2014-0403_iTRAQ-4.raw
YLS1	lPQVASPLTFATEEEIR	N-Term(iTRAQ4plex)	114	C4ZRT7	Proline--tRNA ligase OS=Escherichia coli (strain K12 / MC4100 / BW2952) GN=proS PE=3 SV=1 - [SYP_ECOBW]	1	1	1	1	100.32	2.22487e-09	0	1023.06	2	2045.11	2.41738	114.489	24616	9756	8067.21	2014-0403_iTRAQ-4.raw
MC100	lIQLmNETVDGDYQTFk	N-Term(iTRAQ4plex); M5(Oxidation); K17(iTRAQ4plex)	114	P0AFG8	Pyruvate dehydrogenase E1 component OS=Escherichia coli (strain K12) GN=aceE PE=1 SV=2 - [ODP1_ECOLI]	1	1	1	1	99.89	2.24105e-09	0	1160.1	2	2319.19	4.89758	95.6583	18325	75140	80816.9	2014-0403_iTRAQ-1.raw
YLS1	lIQLmNETVDGDYQTFk	N-Term(iTRAQ4plex); M5(Oxidation); K17(iTRAQ4plex)	115	P0AFG8	Pyruvate dehydrogenase E1 component OS=Escherichia coli (strain K12) GN=aceE PE=1 SV=2 - [ODP1_ECOLI]	1	1	1	1	99.89	2.24105e-09	0	1160.1	2	2319.19	4.89758	95.6583	18325	28920	94573.1	2014-0403_iTRAQ-1.raw
MC100	STSDSIVSSQTk	K12(iTRAQ4plex)	117	C4ZR30	Threonine/serine transporter TdcC OS=Escherichia coli (strain K12 / MC4100 / BW2952) GN=tdcC PE=3 SV=1 - [TDCC_ECOBW]	1	1	1	1	99.49	2.24366e-09	0	692.361	2	1383.72	4.77636	34.3109	4469	1306	1306	2014-0403_iTRAQ-4.raw
YLS1	STSDSIVSSQTk	K12(iTRAQ4plex)	114	C4ZR30	Threonine/serine transporter TdcC OS=Escherichia coli (strain K12 / MC4100 / BW2952) GN=tdcC PE=3 SV=1 - [TDCC_ECOBW]	1	1	1	1	99.49	2.24366e-09	0	692.361	2	1383.72	4.77636	34.3109	4469	4246	3511.01	2014-0403_iTRAQ-4.raw
MC100	dHAPLmQEINQTGGYNDEIEGk	N-Term(iTRAQ4plex); M6(Oxidation); K22(iTRAQ4plex)	115	C4ZZ12	ATP synthase subunit alpha OS=Escherichia coli (strain K12 / MC4100 / BW2952) GN=atpA PE=3 SV=1 - [ATPA_ECOBW]	1	1	1	1	99.45	2.26442e-09	0	921.778	3	2763.32	2.37004	64.1683	11294	9146	13797	2014-0403_iTRAQ-2.raw
YLS1	dHAPLmQEINQTGGYNDEIEGk	N-Term(iTRAQ4plex); M6(Oxidation); K22(iTRAQ4plex)	116	C4ZZ12	ATP synthase subunit alpha OS=Escherichia coli (strain K12 / MC4100 / BW2952) GN=atpA PE=3 SV=1 - [ATPA_ECOBW]	1	1	1	1	99.45	2.26442e-09	0	921.778	3	2763.32	2.37004	64.1683	11294	9143	15081	2014-0403_iTRAQ-2.raw
MC100	lmGEQFVTGETIAEALANAR	N-Term(iTRAQ4plex); M2(Oxidation)	117	P09546	Bifunctional protein PutA OS=Escherichia coli (strain K12) GN=putA PE=1 SV=3 - [PUTA_ECOLI]	1	1	1	1	99.49	2.26608e-09	0	761.061	3	2281.17	2.49485	122.925	26275	4113	4113	2014-0403_iTRAQ-4.raw
YLS1	lmGEQFVTGETIAEALANAR	N-Term(iTRAQ4plex); M2(Oxidation)	114	P09546	Bifunctional protein PutA OS=Escherichia coli (strain K12) GN=putA PE=1 SV=3 - [PUTA_ECOLI]	1	1	1	1	99.49	2.26608e-09	0	761.061	3	2281.17	2.49485	122.925	26275	6986	5776.71	2014-0403_iTRAQ-4.raw
MC100	fNVTTSAQSIEQLSTFLNER	N-Term(iTRAQ4plex)	116	P0A9C0	Anaerobic glycerol-3-phosphate dehydrogenase subunit A OS=Escherichia coli (strain K12) GN=glpA PE=1 SV=1 - [GLPA_ECOLI]	1	1	1	1	99.78	2.27224e-09	0	810.42	3	2429.25	1.07617	131.309	26993	1780	1927.18	2014-0403_iTRAQ-3.raw
YLS1	fNVTTSAQSIEQLSTFLNER	N-Term(iTRAQ4plex)	117	P0A9C0	Anaerobic glycerol-3-phosphate dehydrogenase subunit A OS=Escherichia coli (strain K12) GN=glpA PE=1 SV=1 - [GLPA_ECOLI]	1	1	1	1	99.78	2.27224e-09	0	810.42	3	2429.25	1.07617	131.309	26993	1377	2496.47	2014-0403_iTRAQ-3.raw
MC100	eLVDDIVLVSEDEIR	N-Term(iTRAQ4plex)	116	P0AGF6	L-threonine dehydratase catabolic TdcB OS=Escherichia coli (strain K12) GN=tdcB PE=1 SV=1 - [TDCB_ECOLI]	1	1	1	1	99.38	2.30121e-09	0	944.508	2	1888.01	2.4448	127.228	26247	3877	4197.57	2014-0403_iTRAQ-3.raw
YLS1	eLVDDIVLVSEDEIR	N-Term(iTRAQ4plex)	117	P0AGF6	L-threonine dehydratase catabolic TdcB OS=Escherichia coli (strain K12) GN=tdcB PE=1 SV=1 - [TDCB_ECOLI]	1	1	1	1	99.38	2.30121e-09	0	944.508	2	1888.01	2.4448	127.228	26247	1306	2367.75	2014-0403_iTRAQ-3.raw
YLS1	dLETQSQDGTFDk	N-Term(iTRAQ4plex); K13(iTRAQ4plex)	116	C4ZRR1	30S ribosomal protein S2 OS=Escherichia coli (strain K12 / MC4100 / BW2952) GN=rpsB PE=3 SV=1 - [RS2_ECOBW]	1	1	1	1	99.37	2.30652e-09	0	886.435	2	1771.86	1.60545	49.7485	7586	20580	33945.9	2014-0403_iTRAQ-2.raw
MC100	dLETQSQDGTFDk	N-Term(iTRAQ4plex); K13(iTRAQ4plex)	115	C4ZRR1	30S ribosomal protein S2 OS=Escherichia coli (strain K12 / MC4100 / BW2952) GN=rpsB PE=3 SV=1 - [RS2_ECOBW]	1	1	1	1	99.37	2.30652e-09	0	886.435	2	1771.86	1.60545	49.7485	7586	8488	12804.3	2014-0403_iTRAQ-2.raw
MC100	lVDIEQVSSTHAk	N-Term(iTRAQ4plex); K13(iTRAQ4plex)	114	P0A7Z4	DNA-directed RNA polymerase subunit alpha OS=Escherichia coli (strain K12) GN=rpoA PE=1 SV=1 - [RPOA_ECOLI]	1	1	1	1	99.35	2.31716e-09	0	572.327	3	1714.97	5.29151	67.573	11373	131100	141005	2014-0403_iTRAQ-1.raw
MC100	vATEFSETAPATLk	N-Term(iTRAQ4plex); K14(iTRAQ4plex)	114	P0A799	Phosphoglycerate kinase OS=Escherichia coli (strain K12) GN=pgk PE=1 SV=2 - [PGK_ECOLI]	1	1	1	1	99.35	2.31716e-09	0	876.988	2	1752.97	3.73669	75.8935	13515	13770	14810.3	2014-0403_iTRAQ-1.raw
YLS1	lVDIEQVSSTHAk	N-Term(iTRAQ4plex); K13(iTRAQ4plex)	115	P0A7Z4	DNA-directed RNA polymerase subunit alpha OS=Escherichia coli (strain K12) GN=rpoA PE=1 SV=1 - [RPOA_ECOLI]	1	1	1	1	99.35	2.31716e-09	0	572.327	3	1714.97	5.29151	67.573	11373	14120	46174.7	2014-0403_iTRAQ-1.raw
YLS1	vATEFSETAPATLk	N-Term(iTRAQ4plex); K14(iTRAQ4plex)	115	P0A799	Phosphoglycerate kinase OS=Escherichia coli (strain K12) GN=pgk PE=1 SV=2 - [PGK_ECOLI]	1	1	1	1	99.35	2.31716e-09	0	876.988	2	1752.97	3.73669	75.8935	13515	9124	29837	2014-0403_iTRAQ-1.raw
MC100	aVSEATAEVDVISAAALSEQQLAk	N-Term(iTRAQ4plex); K24(iTRAQ4plex)	114	C4ZZ13	ATP synthase subunit delta OS=Escherichia coli (strain K12 / MC4100 / BW2952) GN=atpH PE=3 SV=1 - [ATPD_ECOBW]	1	1	1	1	99.67	2.31974e-09	0	897.157	3	2689.46	2.6768	120.121	23219	21590	23221.2	2014-0403_iTRAQ-1.raw
YLS1	aVSEATAEVDVISAAALSEQQLAk	N-Term(iTRAQ4plex); K24(iTRAQ4plex)	115	C4ZZ13	ATP synthase subunit delta OS=Escherichia coli (strain K12 / MC4100 / BW2952) GN=atpH PE=3 SV=1 - [ATPD_ECOBW]	1	1	1	1	99.67	2.31974e-09	0	897.157	3	2689.46	2.6768	120.121	23219	5303	17341.7	2014-0403_iTRAQ-1.raw
MC100	yYLATGGGDISQAEVLLkR	N-Term(iTRAQ4plex); K18(iTRAQ4plex)	116	P0ABC3	Modulator of FtsH protease HflC OS=Escherichia coli (strain K12) GN=hflC PE=1 SV=1 - [HFLC_ECOLI]	1	1	1	1	99.28	2.35481e-09	1	781.438	3	2342.3	1.5828	100.361	20821	50560	54740.6	2014-0403_iTRAQ-3.raw
YLS1	yYLATGGGDISQAEVLLkR	N-Term(iTRAQ4plex); K18(iTRAQ4plex)	117	P0ABC3	Modulator of FtsH protease HflC OS=Escherichia coli (strain K12) GN=hflC PE=1 SV=1 - [HFLC_ECOLI]	1	1	1	1	99.28	2.35481e-09	1	781.438	3	2342.3	1.5828	100.361	20821	33140	60082	2014-0403_iTRAQ-3.raw
MC100	aINALANPTTNSYk	N-Term(iTRAQ4plex); K14(iTRAQ4plex)	114	P0A9C5	Glutamine synthetase OS=Escherichia coli (strain K12) GN=glnA PE=1 SV=2 - [GLNA_ECOLI]	1	1	1	1	99.25	2.37114e-09	0	883.491	2	1765.97	3.29994	66.3534	11062	33950	36515	2014-0403_iTRAQ-1.raw
YLS1	aINALANPTTNSYk	N-Term(iTRAQ4plex); K14(iTRAQ4plex)	115	P0A9C5	Glutamine synthetase OS=Escherichia coli (strain K12) GN=glnA PE=1 SV=2 - [GLNA_ECOLI]	1	1	1	1	99.25	2.37114e-09	0	883.491	2	1765.97	3.29994	66.3534	11062	7280	23806.8	2014-0403_iTRAQ-1.raw
MC100	gATPAASDIQEAk	N-Term(iTRAQ4plex); K13(iTRAQ4plex)	115	P0C0L7	Proline/betaine transporter OS=Escherichia coli (strain K12) GN=proP PE=1 SV=1 - [PROP_ECOLI]	1	1	1	1	99.25	2.37114e-09	0	773.921	2	1546.83	1.43553	43.1095	6061	11480	17317.8	2014-0403_iTRAQ-2.raw
YLS1	gATPAASDIQEAk	N-Term(iTRAQ4plex); K13(iTRAQ4plex)	116	P0C0L7	Proline/betaine transporter OS=Escherichia coli (strain K12) GN=proP PE=1 SV=1 - [PROP_ECOLI]	1	1	1	1	99.25	2.37114e-09	0	773.921	2	1546.83	1.43553	43.1095	6061	10540	17385.3	2014-0403_iTRAQ-2.raw
MC100	nNEHIQVITSLTNALDDESVIER	N-Term(iTRAQ4plex)	117	P00550	PTS system mannitol-specific EIICBA component OS=Escherichia coli (strain K12) GN=mtlA PE=1 SV=1 - [PTM3C_ECOLI]	1	1	1	1	100.55	2.37883e-09	0	918.806	3	2754.4	0.491063	113.849	24485	2302	2302	2014-0403_iTRAQ-4.raw
YLS1	nNEHIQVITSLTNALDDESVIER	N-Term(iTRAQ4plex)	114	P00550	PTS system mannitol-specific EIICBA component OS=Escherichia coli (strain K12) GN=mtlA PE=1 SV=1 - [PTM3C_ECOLI]	1	1	1	1	100.55	2.37883e-09	0	918.806	3	2754.4	0.491063	113.849	24485	3359	2777.55	2014-0403_iTRAQ-4.raw
MC100	tGDTVNDEDISNTIR	N-Term(iTRAQ4plex)	117	C4ZRR9	Outer membrane protein assembly factor BamA OS=Escherichia coli (strain K12 / MC4100 / BW2952) GN=bamA PE=3 SV=1 - [BAMA_ECOBW]	1	1	1	1	99.23	2.38208e-09	0	897.437	2	1793.87	2.32292	57.7267	9759	27390	27390	2014-0403_iTRAQ-4.raw
MC100	sVDEAANSDIVDk	N-Term(iTRAQ4plex); K13(iTRAQ4plex)	117	B1X9W4	ATP synthase subunit b OS=Escherichia coli (strain K12 / DH10B) GN=atpF PE=3 SV=1 - [ATPF_ECODH]	1	1	1	1	99.23	2.38208e-09	0	825.928	2	1650.85	3.57935	50.5789	7939	114300	114300	2014-0403_iTRAQ-4.raw
YLS1	tGDTVNDEDISNTIR	N-Term(iTRAQ4plex)	114	C4ZRR9	Outer membrane protein assembly factor BamA OS=Escherichia coli (strain K12 / MC4100 / BW2952) GN=bamA PE=3 SV=1 - [BAMA_ECOBW]	1	1	1	1	99.23	2.38208e-09	0	897.437	2	1793.87	2.32292	57.7267	9759	27700	22905.1	2014-0403_iTRAQ-4.raw
YLS1	sVDEAANSDIVDk	N-Term(iTRAQ4plex); K13(iTRAQ4plex)	114	B1X9W4	ATP synthase subunit b OS=Escherichia coli (strain K12 / DH10B) GN=atpF PE=3 SV=1 - [ATPF_ECODH]	1	1	1	1	99.23	2.38208e-09	0	825.928	2	1650.85	3.57935	50.5789	7939	137500	113698	2014-0403_iTRAQ-4.raw
MC100	dIAVLEDAGVPYQLLESSR	N-Term(iTRAQ4plex)	114	C4ZTN0	D-amino acid dehydrogenase small subunit OS=Escherichia coli (strain K12 / MC4100 / BW2952) GN=dadA PE=3 SV=1 - [DADA_ECOBW]	1	1	1	1	99.48	2.38402e-09	0	1110.09	2	2219.17	2.12988	124.672	24051	5094	5478.86	2014-0403_iTRAQ-1.raw
YLS1	dIAVLEDAGVPYQLLESSR	N-Term(iTRAQ4plex)	115	C4ZTN0	D-amino acid dehydrogenase small subunit OS=Escherichia coli (strain K12 / MC4100 / BW2952) GN=dadA PE=3 SV=1 - [DADA_ECOBW]	1	1	1	1	99.48	2.38402e-09	0	1110.09	2	2219.17	2.12988	124.672	24051	1003	3279.97	2014-0403_iTRAQ-1.raw
MC100	iATVTNFPHGNDDIDIALAETR	N-Term(iTRAQ4plex)	115	C4ZT63	Deoxyribose-phosphate aldolase OS=Escherichia coli (strain K12 / MC4100 / BW2952) GN=deoC PE=3 SV=1 - [DEOC_ECOBW]	1	1	1	1	99.41	2.38839e-09	0	843.105	3	2527.3	3.78545	100.058	20709	10320	15568	2014-0403_iTRAQ-2.raw
YLS1	iATVTNFPHGNDDIDIALAETR	N-Term(iTRAQ4plex)	116	C4ZT63	Deoxyribose-phosphate aldolase OS=Escherichia coli (strain K12 / MC4100 / BW2952) GN=deoC PE=3 SV=1 - [DEOC_ECOBW]	1	1	1	1	99.41	2.38839e-09	0	843.105	3	2527.3	3.78545	100.058	20709	9982	16464.9	2014-0403_iTRAQ-2.raw
MC100	yLGGEELTEAEIk	N-Term(iTRAQ4plex); K13(iTRAQ4plex)	116	C4ZUJ5	Elongation factor G OS=Escherichia coli (strain K12 / MC4100 / BW2952) GN=fusA PE=3 SV=1 - [EFG_ECOBW]	1	1	1	1	99.39	2.41093e-09	0	870.472	2	1739.94	3.3574	82.4896	16253	35720	38673.5	2014-0403_iTRAQ-3.raw
YLS1	yLGGEELTEAEIk	N-Term(iTRAQ4plex); K13(iTRAQ4plex)	117	C4ZUJ5	Elongation factor G OS=Escherichia coli (strain K12 / MC4100 / BW2952) GN=fusA PE=3 SV=1 - [EFG_ECOBW]	1	1	1	1	99.39	2.41093e-09	0	870.472	2	1739.94	3.3574	82.4896	16253	26740	48479	2014-0403_iTRAQ-3.raw
MC100	sPQDGLANGIVYISEDR	N-Term(iTRAQ4plex)	115	P04983	Ribose import ATP-binding protein RbsA OS=Escherichia coli (strain K12) GN=rbsA PE=1 SV=1 - [RBSA_ECOLI]	1	1	1	1	99.29	2.41409e-09	0	989.504	2	1978	0.149327	93.7888	19232	12460	18796.2	2014-0403_iTRAQ-2.raw
YLS1	sPQDGLANGIVYISEDR	N-Term(iTRAQ4plex)	116	P04983	Ribose import ATP-binding protein RbsA OS=Escherichia coli (strain K12) GN=rbsA PE=1 SV=1 - [RBSA_ECOLI]	1	1	1	1	99.29	2.41409e-09	0	989.504	2	1978	0.149327	93.7888	19232	13480	22234.7	2014-0403_iTRAQ-2.raw
MC100	dAALScDQFFVNHR	N-Term(iTRAQ4plex); C6(Carbamidomethyl)	117	C4ZRR1	30S ribosomal protein S2 OS=Escherichia coli (strain K12 / MC4100 / BW2952) GN=rpsB PE=3 SV=1 - [RS2_ECOBW]	1	1	1	1	99.17	2.41522e-09	0	608.627	3	1823.87	2.58123	73.835	14275	49440	49440	2014-0403_iTRAQ-4.raw
YLS1	dAALScDQFFVNHR	N-Term(iTRAQ4plex); C6(Carbamidomethyl)	114	C4ZRR1	30S ribosomal protein S2 OS=Escherichia coli (strain K12 / MC4100 / BW2952) GN=rpsB PE=3 SV=1 - [RS2_ECOBW]	1	1	1	1	99.17	2.41522e-09	0	608.627	3	1823.87	2.58123	73.835	14275	56690	46876.8	2014-0403_iTRAQ-4.raw
MC100	aLIAQEPLLGAk	N-Term(iTRAQ4plex); K12(iTRAQ4plex)	115	P45464	Penicillin-binding protein activator LpoA OS=Escherichia coli (strain K12) GN=lpoA PE=1 SV=1 - [LPOA_ECOLI]	1	1	1	1	99.12	2.44319e-09	0	756.473	2	1511.94	-0.328437	84.9155	16976	11550	17423.4	2014-0403_iTRAQ-2.raw
YLS1	aLIAQEPLLGAk	N-Term(iTRAQ4plex); K12(iTRAQ4plex)	116	P45464	Penicillin-binding protein activator LpoA OS=Escherichia coli (strain K12) GN=lpoA PE=1 SV=1 - [LPOA_ECOLI]	1	1	1	1	99.12	2.44319e-09	0	756.473	2	1511.94	-0.328437	84.9155	16976	19270	31785.1	2014-0403_iTRAQ-2.raw
MC100	sVDEAANSDIVDk	N-Term(iTRAQ4plex); K13(iTRAQ4plex)	114	B1X9W4	ATP synthase subunit b OS=Escherichia coli (strain K12 / DH10B) GN=atpF PE=3 SV=1 - [ATPF_ECODH]	1	1	1	1	99.1	2.45446e-09	0	825.928	2	1650.85	3.6533	51.917	7700	66540	71567.2	2014-0403_iTRAQ-1.raw
YLS1	sVDEAANSDIVDk	N-Term(iTRAQ4plex); K13(iTRAQ4plex)	115	B1X9W4	ATP synthase subunit b OS=Escherichia coli (strain K12 / DH10B) GN=atpF PE=3 SV=1 - [ATPF_ECODH]	1	1	1	1	99.1	2.45446e-09	0	825.928	2	1650.85	3.6533	51.917	7700	31590	103304	2014-0403_iTRAQ-1.raw
MC100	cDmVDDEELLELVEmEVR	N-Term(iTRAQ4plex); C1(Carbamidomethyl); M3(Oxidation); M15(Oxidation)	117	P0CE47	Elongation factor Tu 1 OS=Escherichia coli (strain K12) GN=tufA PE=1 SV=1 - [EFTU1_ECOLI]	2	1	1	1	99.07	2.47148e-09	0	800.7	3	2400.09	5.00869	135.364	28595	640.4	640.4	2014-0403_iTRAQ-4.raw
YLS1	cDmVDDEELLELVEmEVR	N-Term(iTRAQ4plex); C1(Carbamidomethyl); M3(Oxidation); M15(Oxidation)	114	P0CE47	Elongation factor Tu 1 OS=Escherichia coli (strain K12) GN=tufA PE=1 SV=1 - [EFTU1_ECOLI]	2	1	1	1	99.07	2.47148e-09	0	800.7	3	2400.09	5.00869	135.364	28595	2890	2389.73	2014-0403_iTRAQ-4.raw
MC100	VALPPLSNSFISLVk	K15(iTRAQ4plex)	117	P0AFT2	Inner membrane amino-acid ABC transporter permease protein YecS OS=Escherichia coli (strain K12) GN=yecS PE=1 SV=1 - [YECS_ECOLI]	1	1	1	1	99.02	2.5001e-09	0	865.026	2	1729.04	3.41149	128.318	27295	1159	1159	2014-0403_iTRAQ-4.raw
YLS1	VALPPLSNSFISLVk	K15(iTRAQ4plex)	114	P0AFT2	Inner membrane amino-acid ABC transporter permease protein YecS OS=Escherichia coli (strain K12) GN=yecS PE=1 SV=1 - [YECS_ECOLI]	1	1	1	1	99.02	2.5001e-09	0	865.026	2	1729.04	3.41149	128.318	27295	1600	1323.04	2014-0403_iTRAQ-4.raw
YLS1	iSHGQVDLSELGPNADELLSk	N-Term(iTRAQ4plex); K21(iTRAQ4plex)	116	P17169	Glutamine--fructose-6-phosphate aminotransferase [isomerizing]	1	1	1	1	99.62	2.52668e-09	0	837.451	3	2510.34	1.18869	99.7079	20629	9632	15887.6	2014-0403_iTRAQ-2.raw
MC100	iSHGQVDLSELGPNADELLSk	N-Term(iTRAQ4plex); K21(iTRAQ4plex)	115	P17169	Glutamine--fructose-6-phosphate aminotransferase [isomerizing]	1	1	1	1	99.62	2.52668e-09	0	837.451	3	2510.34	1.18869	99.7079	20629	5677	8563.89	2014-0403_iTRAQ-2.raw
YLS1	vGGmAEIVGFNTELLQPR	N-Term(iTRAQ4plex); M4(Oxidation)	117	C4ZTN0	D-amino acid dehydrogenase small subunit OS=Escherichia coli (strain K12 / MC4100 / BW2952) GN=dadA PE=3 SV=1 - [DADA_ECOBW]	1	1	1	1	99.55	2.52892e-09	0	1046.06	2	2091.11	2.21224	106.931	22280	3110	5638.36	2014-0403_iTRAQ-3.raw
MC100	vGGmAEIVGFNTELLQPR	N-Term(iTRAQ4plex); M4(Oxidation)	116	C4ZTN0	D-amino acid dehydrogenase small subunit OS=Escherichia coli (strain K12 / MC4100 / BW2952) GN=dadA PE=3 SV=1 - [DADA_ECOBW]	1	1	1	1	99.55	2.52892e-09	0	1046.06	2	2091.11	2.21224	106.931	22280	9032	9778.82	2014-0403_iTRAQ-3.raw
MC100	VVINkDTTTIIDGVGEEAAIQGR	K5(iTRAQ4plex)	115	C5A1D5	60 kDa chaperonin OS=Escherichia coli (strain K12 / MC4100 / BW2952) GN=groL PE=3 SV=1 - [CH60_ECOBW]	1	1	1	1	99.37	2.56079e-09	1	1272.2	2	2543.39	4.45334	89.3873	18157	2403	3624.98	2014-0403_iTRAQ-2.raw
YLS1	VVINkDTTTIIDGVGEEAAIQGR	K5(iTRAQ4plex)	116	C5A1D5	60 kDa chaperonin OS=Escherichia coli (strain K12 / MC4100 / BW2952) GN=groL PE=3 SV=1 - [CH60_ECOBW]	1	1	1	1	99.37	2.56079e-09	1	1272.2	2	2543.39	4.45334	89.3873	18157	878.1	1448.39	2014-0403_iTRAQ-2.raw
MC100	lPQVASPLTFATEEEIR	N-Term(iTRAQ4plex)	114	C4ZRT7	Proline--tRNA ligase OS=Escherichia coli (strain K12 / MC4100 / BW2952) GN=proS PE=3 SV=1 - [SYP_ECOBW]	1	1	1	1	99.67	2.61105e-09	0	1023.06	2	2045.11	1.99956	115.195	22302	3010	3237.41	2014-0403_iTRAQ-1.raw
YLS1	lPQVASPLTFATEEEIR	N-Term(iTRAQ4plex)	115	C4ZRT7	Proline--tRNA ligase OS=Escherichia coli (strain K12 / MC4100 / BW2952) GN=proS PE=3 SV=1 - [SYP_ECOBW]	1	1	1	1	99.67	2.61105e-09	0	1023.06	2	2045.11	1.99956	115.195	22302	1251	4090.97	2014-0403_iTRAQ-1.raw
MC100	DGTmSDFGIPASIVAk	M4(Oxidation); K16(iTRAQ4plex)	114	P0A9H3	Lysine decarboxylase, inducible OS=Escherichia coli (strain K12) GN=cadA PE=1 SV=1 - [LDCI_ECOLI]	1	1	1	1	98.81	2.62396e-09	0	884.953	2	1768.9	4.86311	94.7764	18124	3708	3988.14	2014-0403_iTRAQ-1.raw
YLS1	DGTmSDFGIPASIVAk	M4(Oxidation); K16(iTRAQ4plex)	115	P0A9H3	Lysine decarboxylase, inducible OS=Escherichia coli (strain K12) GN=cadA PE=1 SV=1 - [LDCI_ECOLI]	1	1	1	1	98.81	2.62396e-09	0	884.953	2	1768.9	4.86311	94.7764	18124	531.3	1737.44	2014-0403_iTRAQ-1.raw
MC100	lmEEEGILAGISSGAAVAAALk	N-Term(iTRAQ4plex); M2(Oxidation); K22(iTRAQ4plex)	115	P0ABK5	Cysteine synthase A OS=Escherichia coli (strain K12) GN=cysK PE=1 SV=2 - [CYSK_ECOLI]	1	1	1	1	98.8	2.63001e-09	0	802.446	3	2405.32	1.97518	130.882	26863	1103	1663.9	2014-0403_iTRAQ-2.raw
YLS1	lmEEEGILAGISSGAAVAAALk	N-Term(iTRAQ4plex); M2(Oxidation); K22(iTRAQ4plex)	116	P0ABK5	Cysteine synthase A OS=Escherichia coli (strain K12) GN=cysK PE=1 SV=2 - [CYSK_ECOLI]	1	1	1	1	98.8	2.63001e-09	0	802.446	3	2405.32	1.97518	130.882	26863	1944	3206.55	2014-0403_iTRAQ-2.raw
MC100	qYAPmSVAQQSLVLFAAER	N-Term(iTRAQ4plex); M5(Oxidation)	117	C4ZZ12	ATP synthase subunit alpha OS=Escherichia coli (strain K12 / MC4100 / BW2952) GN=atpA PE=3 SV=1 - [ATPA_ECOBW]	1	1	1	1	98.88	2.64016e-09	0	757.064	3	2269.18	0.6379	110.53	23780	41050	41050	2014-0403_iTRAQ-4.raw
YLS1	qYAPmSVAQQSLVLFAAER	N-Term(iTRAQ4plex); M5(Oxidation)	114	C4ZZ12	ATP synthase subunit alpha OS=Escherichia coli (strain K12 / MC4100 / BW2952) GN=atpA PE=3 SV=1 - [ATPA_ECOBW]	1	1	1	1	98.88	2.64016e-09	0	757.064	3	2269.18	0.6379	110.53	23780	65240	53946.8	2014-0403_iTRAQ-4.raw
MC100	gPLDHDGFSAVEAIAPGVIER	N-Term(iTRAQ4plex)	116	C4ZZ12	ATP synthase subunit alpha OS=Escherichia coli (strain K12 / MC4100 / BW2952) GN=atpA PE=3 SV=1 - [ATPA_ECOBW]	1	1	1	1	99.43	2.65678e-09	0	1147.6	2	2294.19	1.23366	105.905	22056	18680	20224.6	2014-0403_iTRAQ-3.raw
YLS1	gPLDHDGFSAVEAIAPGVIER	N-Term(iTRAQ4plex)	117	C4ZZ12	ATP synthase subunit alpha OS=Escherichia coli (strain K12 / MC4100 / BW2952) GN=atpA PE=3 SV=1 - [ATPA_ECOBW]	1	1	1	1	99.43	2.65678e-09	0	1147.6	2	2294.19	1.23366	105.905	22056	10350	18764.3	2014-0403_iTRAQ-3.raw
MC100	SSEVYGQTNIGGk	K13(iTRAQ4plex)	115	C5A093	Glycerol kinase OS=Escherichia coli (strain K12 / MC4100 / BW2952) GN=glpK PE=3 SV=1 - [GLPK_ECOBW]	1	1	1	1	98.72	2.6789e-09	0	742.38	2	1483.75	1.78152	43.486	6136	7306	11021.3	2014-0403_iTRAQ-2.raw
YLS1	SSEVYGQTNIGGk	K13(iTRAQ4plex)	116	C5A093	Glycerol kinase OS=Escherichia coli (strain K12 / MC4100 / BW2952) GN=glpK PE=3 SV=1 - [GLPK_ECOBW]	1	1	1	1	98.72	2.6789e-09	0	742.38	2	1483.75	1.78152	43.486	6136	7889	13012.6	2014-0403_iTRAQ-2.raw
YLS1	GTGGWGGPLELk	K12(iTRAQ4plex)	116	P56580	Glucitol/sorbitol-specific phosphotransferase enzyme IIB component OS=Escherichia coli (strain K12) GN=srlE PE=1 SV=1 - [PTHB_ECOLI]	1	1	1	1	98.71	2.68508e-09	0	658.36	2	1315.71	-0.0305666	84.953	16984	9296	15333.4	2014-0403_iTRAQ-2.raw
MC100	GTGGWGGPLELk	K12(iTRAQ4plex)	115	P56580	Glucitol/sorbitol-specific phosphotransferase enzyme IIB component OS=Escherichia coli (strain K12) GN=srlE PE=1 SV=1 - [PTHB_ECOLI]	1	1	1	1	98.71	2.68508e-09	0	658.36	2	1315.71	-0.0305666	84.953	16984	9355	14112.2	2014-0403_iTRAQ-2.raw
MC100	vVLASNGSQVTVSPR	N-Term(iTRAQ4plex)	117	P0A905	Outer membrane lipoprotein SlyB OS=Escherichia coli (strain K12) GN=slyB PE=2 SV=1 - [SLYB_ECOLI]	1	1	1	1	98.67	2.70992e-09	0	829.474	2	1657.94	2.98015	62.2895	11021	14450	14450	2014-0403_iTRAQ-4.raw
YLS1	vVLASNGSQVTVSPR	N-Term(iTRAQ4plex)	114	P0A905	Outer membrane lipoprotein SlyB OS=Escherichia coli (strain K12) GN=slyB PE=2 SV=1 - [SLYB_ECOLI]	1	1	1	1	98.67	2.70992e-09	0	829.474	2	1657.94	2.98015	62.2895	11021	14430	11932.1	2014-0403_iTRAQ-4.raw
MC100	gLTNEALNVTLVEAGER	N-Term(iTRAQ4plex)	116	P00393	NADH dehydrogenase OS=Escherichia coli (strain K12) GN=ndh PE=1 SV=2 - [DHNA_ECOLI]	1	1	1	1	98.64	2.7287e-09	0	965.523	2	1930.04	1.40605	96.0451	19809	169000	182974	2014-0403_iTRAQ-3.raw
YLS1	gLTNEALNVTLVEAGER	N-Term(iTRAQ4plex)	117	P00393	NADH dehydrogenase OS=Escherichia coli (strain K12) GN=ndh PE=1 SV=2 - [DHNA_ECOLI]	1	1	1	1	98.64	2.7287e-09	0	965.523	2	1930.04	1.40605	96.0451	19809	73450	133163	2014-0403_iTRAQ-3.raw
MC100	SSEVYGQTNIGGk	K13(iTRAQ4plex)	117	C5A093	Glycerol kinase OS=Escherichia coli (strain K12 / MC4100 / BW2952) GN=glpK PE=3 SV=1 - [GLPK_ECOBW]	1	1	1	1	98.63	2.73499e-09	0	742.382	2	1483.76	4.08511	43.8315	6374	9318	9318	2014-0403_iTRAQ-4.raw
YLS1	SSEVYGQTNIGGk	K13(iTRAQ4plex)	114	C5A093	Glycerol kinase OS=Escherichia coli (strain K12 / MC4100 / BW2952) GN=glpK PE=3 SV=1 - [GLPK_ECOBW]	1	1	1	1	98.63	2.73499e-09	0	742.382	2	1483.76	4.08511	43.8315	6374	13860	11460.8	2014-0403_iTRAQ-4.raw
MC100	aVLGNAANEEImQLAHLEcAk	N-Term(iTRAQ4plex); M12(Oxidation); C19(Carbamidomethyl); K21(iTRAQ4plex)	117	P39830	Inner membrane protein YbaL OS=Escherichia coli (strain K12) GN=ybaL PE=1 SV=2 - [YBAL_ECOLI]	1	1	1	1	99.56	2.74443e-09	0	862.785	3	2586.34	5.22915	108.979	23455	7880	7880	2014-0403_iTRAQ-4.raw
YLS1	aVLGNAANEEImQLAHLEcAk	N-Term(iTRAQ4plex); M12(Oxidation); C19(Carbamidomethyl); K21(iTRAQ4plex)	114	P39830	Inner membrane protein YbaL OS=Escherichia coli (strain K12) GN=ybaL PE=1 SV=2 - [YBAL_ECOLI]	1	1	1	1	99.56	2.74443e-09	0	862.785	3	2586.34	5.22915	108.979	23455	11300	9343.94	2014-0403_iTRAQ-4.raw
MC100	qEIVTDPLEQEVNk	N-Term(iTRAQ4plex); K14(iTRAQ4plex)	117	C4ZUD0	NADH-quinone oxidoreductase subunit B OS=Escherichia coli (strain K12 / MC4100 / BW2952) GN=nuoB PE=3 SV=1 - [NUOB_ECOBW]	1	1	1	1	98.61	2.74762e-09	0	965.525	2	1930.04	2.44058	77.0125	15195	14190	14190	2014-0403_iTRAQ-4.raw
YLS1	qEIVTDPLEQEVNk	N-Term(iTRAQ4plex); K14(iTRAQ4plex)	114	C4ZUD0	NADH-quinone oxidoreductase subunit B OS=Escherichia coli (strain K12 / MC4100 / BW2952) GN=nuoB PE=3 SV=1 - [NUOB_ECOBW]	1	1	1	1	98.61	2.74762e-09	0	965.525	2	1930.04	2.44058	77.0125	15195	18580	15363.8	2014-0403_iTRAQ-4.raw
MC100	iAELAGFSVPENTk	N-Term(iTRAQ4plex); K14(iTRAQ4plex)	117	P0A9Q7	Aldehyde-alcohol dehydrogenase OS=Escherichia coli (strain K12) GN=adhE PE=1 SV=2 - [ADHE_ECOLI]	1	1	1	1	98.6	2.75395e-09	0	882.494	2	1763.98	1.5688	93.84	19914	20470	20470	2014-0403_iTRAQ-4.raw
YLS1	iAELAGFSVPENTk	N-Term(iTRAQ4plex); K14(iTRAQ4plex)	114	P0A9Q7	Aldehyde-alcohol dehydrogenase OS=Escherichia coli (strain K12) GN=adhE PE=1 SV=2 - [ADHE_ECOLI]	1	1	1	1	98.6	2.75395e-09	0	882.494	2	1763.98	1.5688	93.84	19914	28250	23359.9	2014-0403_iTRAQ-4.raw
MC100	LVDALASSAEIEk	K13(iTRAQ4plex)	116	P08395	Protease 4 OS=Escherichia coli (strain K12) GN=sppA PE=1 SV=2 - [SPPA_ECOLI]	1	1	1	1	99.29	2.76737e-09	0	745.416	2	1489.83	1.70142	71.0431	13032	19690	21318.1	2014-0403_iTRAQ-3.raw
YLS1	LVDALASSAEIEk	K13(iTRAQ4plex)	117	P08395	Protease 4 OS=Escherichia coli (strain K12) GN=sppA PE=1 SV=2 - [SPPA_ECOLI]	1	1	1	1	99.29	2.76737e-09	0	745.416	2	1489.83	1.70142	71.0431	13032	9209	16695.7	2014-0403_iTRAQ-3.raw
YLS1	eLAASGVmLTSDENVVR	N-Term(iTRAQ4plex); M8(Oxidation)	117	P0ABC7	Modulator of FtsH protease HflK OS=Escherichia coli (strain K12) GN=hflK PE=1 SV=1 - [HFLK_ECOLI]	1	1	1	1	98.82	2.78186e-09	0	976.002	2	1951	2.37137	75.5571	14324	38300	69437	2014-0403_iTRAQ-3.raw
MC100	eLAASGVmLTSDENVVR	N-Term(iTRAQ4plex); M8(Oxidation)	116	P0ABC7	Modulator of FtsH protease HflK OS=Escherichia coli (strain K12) GN=hflK PE=1 SV=1 - [HFLK_ECOLI]	1	1	1	1	98.82	2.78186e-09	0	976.002	2	1951	2.37137	75.5571	14324	73550	79631.6	2014-0403_iTRAQ-3.raw
YLS1	fLSQPFFVAEVFTGSPGk	N-Term(iTRAQ4plex); K18(iTRAQ4plex)	117	C4ZZ10	ATP synthase subunit beta OS=Escherichia coli (strain K12 / MC4100 / BW2952) GN=atpD PE=3 SV=1 - [ATPB_ECOBW]	1	1	1	1	98.55	2.78584e-09	0	1123.61	2	2246.22	3.67819	141.099	28769	6139	11129.9	2014-0403_iTRAQ-3.raw
MC100	fLSQPFFVAEVFTGSPGk	N-Term(iTRAQ4plex); K18(iTRAQ4plex)	116	C4ZZ10	ATP synthase subunit beta OS=Escherichia coli (strain K12 / MC4100 / BW2952) GN=atpD PE=3 SV=1 - [ATPB_ECOBW]	1	1	1	1	98.55	2.78584e-09	0	1123.61	2	2246.22	3.67819	141.099	28769	4990	5402.6	2014-0403_iTRAQ-3.raw
MC100	aVLGNAANEEImQLAHLEcAk	N-Term(iTRAQ4plex); M12(Oxidation); C19(Carbamidomethyl); K21(iTRAQ4plex)	116	P39830	Inner membrane protein YbaL OS=Escherichia coli (strain K12) GN=ybaL PE=1 SV=2 - [YBAL_ECOLI]	1	1	1	1	99.79	2.81277e-09	0	862.782	3	2586.33	2.60966	109.458	22815	6151	6659.6	2014-0403_iTRAQ-3.raw
YLS1	aVLGNAANEEImQLAHLEcAk	N-Term(iTRAQ4plex); M12(Oxidation); C19(Carbamidomethyl); K21(iTRAQ4plex)	117	P39830	Inner membrane protein YbaL OS=Escherichia coli (strain K12) GN=ybaL PE=1 SV=2 - [YBAL_ECOLI]	1	1	1	1	99.79	2.81277e-09	0	862.782	3	2586.33	2.60966	109.458	22815	2354	4267.75	2014-0403_iTRAQ-3.raw
MC100	dGFVIAGGGGmVVVEELEHALAR	N-Term(iTRAQ4plex); M11(Oxidation)	116	P0A953	3-oxoacyl-[acyl-carrier-protein]	1	1	1	1	98.98	2.81404e-09	0	829.436	3	2486.29	3.7543	141.897	28912	773.1	837.025	2014-0403_iTRAQ-3.raw
YLS1	dGFVIAGGGGmVVVEELEHALAR	N-Term(iTRAQ4plex); M11(Oxidation)	117	P0A953	3-oxoacyl-[acyl-carrier-protein]	1	1	1	1	98.98	2.81404e-09	0	829.436	3	2486.29	3.7543	141.897	28912	1050	1903.63	2014-0403_iTRAQ-3.raw
YLS1	eGEPAEAEIGVAVIDcGGTLR	N-Term(iTRAQ4plex); C16(Carbamidomethyl)	116	P56580	Glucitol/sorbitol-specific phosphotransferase enzyme IIB component OS=Escherichia coli (strain K12) GN=srlE PE=1 SV=1 - [PTHB_ECOLI]	1	1	1	1	98.48	2.83111e-09	0	763.053	3	2287.14	3.36598	97.1984	20056	2397	3953.76	2014-0403_iTRAQ-2.raw
MC100	eGEPAEAEIGVAVIDcGGTLR	N-Term(iTRAQ4plex); C16(Carbamidomethyl)	115	P56580	Glucitol/sorbitol-specific phosphotransferase enzyme IIB component OS=Escherichia coli (strain K12) GN=srlE PE=1 SV=1 - [PTHB_ECOLI]	1	1	1	1	98.48	2.83111e-09	0	763.053	3	2287.14	3.36598	97.1984	20056	3655	5513.65	2014-0403_iTRAQ-2.raw
MC100	hDAVLEAGGLHIIGTER	N-Term(iTRAQ4plex)	116	C4ZRJ3	Protein translocase subunit SecA OS=Escherichia coli (strain K12 / MC4100 / BW2952) GN=secA PE=3 SV=1 - [SECA_ECOBW]	1	1	1	1	98.9	2.83415e-09	0	644.687	3	1932.05	1.83333	76.2582	14521	53980	58443.4	2014-0403_iTRAQ-3.raw
YLS1	hDAVLEAGGLHIIGTER	N-Term(iTRAQ4plex)	117	C4ZRJ3	Protein translocase subunit SecA OS=Escherichia coli (strain K12 / MC4100 / BW2952) GN=secA PE=3 SV=1 - [SECA_ECOBW]	1	1	1	1	98.9	2.83415e-09	0	644.687	3	1932.05	1.83333	76.2582	14521	38890	70506.6	2014-0403_iTRAQ-3.raw
[truncated: 44,287 more rows]

## Sheet: Sheet 2
Peptides identified in MS analysis
1. A total of 45,759 peptides were identified from MC1000 and YLS1.
2. The peptides were mapped to 865 unique proteins.
[truncated: 45,761 more rows]

## Sheet: Sheet 3
Technical variation and reproducibility of the MS result
		Sample Replicate
[truncated: 13 more rows]

[truncated: 2 more sheets: Sheet 4, Sheet 5]
