# Supplementary material for: Quantitative Proteomics Analysis Reveals the Min System of Escherichia coli Modulates Reversible Protein Association with the Inner Membrane
Source: Mol Cell Proteomics. 2016 Feb 17;15(5):1572–83. doi: 10.1074/mcp.M115.053603 (PMC4858940; doi:10.1074/mcp.M115.053603)
Supplement: Supplemental Data [file 10.1074_M115.053603_mcp.M115.053603-3.xlsx]

## Sheet: POI
List of 40 POIs
1. Mean：Average of log2(Normalized Intensity) from sample replicates
2. Ratio: MeanYLS1 - MeanWT; Blue bar: reduced abundance in mutant; Red bar: increased abundance in mutant
3. p value: paired-sample T-test to examine if the mean difference between experimental subjects is different than 0
					Subcellular location
Entry	Gene	Protein Descriptions	Ratio	p value	STEP	PSORT	ASKA clone (-)	Dynamic Localizome
P0A734	minE	Cell division topological specificity factor	-4.84263	0.0146842	Peripheral inner membrane protein facing the cytoplasm	Cytoplasmic	Cytoplasm	Cytoplasmic
P0AEZ3	minD	Septum site-determining protein MinD	-2.86892	0.0107176	Peripheral inner membrane protein facing the cytoplasm	Cytoplasmic membrane	Cytoplasm	Cytoplasmic
P76594	pka	Protein lysine acetyltransferase (Pka)	-1.98749	0.0526595	Cytoplasmic	Cytoplasmic	Cytoplasm	Cytoplasmic
P0ABD3	bfr	Bacterioferritin	-0.637832	0.0267329	Cytoplasmic	Cytoplasmic	Cytoplasm	Cytoplasmic
P0A6J5	dadA	D-amino acid dehydrogenase small subunit	-0.573475	0.00791404	Peripheral inner membrane protein facing the cytoplasm	Cytoplasmic membrane	Membrane	Cytoplasmic
P69805	manZ	Manne permease IID component	-0.543336	0.0382597	Integral Inner Membrane	Cytoplasmic membrane	No GFP signal	Integral Membrane Protein
P0AGB6	rpoE	RNA polymerase sigma-E factor	-0.542038	0.0120163	Nucleoid, Peripheral inner membrane protein facing the cytoplasm	Cytoplasmic	Undefined	Cytoplasmic
P0ABJ1	cyoA	Ubiquinol oxidase subunit 2	-0.532701	0.0286544	Integral Inner Membrane, Inner Membrane Lipoprotein	Cytoplasmic membrane	Cytoplasm	Integral Membrane Protein
P0A6A0	ubiB	Probable ubiquinone biynthesis protein UbiB	-0.511952	0.0124045	Integral Inner Membrane	Cytoplasmic membrane		Integral Membrane Protein
P0A858	tpiA	Triosephosphate isomerase	0.497986	0.022928	Peripheral inner membrane protein facing the cytoplasm	Cytoplasmic	Cytoplasm	Cytoplasmic
P07118	valS	Valine-tRNA ligase	0.501179	0.0442303	Cytoplasmic	Cytoplasmic	Cytoplasm	Cytoplasmic
P21165	pepQ	Xaa-Pro dipeptidase	0.50853	0.00840555	Cytoplasmic	Cytoplasmic	Cytoplasm	Cytoplasmic
P23847	dppA	Periplasmic dipeptide transport protein	0.529522	0.0203193	Periplasmic	Periplasmic	No GFP signal	Periplasmic
P00956	ileS	Isoleucine-tRNA ligase	0.533752	0.00227169	Cytoplasmic	Cytoplasmic	Cytoplasm	Cytoplasmic
P0A9D8	dapD	2,3,4,5-tetrahydropyridine-2,6-dicarboxylate N-succinyltransferase	0.549448	0.00701704	Peripheral inner membrane protein facing the cytoplasm	Cytoplasmic	Cytoplasm	Cytoplasmic
P0A6F3	glpK	Glycerol kinase	0.573725	0.0123151	Peripheral inner membrane protein facing the cytoplasm	Cytoplasmic	Cytoplasm	Cytoplasmic
P36683	acnB	Aconitate hydratase 2	0.577266	0.0209315	Peripheral inner membrane protein facing the cytoplasm	Cytoplasmic	Cytoplasm	Cytoplasmic
P0AAC0	uspE	Universal stress protein E	0.585223	0.0322445	Cytoplasmic	Cytoplasmic	Cytoplasm	Cytoplasmic
P15288	pepD	Cytol non-specific dipeptidase	0.588728	0.000522428	Cytoplasmic	Cytoplasmic	Cytoplasm	Cytoplasmic
P0A796	pfkA	6-phosphofructokinase isozyme 1	0.593419	0.0160928	Peripheral inner membrane protein facing the cytoplasm	Cytoplasmic	Focus	Cytoplasmic
P10121	ftsY	Signal recognition particle receptor FtsY	0.597018	0.0363378	Peripheral inner membrane protein facing the cytoplasm	Cytoplasmic membrane	Cytoplasm	Cytoplasmic
P04825	pepN	Aminopeptidase N	0.60176	0.00465751	Peripheral inner membrane protein facing the cytoplasm	Cytoplasmic membrane	Cytoplasm	Cytoplasmic
P0AE08	ahpC	Alkyl hydroperoxide reductase subunit C	0.603611	0.00169901	Peripheral inner membrane protein facing the cytoplasm	Cytoplasmic	Focus	Cytoplasmic
P61517	can	Carbonic anhydrase 2	0.604671	0.0230363	Cytoplasmic	Cytoplasmic	No GFP signal	Cytoplasmic
P0A953	fabB	3-oxoacyl-[acyl-carrier-protein]	0.616943	0.000642967	Peripheral inner membrane protein facing the cytoplasm	Cytoplasmic	Nucleoid	Cytoplasmic
P77395	ybbN	Uncharacterized protein YbbN	0.628781	0.0215705	Cytoplasmic	Cytoplasmic		Cytoplasmic
P0A955	eda	KHG/KDPG aldolase	0.648532	0.00324769	Peripheral inner membrane protein facing the cytoplasm	Cytoplasmic	Cytoplasm	Cytoplasmic
P0ABF6	cdd	Cytidine deaminase	0.66636	0.0072601	Cytoplasmic	Unknown		Cytoplasmic
P04805	gltX	Glutamate-tRNA ligase	0.666464	0.00189019	Cytoplasmic	Cytoplasmic	Cytoplasm	Cytoplasmic
P00350	gnd	6-phosphogluconate dehydrogenase, decarboxylating	0.670033	0.0062977	Peripheral inner membrane protein facing the cytoplasm	Cytoplasmic	Cytoplasm	Cytoplasmic
P0A825	glyA	Serine hydroxymethyltransferase	0.693196	0.00971073	Peripheral inner membrane protein facing the cytoplasm	Cytoplasmic	Cytoplasm	Cytoplasmic
P23721	serC	phospherine aminotransferase	0.711629	0.0306759	Cytoplasmic	Cytoplasmic	Cytoplasm	Cytoplasmic
P0A6A3	ackA	Acetate kinase	0.711641	0.00418476	Peripheral inner membrane protein facing the cytoplasm	Cytoplasmic	Cytoplasm	Periplasmic
P00509	aspC	Aspartate aminotransferase	0.771822	0.0431447	Peripheral inner membrane protein facing the cytoplasm	Cytoplasmic	Cytoplasm	Cytoplasmic
P0A6K6	deoB	phosphopentomutase	0.800351	0.0215276	Peripheral inner membrane protein facing the cytoplasm	Cytoplasmic	Cytoplasm	Cytoplasmic
P0A870	talB	Transaldolase B	0.900301	0.00912415	Peripheral inner membrane protein facing the cytoplasm	Cytoplasmic	Cytoplasm	Cytoplasmic
P0A799	pgk	phosphoglycerate kinase	0.922843	0.0224765	Peripheral inner membrane protein facing the cytoplasm	Cytoplasmic	Cytoplasm	Cytoplasmic
P0AB71	fbaA	Fructose-bisphosphate aldolase class 2	0.938442	0.00318072	Peripheral inner membrane protein facing the cytoplasm	Cytoplasmic	Cytoplasm	Cytoplasmic
P0ADT5	ygiC	Putative acid--amine ligase YgiC	0.956993	0.0134649	Cytoplasmic	Cytoplasmic	Cytoplasm	Cytoplasmic
P09148	galT	Galactose-1-phosphate uridylyltransferase	1.00277	0.0165397	Cytoplasmic	Unknown	Cytoplasm	Cytoplasmic

## Sheet: Structural motif
Prediction of structural features that may be involved in membrane interaction
Column E: amphipathic helix (AH) at the N- or C-terminus of a protein; predicted by HeliQuest (http://heliquest.ipmc.cnrs.fr/)
Statistics:	9 AH at N-terminus; 22 AH at C-terminus; 10 proteins carry AH at both N- and C-termini.
	pI of 15 C-terminal amino acids: ≤4, 2; ≥9, 13
	pI of 5 C-terminal amino acids: ≤4, 8; ≥9, 13
					Structural Features
Entry	Gene	Protein Descriptions	Length	STEP	AH, N-terminus	AH, C-terminus	15 C-terminal aa sequence	pI (15 aa)	5 C-terminal aa	pI (5 aa)
P0A734	minE	Cell division topological specificity factor	88	Peripheral inner membrane protein facing the cytoplasm	1-MALLDFFLS-9		ILELNVT LPEAEELK	4.09	AEELK	4.53
P0AEZ3	minD	Septum site-determining protein MinD	270	Peripheral inner membrane protein facing the cytoplasm		262-GFLKRLFGG-270	IEEEK KGFLKRLFGG	8.5	RLFGG	9.75
P76594	pka	Protein lysine acetyltransferase (Pka)	886	Cytoplasmic			GIVGLTLNLAQREES	4.53	QREES	4.53
P0ABD3	bfr	Bacterioferritin	158	Cytoplasmic	6-KVINYLNKL-14		MGLQNYLQAQIREEG	4.53	IREEG	4.53
P0A6J5	dadA	D-amino acid dehydrogenase small subunit	432	Peripheral inner membrane protein facing the cytoplasm			GFTPSRPGHLHGAHS	9.77	HGAHS	6.92
P69805	manZ	Manne permease IID component	283	Integral Inner Membrane		262-LWIIVGFFVIGI-273 (hydrophobic region)	FVIGIAGYACGLLGL	5.52	GLLGL	5.52
P0AGB6	rpoE	RNA polymerase sigma-E factor	191	Nucleoid, Peripheral inner membrane protein facing the cytoplasm		177-AREAIDN-183	AREAIDNKVQPLIRR	10.74	PLIRR	12
P0ABJ1	cyoA	Ubiquinol oxidase subunit 2	315	Integral Inner Membrane, Inner Membrane Lipoprotein			EGMEGMDMSHAESAH	4.39	AESAH	5.24
P0A6A0	ubiB	Probable ubiquinone biynthesis protein UbiB	546	Integral Inner Membrane	7-RRLYFIIRTFLSY-19	542-GLIAWFVGW-550	AGGLIAWFVGWRKTR	12.01	WRKTR	12.01
P0A858	tpiA	Triephosphate isomerase	255	Peripheral inner membrane protein facing the cytoplasm	19-VHELVSNLRK-28	240-AFAVIVKAAE-250	AFAVIVKAAEAAKQA	8.64	AAKQA	8.8
P07118	valS	Valine--tRNA ligase	951	Cytoplasmic			EAVIAKEREKLEGYA	4.95	LEGYA	4
P21165	pepQ	Xaa-Pro dipeptidase	443	Cytoplasmic	1-MESLASLYK-9		HENNVENMTRDLKLA	5.45	DLKLA	5.84
P23847	dppA	Periplasmic dipeptide transport protein	535	Periplasmic			VDPLGKHHFENVSIE	5.27	NVSIE	4
P00956	ileS	Isoleucine--tRNA ligase	938	Cytoplasmic	1-MSDYKSTL-8		CVSNVAGDGEKRKFA	8.2	KRKFA	11.17
P0A9D8	dapD	2,3,4,5-tetrahydropyridine-2,6-dicarboxylate N-succinyltransferase	274	Peripheral inner membrane protein facing the cytoplasm	1-MQQLQNIIET-10	265-GINELLRTID-274	TRGKVGINELLRTID	8.41	LRTID	5.84
P0A6F3	glpK	Glycerol kinase	502	Peripheral inner membrane protein facing the cytoplasm		487-WKKAVKRAM-495	KKAVKRAMAWEEHDE	6.77	EEHDE	4
P36683	acnB	Aconitate hydratase 2	865	Peripheral inner membrane protein facing the cytoplasm	1-MLEEYRKHVAE-11	846-FNQLSQY-852	QYTEKADGVIFQTAV	4.37	FQTAV	5.52
P0AAC0	uspE	Universal stress protein E	316	Cytoplasmic			DQYQTPVELDDEEDD	3.16	DEEDD	3.33
P15288	pepD	Cytol non-specific dipeptidase	485	Cytoplasmic	12-LWDIFAKICSI-22		YWTLLTELLKEIPAK	6.14	EIPAK	6.1
P0A796	pfkA	6-phosphofructokinase isozyme 1	320	Peripheral inner membrane protein facing the cytoplasm	1-MIKKIGVL-8	311-DWLDCAKKLY-320	RPFKGDWLDCAKKLY	9.11	AKKLY	9.7
P10121	ftsY	Signal recognition particle receptor FtsY	497	Peripheral inner membrane protein facing the cytoplasm		486-DDFIEALFA-494	FKADDFIEALFARED	4.11	FARED	4.37
P04825	pepN	Aminopeptidase N	870	Peripheral inner membrane protein facing the cytoplasm		859-GDLYEKITKALA-870	NLSGDLYEKITKALA	6.07	TKALA	8.41
P0AE08	ahpC	Alkyl hydroperoxide reductase subunit C	187	Peripheral inner membrane protein facing the cytoplasm		181-LDLVGKI-187	GEATLAPSLDLVGKI	4.37	LVGKI	8.75
P61517	can	Carbonic anhydrase 2	220	Cytoplasmic	1-MKDIDTLISN-10		RHGISNLKLKHANHK	11.26	HANHK	8.76
P0A953	fabB	3-oxoacyl-[acyl-carrier-protein]	406	Peripheral inner membrane protein facing the cytoplasm			FGGTNATLVMRKLKD	9.99	RKLKD	9.99
P77395	ybbN	Uncharacterized protein YbbN	284	Cytoplasmic	3-VENIVNI-9	258-FQEILAALGTG-268	ALASKYRRQLYALLY	9.99	YALLY	5.52
P0A955	eda	KHG/KDPG aldolase	213	Peripheral inner membrane protein facing the cytoplasm		197-YDRITKLAREA-207	RITKLAREAVEGAKL	9.99	EGAKL	6.1
P0ABF6	cdd	Cytidine deaminase	294	Cytoplasmic	8-AFAQLADNLQSALE-21		LKALGCHSIDRVLLA	8.23	RVLLA	9.75
P04805	gltX	Glutamate--tRNA ligase	471	Cytoplasmic		452-RSIERINKALDFIA-465	INKALDFIAERENQQ	4.68	RENQQ	6
P00350	gnd	6-phosphogluconate dehydrogenase, decarboxylating	468	Peripheral inner membrane protein facing the cytoplasm			KRIDKEGVFHTEWLD	5.48	TEWLD	3.67
P0A825	glyA	Serine hydroxymethyltransferase	417	Peripheral inner membrane protein facing the cytoplasm		385-WMCDVLDSIND-395	KGKVLDICARYPVYA	9.11	YPVYA	5.52
P23721	serC	phospherine aminotransferase	362	Cytoplasmic		350-LTDFMVEFERR-360	KALTDFMVEFERRHG	6.76	ERRHG	9.7
P0A6A3	ackA	Acetate kinase	400	Peripheral inner membrane protein facing the cytoplasm			NEELVIAQDASRLTA	4.14	SRLTA	9.47
P00509	aspC	Aspartate aminotransferase	396	Peripheral inner membrane protein facing the cytoplasm	15-GLADLFR-21	388-LCEAIVAVL-396	PDNMAPLCEAIVAVL	3.67	IVAVL	5.52
P0A6K6	deoB	phosphopentomutase	407	Peripheral inner membrane protein facing the cytoplasm	3-RAFIMVLDSF-12	384-FADIGQTLAKY-394	KYFGTSDMEYGKAMF	6.07	GKAMF	8.75
P0A870	talB	Transaldolase B	317	Peripheral inner membrane protein facing the cytoplasm	5-LTSLRQY-11	292-VDKLAEGIRKFA-303	AIDQEKLEKMIGDLL	4.32	IGDLL	3.8
P0A799	pgk	phosphoglycerate kinase	387	Peripheral inner membrane protein facing the cytoplasm			KVLPAVAMLEERAKK	9.7	ERAKK	10
P0AB71	fbaA	Fructose-bisphosphate aldolase class 2	359	Peripheral inner membrane protein facing the cytoplasm	1-MSKIFDFVK-9	343-IARLEKAFQELNAI-356	RLEKAFQELNAIDVL	4.68	AIDVL	3.8
P0ADT5	ygiC	Putative acid--amine ligase YgiC	386	Cytoplasmic		372-ITQDMSRFY-380	ITQDMSRFYPHIFVE	5.32	HIFVE	5.24
P09148	galT	Galactose-1-phosphate uridylyltransferase	348	Cytoplasmic			RLRAVSDIHFRESGV	9.52	RESGV	6
