# Supplementary material for: Quantitative Proteomics Analysis Reveals the Min System of Escherichia coli Modulates Reversible Protein Association with the Inner Membrane
Source: Mol Cell Proteomics. 2016 Feb 17;15(5):1572–83. doi: 10.1074/mcp.M115.053603 (PMC4858940; doi:10.1074/mcp.M115.053603)
Supplement: Supplemental Data [file 10.1074_M115.053603_mcp.M115.053603-4.xlsx]

## Sheet: Sheet 1
Raw data
1 The signal of the isomers was not be distingushied in the analysis.
2 The signal below 200 counts was considered as background.
Name1	ECMDB ID	HMDB ID	KEGG ID	Description	MC1000-1-1	MC1000-1-2	MC1000-1-3	MC1000-1-4	MC1000-2-1	MC1000-2-2	MC1000-2-3	MC1000-2-4	MC1000-3-1	MC1000-3-2	MC1000-3-3	MC1000-3-4	MC1000-4-1	MC1000-4-2	MC1000-4-3	MC1000-4-4	MC1000-5-1	MC1000-5-2	MC1000-5-3	MC1000-5-4	MC1000-6-1	MC1000-6-2	MC1000-6-3	MC1000-6-4	YLS1-1-1	YLS1-1-2	YLS1-1-3	YLS1-1-4	YLS1-2-1	YLS1-2-2	YLS1-2-3	YLS1-2-4	YLS1-3-1	YLS1-3-2	YLS1-3-3	YLS1-3-4	YLS1-4-1	YLS1-4-2	YLS1-4-3	YLS1-4-4	YLS1-5-1	YLS1-5-2	YLS1-5-3	YLS1-5-4	YLS1-6-1
L-Isoleucine	ECMDB00172	HMDB00172	C00407	Isoleucine is an amino acid with the chemical formula HO2CCH(NH2)CH(CH3)CH2CH3. Its codons are AUU, AUC and AUA. With a hydrocarbon side chain, isoleucine is classified as a hydrophobic amino acid. Together with threonine, isoleucine is one of two common amino acids that have a chiral side chain. Four stereoisomers of isoleucine are possible, including two possible diastereomers of L-isoleucine. …	2.69431e+06	3.21249e+06	3.1723e+06	2.25987e+06	3.65818e+06	5.2148e+06	7.01418e+06	3.85089e+06	5.48205e+06	6.17508e+06	5.64423e+06	7.01442e+06	6.11663e+06	5.03079e+06	4.32667e+06	6.31643e+06	3.76866e+06	6.26725e+06	6.43952e+06	7.75392e+06	8.91375e+06	8.20904e+06	8.44879e+06	8.13288e+06	4.30564e+06	8.77135e+06	4.02988e+06	4.34852e+06	5.57566e+06	5.46913e+06	5.97526e+06	6.10133e+06	9.35762e+06	4.40738e+06	4.38555e+06	4.50869e+06	5.45578e+06	200	200	200	4.20405e+06	1.2389e+07	9.18656e+06	4.61275e+06	4.70187e+06
L-Leucine	ECMDB00687	HMDB00687	C00123	Leucine (abbreviated as Leu or L) is an amino acid with the chemical formula HO2CCH(NH2)CH2CH(CH3)2. It is synthesized in plants and microorganisms via several steps starting from pyruvic acid. The initial part of the pathway also leads to valine. The intermediate alpha-ketovalerate is converted to alpha-isopropylmalate and then beta-isopropylmalate, which is dehydrogenated to alpha-ketoisocaproa…	2.69431e+06	3.21249e+06	3.1723e+06	2.25987e+06	3.65818e+06	5.2148e+06	7.01418e+06	3.85089e+06	5.48205e+06	6.17508e+06	5.64423e+06	7.01442e+06	6.11663e+06	5.03079e+06	4.32667e+06	6.31643e+06	3.76866e+06	6.26725e+06	6.43952e+06	7.75392e+06	8.91375e+06	8.20904e+06	8.44879e+06	8.13288e+06	4.30564e+06	8.77135e+06	4.02988e+06	4.34852e+06	5.57566e+06	5.46913e+06	5.97526e+06	6.10133e+06	9.35762e+06	4.40738e+06	4.38555e+06	4.50869e+06	5.45578e+06	200	200	200	4.20405e+06	1.2389e+07	9.18656e+06	4.61275e+06	4.70187e+06
Beta-Alanine	ECMDB00056	HMDB00056	C00099	Beta-alanine is the only naturally occurring beta-amino acid. However, it is not used in the biosynthesis of any major proteins or enzymes. It is formed in vivo by the degradation of dihydrouracil and carnosine. It is a component of pantothenic acid (vitamin B5), which itself is a component of coenzyme A. Under normal conditions, beta-alanine is metabolized into acetic acid.	632621	773941	668895	559759	877483	1.93643e+06	2.47554e+06	1.03263e+06	1.47049e+06	1.84755e+06	1.62949e+06	2.226e+06	1.74639e+06	1.51258e+06	1.15103e+06	1.88064e+06	4.94592e+06	1.22009e+06	1.68204e+06	1.63155e+06	2.92341e+06	2.44824e+06	2.47686e+06	2.57491e+06	4.18869e+06	2.8776e+06	4.61515e+06	5.44348e+06	6.45798e+06	6.80192e+06	6.69064e+06	6.88805e+06	3.83333e+06	4.16324e+06	3.9386e+06	4.53908e+06	5.8308e+06	6.65472e+06	7.09339e+06	6.28916e+06	4.30222e+06	4.3361e+06	4.1524e+06	5.2317e+06	4.61533e+06
D-Alanine	ECMDB01310	HMDB01310	C00133	D-Alanine is an amino acid and one of the most important molecules in living organisms. It has a chiral carbon at a -position.	632621	773941	668895	559759	877483	1.93643e+06	2.47554e+06	1.03263e+06	1.47049e+06	1.84755e+06	1.62949e+06	2.226e+06	1.74639e+06	1.51258e+06	1.15103e+06	1.88064e+06	4.94592e+06	1.22009e+06	1.68204e+06	1.63155e+06	2.92341e+06	2.44824e+06	2.47686e+06	2.57491e+06	4.18869e+06	2.8776e+06	4.61515e+06	5.44348e+06	6.45798e+06	6.80192e+06	6.69064e+06	6.88805e+06	3.83333e+06	4.16324e+06	3.9386e+06	4.53908e+06	5.8308e+06	6.65472e+06	7.09339e+06	6.28916e+06	4.30222e+06	4.3361e+06	4.1524e+06	5.2317e+06	4.61533e+06
L-Alanine	ECMDB00161	HMDB00161	C00041	Alanine is an amino acid made from the conversion of the carbohydrate pyruvate or the breakdown of DNA and the dipeptides carnosine and anserine. Alanine is an important participant as well as regulator in glucose metabolism. Normal alanine metabolism, like that of other amino acids, is highly dependent upon enzymes that contain vitamin B6. (http://www.dcnutrition.com/AminoAcids/)	632621	773941	668895	559759	877483	1.93643e+06	2.47554e+06	1.03263e+06	1.47049e+06	1.84755e+06	1.62949e+06	2.226e+06	1.74639e+06	1.51258e+06	1.15103e+06	1.88064e+06	4.94592e+06	1.22009e+06	1.68204e+06	1.63155e+06	2.92341e+06	2.44824e+06	2.47686e+06	2.57491e+06	4.18869e+06	2.8776e+06	4.61515e+06	5.44348e+06	6.45798e+06	6.80192e+06	6.69064e+06	6.88805e+06	3.83333e+06	4.16324e+06	3.9386e+06	4.53908e+06	5.8308e+06	6.65472e+06	7.09339e+06	6.28916e+06	4.30222e+06	4.3361e+06	4.1524e+06	5.2317e+06	4.61533e+06
Sarcosine	ECMDB00271	HMDB00271	C00213	Sarcosine, also known as N-methylglycine, is an intermediate and byproduct in glycine synthesis and degradation. Sarcosine is a substrate of sarcosine oxidase (alson known as N-methyl-L-tryptophan oxidase) which catalyzes the oxidative demethylation of sarcosine in the following reaction: Sarcosine + H2O + O2 = glycine + formaldehyde + H2O2	632621	773941	668895	559759	877483	1.93643e+06	2.47554e+06	1.03263e+06	1.47049e+06	1.84755e+06	1.62949e+06	2.226e+06	1.74639e+06	1.51258e+06	1.15103e+06	1.88064e+06	4.94592e+06	1.22009e+06	1.68204e+06	1.63155e+06	2.92341e+06	2.44824e+06	2.47686e+06	2.57491e+06	4.18869e+06	2.8776e+06	4.61515e+06	5.44348e+06	6.45798e+06	6.80192e+06	6.69064e+06	6.88805e+06	3.83333e+06	4.16324e+06	3.9386e+06	4.53908e+06	5.8308e+06	6.65472e+06	7.09339e+06	6.28916e+06	4.30222e+06	4.3361e+06	4.1524e+06	5.2317e+06	4.61533e+06
L-Proline	ECMDB00162	HMDB00162	C00148	L-Proline is one of the twenty amino acids used in living organisms as the building blocks of proteins. Proline is sometimes called an imino acid, although the IUPAC definition of an imine requires a carbon-nitrogen double bond. Proline is a non-essential amino acid that is synthesized from glutamic acid. It is an essential component of collagen and is important for proper functioning of joints a…	550138	728091	551878	468486	932227	1.36442e+06	1.51676e+06	891899	1.46428e+06	1.69423e+06	1.48725e+06	1.89632e+06	1.56856e+06	1.25495e+06	1.10037e+06	1.59335e+06	3.42702e+06	1.4423e+06	1.6355e+06	1.73272e+06	3.16045e+06	2.60351e+06	2.64503e+06	2.62408e+06	3.39352e+06	2.59002e+06	3.73183e+06	4.07676e+06	6.47476e+06	6.18417e+06	6.18813e+06	6.19922e+06	4.26881e+06	4.31782e+06	4.19305e+06	4.56685e+06	5.81515e+06	6.3416e+06	6.6012e+06	6.4154e+06	4.53604e+06	4.39258e+06	4.57406e+06	4.94345e+06	4.69314e+06
Betaine	ECMDB04024	HMDB00043	C00719	Betaine or trimethylglycine is a methylated derivative of glycine. It functions as a methyl donor in that it carries and donates methyl functional groups to facilitate necessary chemical processes. Betaine is an osmoprotectant compound. The accumulation of betaine increases the volume of cytoplasmic water of E. coli and increases the growth rate of osmotically stressed E. coli. (PMID: 1537801)	695798	852842	707932	573078	1.02141e+06	1.5519e+06	2.24385e+06	1.14054e+06	1.63771e+06	1.9815e+06	1.80439e+06	2.28714e+06	1.88355e+06	1.49517e+06	1288567	1.9694e+06	4.4653e+06	1.75071e+06	2.03514e+06	2.06043e+06	3.79182e+06	3.22822e+06	3.08271e+06	3.09124e+06	4.74659e+06	3.14017e+06	4.64126e+06	4.82011e+06	5.59001e+06	6.12814e+06	6.04035e+06	6.28157e+06	4.36953e+06	4.76414e+06	4.63558e+06	5.0475e+06	5.49581e+06	6.10022e+06	6.29609e+06	5.707e+06	4.65054e+06	4.41419e+06	4.46635e+06	5.20658e+06	4.89302e+06
L-Valine	ECMDB00883	HMDB00883	C00183	Valine is an alpha-amino acid with the chemical formula HO2CCH(NH2)CH(CH3)2. L-Valine is one of 20 proteinogenic amino acids. Its codons are GUU, GUC, GUA, and GUG. This amino acid is classified as nonpolar. Along with leucine and isoleucine, valine is a branched-chain amino acid. It is named after the plant valerian. (Wikipedia)	695798	852842	707932	573078	1.02141e+06	1.5519e+06	2.24385e+06	1.14054e+06	1.63771e+06	1.9815e+06	1.80439e+06	2.28714e+06	1.88355e+06	1.49517e+06	1288567	1.9694e+06	4.4653e+06	1.75071e+06	2.03514e+06	2.06043e+06	3.79182e+06	3.22822e+06	3.08271e+06	3.09124e+06	4.74659e+06	3.14017e+06	4.64126e+06	4.82011e+06	5.59001e+06	6.12814e+06	6.04035e+06	6.28157e+06	4.36953e+06	4.76414e+06	4.63558e+06	5.0475e+06	5.49581e+06	6.10022e+06	6.29609e+06	5.707e+06	4.65054e+06	4.41419e+06	4.46635e+06	5.20658e+06	4.89302e+06
L-Phenylalanine	ECMDB00159	HMDB00159	C00079	Phenylalanine is an essential amino acid and the precursor for the amino acid tyrosine. Phenylalanine is a precursor of the neurotransmitters called catecholamines, which are adrenalin-like substances. Normal metabolism of phenylalanine requires biopterin, iron, niacin, vitamin B6, copper and vitamin C. Phenylalanine and tyrosine, like L-dopa, produce a catecholamine effect.	1.83623e+06	2.0047e+06	1.84577e+06	1.52046e+06	1.56898e+06	2.65655e+06	3.03608e+06	2.09563e+06	2.45413e+06	3.17986e+06	2.71188e+06	3.42138e+06	2.83007e+06	2.57939e+06	2.12192e+06	2.98454e+06	4.90723e+06	2.65779e+06	3.12116e+06	2.92727e+06	5.17779e+06	4.71742e+06	4.34217e+06	4.64347e+06	5.64996e+06	4.25362e+06	5.34313e+06	5.44179e+06	5.69834e+06	5.51553e+06	5.74337e+06	5.85569e+06	5.2023e+06	5.36413e+06	5.33527e+06	5.62991e+06	5.83548e+06	3.48469e+06	3.20116e+06	5.76561e+06	5.36248e+06	5.28154e+06	5.48589e+06	5.99395e+06	5.81409e+06
Ethanolamine	ECMDB00149	HMDB00149	C00189	Ethanolamine is a viscous, hygroscopic amino alcohol with an ammoniacal odor. E. coli can utilize ethanolamine as the sole source of nitrogen and carbon in the presence of external vitamin B12. Ethanolamine is converted to ammonia and acetaldehyde via ethanolamin ammonia lyase. Further catabolism of acetaldehyde may be accomplished by a CoA-dependent aldehyde dehydrogenase via acetyl-CoA	1.96547e+06	2.38826e+06	2.16089e+06	1.91568e+06	2.42703e+06	2.69145e+06	3.78308e+06	3.3685e+06	2.56075e+06	2.60445e+06	2.752e+06	2.98125e+06	2.08486e+06	1.88138e+06	1.62881e+06	2.56599e+06	2.78719e+06	1.96155e+06	2.49915e+06	2.49019e+06	3.80709e+06	3.90253e+06	3.68998e+06	3.65603e+06	3.86368e+06	3.05668e+06	2.9661e+06	2.9078e+06	2.75883e+06	2.36457e+06	2.61967e+06	2.49081e+06	3.71154e+06	4.12923e+06	3.98024e+06	3.73773e+06	3.83824e+06	3.77932e+06	3.39144e+06	4.18321e+06	3.83042e+06	3.84376e+06	4.0464e+06	4.45156e+06	4.70345e+06
Cyclic AMP	ECMDB00058	HMDB00058	C00575	Cyclic AMP is an adenine nucleotide containing one phosphate group which is esterified to both the 3'- and 5'-positions of the sugar moiety. It is a second messenger and a key intracellular regulator. cAMP is synthesized from ATP by adenylate cyclase. Adenylate cyclase is located at the cell membranes. cAMP decomposition into AMP is catalyzed by the enzyme phosphodiesterase.	4.5568e+06	3.49428e+06	3.08797e+06	2.86269e+06	2.70017e+06	1202.58	2.12027e+06	2.02382e+06	1.93092e+06	1.06306e+06	1.16638e+06	1.26472e+06	1.19247e+06	1.27524e+06	1.04873e+06	1.13741e+06	1.25977e+06	1.18458e+06	1.34039e+06	566891	1.09804e+06	1.15731e+06	1.31691e+06	1.38022e+06	734193	900724	627649	464111	1.16205e+06	1.20986e+06	1.17316e+06	1.20364e+06	505921	546335	432504	503153	1.06768e+06	985897	852479	1.02752e+06	200	650294	700013	513899	869182
Glycine	ECMDB00123	HMDB00123	C00037	Glycine is a simple amino acid. The glycine cleavage enzyme system comprises four proteins: P-, T-, H- and L-proteins (EC 1.4.4.2, EC 2.1.2.10 and EC 1.8.1.4 for P-, T- and L-proteins). The glycine cleavage system catalyses the oxidative conversion of glycine into carbon dioxide and ammonia, with the remaining one-carbon unit transferred to folate as methylenetetrahydrofolate. It is the main cata…	1.00231e+06	1.36105e+06	1.07791e+06	1.02606e+06	1.54018e+06	1.79304e+06	2.88655e+06	1.99399e+06	1.4361e+06	1.67026e+06	1.73027e+06	1.83329e+06	1.26567e+06	1.14955e+06	1160186	1.45829e+06	2.9797e+06	1.2002e+06	1.50383e+06	1.36942e+06	2.12167e+06	1.99555e+06	1.85535e+06	1.84676e+06	3.22473e+06	2.28399e+06	2.70492e+06	3.41241e+06	3.23962e+06	2.80823e+06	3.32403e+06	3.01889e+06	2.59407e+06	2.83193e+06	2.81143e+06	2.96391e+06	3.688e+06	3.80747e+06	3.50801e+06	3.71386e+06	2.69389e+06	2.70201e+06	2.76533e+06	3.77606e+06	3.42462e+06
Adenosine	ECMDB00050	HMDB00050	C00212	Adenosine is nucleoside that is composed of adenine and d-ribose. Adenosine or adenosine derivatives play many important biological roles in addition to being components of DNA and RNA. Adenosine itself is a neurotransmitter.	351288	543479	349136	330038	768219	893705	1.87714e+06	853746	990662	1.13416e+06	1.06115e+06	1.10598e+06	875273	593260	520980	955519	442533	506591	765604	791046	1.33517e+06	1.05235e+06	1.01879e+06	1.17462e+06	1.36577e+06	885092	947496	763889	2.75889e+06	3.17444e+06	2.68886e+06	3.56536e+06	646024	696327	675038	524431	1.67274e+06	2.08576e+06	2.53525e+06	1.7192e+06	796738	986066	918621	695082	1.04104e+06
Deoxyguanosine	ECMDB00085	HMDB00085	C00330	Deoxyguanosine is a nucleoside consisting of the base guanine and the sugar deoxyribose. It is like guanosine, but with one oxygen atom removed. It is a nucleoside component of DNA. Deoxyguanosine can be converted to 8-hydroxy-deoxyguanosine (8-OHdG) due to hydroxyl radical attack at the C8 of guanine. 8-OHdG is a sensitive marker of the DNA damage This damage, if left unrepaired, has been propos…	351288	543479	349136	330038	768219	893705	1.87714e+06	853746	990662	1.13416e+06	1.06115e+06	1.10598e+06	875273	593260	520980	955519	442533	506591	765604	791046	1.33517e+06	1.05235e+06	1.01879e+06	1.17462e+06	1.36577e+06	885092	947496	763889	2.75889e+06	3.17444e+06	2.68886e+06	3.56536e+06	646024	696327	675038	524431	1.67274e+06	2.08576e+06	2.53525e+06	1.7192e+06	796738	986066	918621	695082	1.04104e+06
L-Tyrosine	ECMDB00158	HMDB00158	C00082	Tyrosine (Tyr, Y) or 4-hydroxyphenylalanine is a non-essential amino acid with a polar side group. Its codons are UAC and UAU. Aside from being a proteogenic amino acid, tyrosine has a special role by virtue of the phenol functionality. It occurs in proteins that are part of signal transduction processes. It functions as a receiver of phosphate groups that are transferred by way of protein kinase…	552162	766469	622883	635453	456186	783402	533002	610524	788943	986956	719705	1.05157e+06	887407	792481	669572	930741	1.03778e+06	870182	1.05324e+06	1.02337e+06	2.0688e+06	1.9561e+06	1.86798e+06	1.98617e+06	2.41833e+06	1.77242e+06	2.10666e+06	1.95798e+06	2.41207e+06	1.63034e+06	2.13993e+06	1.81191e+06	2.78827e+06	2.89149e+06	2.89654e+06	2.90101e+06	3.09579e+06	2.75063e+06	2.50651e+06	2.74335e+06	2.73589e+06	2.27231e+06	2.50092e+06	2.99025e+06	3.01875e+06
L-Glutamic acid	ECMDB24018	HMDB00148	C00025		145598	191178	158129	123528	273548	422198	692086	284884	413295	487321	448381	584016	403729	313792	282782	456456	1.48667e+06	349846	424166	435499	759660	655285	686523	668508	1.14198e+06	685987	1.19893e+06	1.40057e+06	1.19601e+06	1.27445e+06	1.42001e+06	1.25786e+06	1.1775e+06	1.34888e+06	1.26667e+06	1.39763e+06	1.23494e+06	1.41589e+06	1.59611e+06	1.5204e+06	1.2557e+06	1.1206e+06	1.03463e+06	1.51068e+06	1.35997e+06
Guanine	ECMDB00132	HMDB00132	C00242	Guanine is one of the five main nucleobases found in the nucleic acids DNA and RNA. Guanine is a derivative of purine, consisting of a fused pyrimidine-imidazole ring system with conjugated double bonds. Being unsaturated, the bicyclic molecule is planar. The guanine nucleoside is called guanosine. High affinity binding of guanine nucleotides and the ability to hydrolyze bound GTP to GDP are char…	2.07323e+06	1.53378e+06	1.54358e+06	1.4057e+06	941660	506.92	1.02942e+06	819276	842915	759325	616881	546905	716455	629875	494617	603940	647281	610820	609704	75498.9	686461	699549	671420	666562	498367	564569	276208	111693	200	200	80359.2	233.87	242786	269991	148204	386200	189732	75839.2	186243	381837	541449	384651	485837	362.43	445382
L-Methionine	ECMDB00696	HMDB00696	C00073	L-Methionine, in addition to being a substrate for protein synthesis, is an intermediate in transmethylation reactions, serving as the major methyl group donor, including the methyl groups for DNA and RNA intermediates. Methionine is a methyl acceptor for 5-methyltetrahydrofolate-homocysteine methyl transferase (methionine synthase), the only reaction that allows for the recycling of this form of…	491234	539882	476986	428623	333606	580721	729003	504997	561326	789067	602566	855517	560612	501199	427304	720519	1.20384e+06	621844	734327	703587	1.41784e+06	1.26253e+06	1.11873e+06	1.24647e+06	1.89232e+06	1.03026e+06	1.50468e+06	1.34519e+06	1.44415e+06	1.31689e+06	1.43117e+06	1.2861e+06	1.38941e+06	1.70296e+06	1.6796e+06	1.82864e+06	1.66816e+06	1.87527e+06	1.4954e+06	1.59178e+06	1.47406e+06	1.31141e+06	1.40945e+06	1.72796e+06	1.54234e+06
Uracil	ECMDB00300	HMDB00300	C00106	Uracil is a common naturally occurring pyrimidine found in RNA, it base pairs with adenine and is replaced by thymine in DNA. Methylation of uracil produces thymine. Uracil serves as allosteric regulator and coenzyme for many important biochemical reactions. Uracil is also involved in the biosynthesis of polysaccharides and the transportation of sugars containing aldehydes. In E. coli, uracil cat…	1.0682e+06	1.26449e+06	978594	840500	875598	1.47726e+06	1.36765e+06	839471	955329	1.1678e+06	970216	1321254	1.28514e+06	1.00923e+06	605081	1.09771e+06	781470	558068	910242	915007	1.19868e+06	1.00585e+06	898837	1102502	1.03518e+06	968657	906403	906185	1.16079e+06	977217	890164	1.25058e+06	366493	393347	657205	675494	687912	1.25331e+06	1.49128e+06	1.10584e+06	708773	850387	817195	473117	787154
L-Threonine	ECMDB00167	HMDB00167	C00188	Threonine is an amino acid. It is converted to pyruvate via threonine dehydrogenase. An intermediate in this pathway can undergo thiolysis with CoA to produce acetyl-CoA and glycine. (Wikipedia)	227811	212209	210026	182145	108783	244392	182710	151851	193849	296260	185570	359562	238713	213459	122581	253314	397664	174301	268374	243867	433941	391466	371232	428614	885364	606381	965894	791115	766947	630517	797957	774900	939380	1.00439e+06	1.0387e+06	1.28597e+06	593987	669075	468277	459523	884296	672359	587900	1.1242e+06	939271
Adenine	ECMDB00034	HMDB00034	C00147	Adenine is a purine base. Adenine is found in both DNA and RNA. Adenine is a fundamental component of adenine nucleotides. Adenine forms adenosine, a nucleoside, when attached to ribose, and deoxyadenosine when attached to deoxyribose; it forms adenosine triphosphate (ATP), a nucleotide, when three phosphate groups are added to adenosine. Adenosine triphosphate is used in cellular metabolism as o…	1.18254e+06	931601	791916	750756	705497	1242.32	539927	570269	556661	288175	301082	353453	323778	359368	258248	265529	385381	360833	413786	120117	311686	315451	372730	392187	151101	255695	126363	86440.5	185391	219643	219516	225122	63489.6	77866.5	60987.4	83854.9	198954	168035	147669	240277	172525	103917	159561	85214.2	167159
Succinic acid	ECMDB00254	HMDB00254	C00042	Succinic acid is a dicarboxylic acid. The anion, succinate, is a component of the citric acid cycle capable of donating electrons to the electron transfer chain. SDH with a covalently attached FAD prosthetic group, binds enzyme substrates (succinate and fumarate) and physiological regulators (oxaloacetate and ATP). Oxidizing succinate links SDH to the fast-cycling Krebs cycle portion where it par…	465007	337789	329256	369031	194604	200	137577	209463	281143	184116	188673	166822	184733	252584	171909	193091	330007	299631	334676	94619.5	714383	495006	572282	475690	534202	369302	447831	410345	543577	733775	689660	785478	1.03589e+06	949552	929481	986759	1.07851e+06	1.05558e+06	1.14236e+06	1.17472e+06	722809	1.01582e+06	673528	758423	937566
L-Malic acid	ECMDB00156	HMDB00156	C00149	Malic acid is a tart-tasting organic dicarboxylic acid that plays a role in many sour or tart foods. In its ionized form it is malate, an intermediate of the TCA cycle along with fumarate. It can also be formed from pyruvate as one of the anaplerotic reactions. Apples contain malic acid, which contributes to the sourness of a green apple. Malic acid can make a wine taste tart, although the amount…	1.07258e+06	865881	772559	676658	531755	200	622815	347771	385801	566724	595871	405618	466496	283850	444770	438541	408418	371948	267079	626721	374041	564268	488275	548464	610124	618867	538003	579263	646506	489352	702786	570308	559758	539851	510827	375012	513238	453198	486686	440960	508381	443215	431856	519959	464010
Galactitol	ECMDB00107	HMDB00107	C01697	Galactitol, also called dulcitol, is a sugar alcohol, the reduction product of galactose. Galactitol is produced from galactose in a reaction catalyzed by aldose reductase. Galactose itself comes from the metabolism of the disaccharide lactose into glucose and galactose (Wikipedia). It appears as a white crystalline powder with a slight sweet taste.	176392	200	179863	143169	117059	190035	116182	138334	186954	245971	163956	262421	211754	192739	200	225466	222342	200	226462	200	453535	417834	435909	200	521694	400341	521395	451718	200	397116	540766	427735	663297	683630	688827	735761	200	668196	593204	200	676983	566261	570182	677537	713903
Uridine	ECMDB00296	HMDB00296	C00299	Uridine is a molecule (known as a nucleoside) that is formed when uracil is attached to a ribose ring (also known as a ribofuranose) via a b-N1-glycosidic bond. (Wikipedia)	653965	477812	518070	406771	227996	200	303603	208802	254618	208528	199667	130237	204018	120639	173401	237953	219468	169895	142249	51350.2	254221	311280	286070	280372	168747	198538	76763	55272.7	258950	146778	206188	203628	123505	135521	101410	117762	222652	209931	188878	188758	167186	119689	142883	80286.3	144534
L-Tryptophan	ECMDB00929	HMDB00929	C00078	Tryptophan is an amino acid which is the precursor of serotonin. Plants and microorganisms commonly synthesize tryptophan from shikimic acid or anthranilate. The latter condenses with phosphoribosylpyrophosphate (PRPP), generating pyrophosphate as a by-product. After ring opening of the ribose moiety and following reductive decarboxylation, indole-3-glycerinephosphate is produced, which in turn i…	103938	116063	112244	85448.6	87426.9	171614	134347	105395	134556	176386	128946	209212	193162	166394	94041.9	197501	373411	131187	190814	192734	237788	206267	209636	231114	436632	293575	426195	387818	601287	506301	473374	523640	363899	386987	382009	435149	340881	375402	332533	314310	345986	237523	227187	358138	322030
Putrescine	ECMDB01414	HMDB01414	C00134	Putrescine is a polyamine. Putrescine is related to cadaverine (another polyamine). Both are produced by the breakdown of amino acids in living and dead organisms and both are toxic in large doses. Putrescine and cadaverine are largely responsible for the foul odor of putrefying flesh. Putrescine attacks s-adenosyl methionine and converts it to spermidine. Spermidine in turn attacks another s-ade…	580881	444307	495875	468887	358866	269991	103833	261656	327294	291689	240481	191322	357445	365973	437269	266316	93856	575678	387609	418654	291330	403156	415981	346048	118008	137717	90095.5	63132.4	11664.3	10242.4	15474.7	7549.78	115188	132939	141889	122126	25113.7	22122.5	18433	35663	122905	139449	116781	91388.9	117312
Fumaric acid	ECMDB00176	HMDB00134	C00122	A precursor to L-malate in the Krebs tricarboxylic acid cycle. It is formed by the oxidation of succinate by succinate dehydrogenase. Fumarate is converted by fumarase to malate. A fumarate is a salt or ester of the organic compound fumaric acid, a dicarboxylic acid. (wikipedia)	574738	337327	367263	369203	423564	200	342522	305096	332857	225672	234890	271446	249709	232360	212685	230923	141939	212903	122606	180506	60014.3	113621	174214	172370	72614.6	101116	124718	137198	18635.1	17666.7	33693.5	21740.7	20007.2	24009.9	14928.9	17643.1	11712.9	8484.47	9769.9	8197.75	82416	23736.9	60063	23387.8	7796.85
Phosphoenolpyruvic acid	ECMDB00263	HMDB00263	C00074	Phosphoenolpyruvate (PEP) plays a key role in many metabolic reactions. It has a high energy phosphate bond, and is involved in glycolysis and gluconeogenesis. In glycolysis, PEP is formed by the action of the enzyme enolase on 2-phosphoglycerate. Metabolism of PEP to pyruvate by pyruvate kinase (PK) generates 1 molecule of adenosine triphosphate (ATP) via substrate-level phosphorylation. ATP is …	542435	429458	412232	352333	212167	200	362380	147118	221562	393532	268018	170497	161629	89765.2	191772	181191	201764	137197	55181.7	30123.2	313450	329703	393762	297335	223811	240275	188938	123462	137966	106570	207548	225996	172996	188735	197895	231513	267195	175600	280079	264965	141230	110091	158326	54897.8	109468
Inosine	ECMDB00195	HMDB00195	C00294	Inosine is purine nucleoside that has hypoxanthine linked by the N9 nitrogen to the C1 carbon of ribose. It is an intermediate in the degradation of purines and purine nucleosides to uric acid and in pathways of purine salvage. It also occurs in the anticodon of certain transfer RNA molecules. (Dorland, 28th ed)	200	200	200	200	5354.91	10873.7	31360.8	11101.8	12408.2	28609.9	11986.3	38102.6	8580.53	5037.96	200	15664	102554	200	13991.8	16125.4	88427.7	45338	48558.4	64685.1	154118	47742.1	120628	87131.9	388519	394708	373259	521075	195798	231404	205159	200748	361084	352295	473734	251743	147491	91818.3	92345.1	134298	99144.2
Guanosine	ECMDB00133	HMDB00133	C00387	Guanosine is a nucleoside comprising guanine attached to a ribose (ribofuranose) ring via a beta-N9-glycosidic bond. Guanosine can be phosphorylated to become GMP (guanosine monophosphate), cGMP (cyclic guanosine monophosphate), GDP (guanosine diphosphate) and GTP (guanosine triphosphate). (Wikipedia)	51458.6	74873.3	55804.6	51252.1	364450	119148	273957	249503	384563	209946	379911	182390	497024	425755	352268	257604	59798.4	299615	266725	240396	123338	92869.8	116263	137351	103592	86744.7	57452.2	39363.1	77120.3	51505.3	72436.8	80863.3	62032.2	79788	77905.1	63835.2	59778.8	51155	83697.5	33656.3	35391.8	58297.3	56417.8	17569.3	24093.2
Xanthine	ECMDB00292	HMDB00292	C00385	Xanthine is an intermediate in the degradation of adenosine monophosphate to uric acid, being formed by oxidation of hypoxanthine. The methylated xanthine compounds caffeine, theobromine, and theophylline and their derivatives are used in medicine for their bronchodilator effects. (Dorland, 28th ed.)	123928	76423.2	63243.8	72954.3	53483.2	200	91258.5	58993.2	148182	171679	121754	83226.3	103327	78876.6	75627.2	82423.6	135723	120392	79575.5	190316	263430	203826	171780	180963	275915	170459	268853	265559	255598	254238	267823	254872	430176	399410	357099	383878	290004	258778	252391	236798	297046	369975	252729	309838	312758
L-Histidine	ECMDB00177	HMDB00177	C00135	Histidine is an amino acid. It is a precursor for histamine and carnosine biosynthesis. The enzyme histidine ammonia-lyase converts histidine into ammonia and urocanic acid. (Wikipedia)	82060.8	110003	80424.3	83782.1	143353	154135	246484	153317	172164	202443	200421	217940	164873	151030	139686	200373	317442	167369	191747	187857	233874	225130	215233	218142	386272	229605	309892	307119	106305	96622.9	135409	78722.6	314533	378904	406956	418026	195802	199383	171560	216495	320049	280903	263998	339421	267652
Indole	ECMDB00738	HMDB00738	C00463	Indole is an aromatic heterocyclic organic compound. It has a bicyclic structure, consisting of a six-membered benzene ring fused to a five-membered nitrogen-containing pyrrole ring. It can be produced by bacteria as a degradation product of the amino acid tryptophan. It occurs naturally in feces and has an intense fecal smell. At very low concentrations, however, it has a flowery smell, and is a…	200	34049.7	200	21452.2	15050.5	58369.9	200	200	7976.89	56793.8	65230.3	7180.29	66779.2	56796.2	46602.7	8963.76	200	27604.7	34990.7	200	200	43476.6	200	200	46398	38680	169227	189681	200	200	308326	378524	200	200	14033	200	344740	200	200	200	200	200	223170	200	200
(S)-b-aminoisobutyric acid	ECMDB02166	HMDB02166	C03284	Beta-Aminoisobutyric acid is a non-protein amino acid originating from the catabolism of thymine and valine. Beta-Aminoisobutyric acid occurs in two isomeric forms. The S-enantiomer of beta-Aminoisobutyric acid is predominantly derived from the catabolism of valine. It has been suggested that an altered homoeostasis of b-alanine underlies some of the abnormalities with a dihydropyrimidine dehydro…	69389	92690.9	66435.3	65754.2	98864.8	98023.2	195902	96641.2	112380	114830	122404	134388	83161.3	76001.9	68736.5	92030.9	264798	85764.3	76196.1	89005.7	172272	96212.2	118487	91398.2	203332	117405	181109	224905	273270	312843	304561	305651	143856	155026	153575	165402	240268	321919	369195	315082	161071	142245	143372	208443	138345
N,N-Dimethylglycine	ECMDB24003	HMDB00092	C01026		69389	92690.9	66435.3	65754.2	98864.8	98023.2	195902	96641.2	112380	114830	122404	134388	83161.3	76001.9	68736.5	92030.9	264798	85764.3	76196.1	89005.7	172272	96212.2	118487	91398.2	203332	117405	181109	224905	273270	312843	304561	305651	143856	155026	153575	165402	240268	321919	369195	315082	161071	142245	143372	208443	138345
Gamma-Aminobutyric acid	ECMDB04017	HMDB00112	C00334	Gamma-aminobutyric acid (GABA) is a metabolite of glutamate. Gamma-aminobutyric acid was first synthesized in 1883, and was first known only as a plant and microbial metabolic product. In 1950, however, GABA was discovered to be an integral part of the mammalian central nervous system. Organisms synthesize GABA from glutamate using the enzyme L-glutamic acid decarboxylase and pyridoxal phosphate …	69389	92690.9	66435.3	65754.2	98864.8	98023.2	195902	96641.2	112380	114830	122404	134388	83161.3	76001.9	68736.5	92030.9	264798	85764.3	76196.1	89005.7	172272	96212.2	118487	91398.2	203332	117405	181109	224905	273270	312843	304561	305651	143856	155026	153575	165402	240268	321919	369195	315082	161071	142245	143372	208443	138345
D-Serine	ECMDB03406	HMDB03406	C00740	Serine is important in metabolism in that it participates in the biosynthesis of purines and pyrimidines. It is the precursor to several amino acids including glycine and cysteine, and tryptophan in bacteria. It is also the precursor to numerous of other metabolites, including sphingolipids and folate, which is the principal donor of one-carbon fragments in biosynthesis. Serine dehydratase is an …	96869.8	100177	86485.6	92556.4	67174.6	179196	148454	96402.8	125024	189558	114388	226663	170404	134539	71930.2	198053	216608	85311.9	174574	153778	203771	183447	182816	210283	350265	251186	351798	323466	219421	168648	136053	166604	292565	311877	314062	343761	207101	212813	186484	200065	311961	245837	223856	298668	270720
L-Serine	ECMDB00187	HMDB00187	C00065	Serine is an amino acid derived from glycine. Like all the amino acid building blocks of protein and peptides, serine can become essential under certain conditions. Serine is highly concentrated in all cell membranes. (http://www.dcnutrition.com/AminoAcids/) L-Serine may be derived from biosynthesis from the glycolytic intermediate 3-phosphoglycerate; from glycine ; and by protein and phospholipi…	96869.8	100177	86485.6	92556.4	67174.6	179196	148454	96402.8	125024	189558	114388	226663	170404	134539	71930.2	198053	216608	85311.9	174574	153778	203771	183447	182816	210283	350265	251186	351798	323466	219421	168648	136053	166604	292565	311877	314062	343761	207101	212813	186484	200065	311961	245837	223856	298668	270720
dTDP	ECMDB01274	HMDB01274	C00363	dTDP is an intermediate in the synthesis and breakdown of DNA. Thymidylate kinase (EC 2.7.4.9; ATP:dTMP phosphotransferase) catalyzes the phosphorylation of dTMP (to form dTDP) in the dTTP synthesis pathway for DNA synthesis. (OMIM 188345	256561	222634	241159	200	200	200	241770	253721	200	200	195318	200	200	200	62070.6	200	200	200	200	200	200	1490.04	200	200	200	200	200	200	18824.6	200	200	200	200	200	200	200	60738.2	200	479.4	200	200	200	100085	70300.1	200
CDP	ECMDB01546	HMDB01546	C00112	Cytidine 5'-(trihydrogen diphosphate) is cytosine nucleotide containing two phosphate groups esterified to the sugar (ribose) moiety.	220863	156662	149357	123999	149062	200	151757	104765	137222	87381.6	103558	99158.7	113080	115355	99763.9	106116	96251.1	121277	80695.9	43499.5	80196.2	91525.9	111201	79175.8	200	87486.9	200	200	200	200	200	200	5080.11	200	200	200	2295.66	9606.46	200	66547.4	200	200	200	200	200
L-Aspartic acid	ECMDB00191	HMDB00191	C00049	Aspartic acid (Asp, D), also known as aspartate (the name of its anion), is one of the 20 natural proteinogenic amino acids which are the building blocks of proteins. Aspartic acid has 2 enantiomeric forms: D and L. L-aspartic acid is the isomer with more biological roles and is the form used in constructing proteins. (Wikipedia) In E. coli, L-aspartate can be produced from L-glutamate, and inter…	1394.64	1090.97	1601.16	200	4950.83	18866.4	23496.8	8083.32	12704.5	18715.7	14223.1	29270.7	20304	17333.1	8592.62	29332.5	212175	15009	24130.4	22183.8	46329.8	23998	26160.1	38526.6	67239.8	44698.8	76195.8	75475.6	62065.9	58967.1	65076	42140.6	86514.3	77042.6	110645	111121	68014.7	48003.4	58065.1	68582.8	98169.3	70632.4	72353.7	103603	82884.1
Glutaric acid	ECMDB21425	HMDB00661	C00489	Glutaric acid is a simple five-carbon linear dicarboxylic acid. It is a substrate inhibitor for glutamate decarboxylase. In many organisms it is involved in lysine degradation.	200	23447	3354.71	14206.3	35122.1	39022.6	89242.8	41368	44627.6	51185.3	50569.8	48267.4	42733.4	30829	28422.5	48808.6	35148.5	25894.7	42295.5	41446.1	70254.5	54830.7	54043.1	59843.8	74785.4	46753.6	47392.5	41039.4	154415	183824	153091	207379	65031.9	79249.9	75332.9	74166.9	135436	134742	176987	102790	53272.7	49144.4	46643.8	51938.9	48649.2
Uridine 5'-diphosphate	ECMDB00295	HMDB00295	C00015	Uridine 5'-diphosphate, also known as UDP, is an uracil nucleotide containing a pyrophosphate group esterified to C5 of the sugar moiety. UDP is an important extracellular pyrimidine signaling molecule that mediates diverse biological effects via P1 and P2 purinergic receptors, such as the uptake of thymidine and proliferation of gliomas. (PMID: 14558596) UDP induces intracellular Ca(2+) response…	73984.3	64666.4	46205.5	37596.3	77171	4909.22	39762	76058.9	40936.6	11654	23035.2	50439.7	25391.8	44393.4	14942.7	14831	20163.7	23334.3	34006.2	183288	7586.58	4943.06	13776.9	11994.6	9305.4	6763.31	4336.4	24854.6	200	200	200	1469.36	4955.74	6090.98	8278	7142.83	200	523.14	438.51	7873.92	200	200	1976.76	2133.55	200
2-Phospho-D-glyceric acid	ECMDB04129	HMDB03391	C00631	2-Phospho-D-glycerate or 2PG is an intermediate in gluconeogenesis. It is a glyceric acid which serves as the substrate in the ninth step of glycolysis. 2PG is converted by enolase into phosphoenolpyruvate (PEP), the penultimate step in the conversion of glucose to pyruvate. More specifically, 2PG can be generated from Glycerate-3-phosphate via phosphoglycerate mutase or from phosphoenolpyrvate v…	159391	129049	182430	121323	19903.2	200	62570	13962	37088.3	92463.4	55407.9	21299.8	25039	200	24420.2	36132.9	39996.6	22446.8	200	2342.1	119938	149064	128121	107852	72810.4	69295	46273.8	17543.2	200	200	12045.7	7370.83	51297.5	51350.5	73443.2	84270.7	31259.1	15067	50167.8	47296.6	200	35534.5	49069.4	9619.26	37215
3-Phosphoglyceric acid	ECMDB24054	HMDB00807	C00597		159391	129049	182430	121323	19903.2	200	62570	13962	37088.3	92463.4	55407.9	21299.8	25039	200	24420.2	36132.9	39996.6	22446.8	200	2342.1	119938	149064	128121	107852	72810.4	69295	46273.8	17543.2	200	200	12045.7	7370.83	51297.5	51350.5	73443.2	84270.7	31259.1	15067	50167.8	47296.6	200	35534.5	49069.4	9619.26	37215
Pyridoxal	ECMDB01545	HMDB01545	C00250	Pyridoxal is the 4-carboxyaldehyde form of vitamin B6 which is converted to pyridoxal phosphate which is a coenzyme for synthesis of amino acids and other compounds.	176768	17242.7	148075	128012	200	200	531.63	4743.01	200	2531.35	200	2365.46	200	200	200	962.77	200	1263.46	200	869.41	7967.82	9776.79	288.13	11513.2	22489.3	7180.07	11965.4	3944.99	200	200	200	200	24862.2	27946.5	38689.5	36345.5	5537.95	2989.66	200	1830.6	9098.6	200	6484.75	6050.43	5853.74
Oxoglutaric acid	ECMDB04123	HMDB00208	C00026	Alpha-ketoglutaric acid is an important biological compound and is a key intermediate in the Krebs cycle. Alpha-ketoglutaric acid occurs naturally within cells. One of its functions is to combine with ammonia to form glutamic acid and then glutamine. Another function is to combine with nitrogen released in the cell, therefore preventing nitrogen overload. (wikipedia)	173099	162615	139510	115353	138551	200	99222.9	86664.8	56633.6	61484.7	52349.4	45682.8	26474.2	32969.5	32865.6	25431	31771.8	200	31843.3	58870	69662.4	71250.5	62052.5	42335	30238.3	41020.4	38983.6	44093.4	37909.1	46084.5	200	65368.6	42853.5	35450	48785.6	46513.1	48575.4	73400.7	53666.7	68289	113014	55950.8	102339	67793.5	147750
Cysteamine	ECMDB24080	HMDB02991	C01678		200	200	47794.9	200	72452	200	200	200	200	200	75445.2	200	65716.6	200	200	200	200	200	200	200	200	200	200	200	200	200	200	200	200	200	156082	134124	200	200	135970	143710	160519	200	200	200	200	200	200	158720	158887
2-Aminobenzoic acid	ECMDB01123	HMDB01123	C00108	2-Aminobenzoic acid is an organic compound. It is a substrate of enzyme anthranilate hydroxylase [EC 1.14.13.35] in benzoate degradation via hydroxylation pathway (KEGG).	16874	13691.4	15217.8	15121.7	16422.6	21757.6	19190.7	11963.5	27509.6	26840.9	27612.3	29534	24652.4	21351.3	17183.8	25154.9	48015.8	26423.1	31068.5	32553.4	31754.3	46299.3	41067.2	41721.2	54406	33959.2	55201	60763.2	125413	114651	77761.5	101461	59224.4	59826.2	59322.4	55832	46021.7	125331	163831	109045	47494	59724.5	52593.3	86519.6	55607.4
L-Lactic acid	ECMDB00190	HMDB00190	C00186	Lactic acid plays a role in several biochemical processes. E. coli produces lactic acid from pyruvate in a process of normal metabolism. The lactic acid produced by E. coli and other probiotics (mostly lactic acid bacteria) can lower the pH in mammalian host intestines and therefore, it inhibits the growth of proteolytic bacteria and have a beneficial effect on intestinal inflammation. (PMID 1513…	162542	94067.9	89514.4	68179.8	132398	366.07	115086	61005.4	93877	62789.3	68093.8	73535.2	41216.8	82583.4	76670.2	68346.3	48345.6	83990	55861.1	42433.1	36626.1	11534.7	33153.6	49699.4	33642.5	36765.3	33756.4	51228.5	125839	124542	135171	140175	54417.2	57161.3	57087.9	50466.1	90732.3	116805	95143.2	91991.4	76610.2	88062.8	72714.9	89701.9	100667
Hypoxanthine	ECMDB00157	HMDB00157	C00262	Hypoxanthine is a naturally occurring purine derivative and a reaction intermediate in the metabolism of adenosine and in the formation of nucleic acids by the salvage pathway. Hypoxanthine is also a spontaneous deamination product of adenine.	11875.4	8827.37	8435.04	12185.6	7721.16	200	17110.9	4997.71	6876.49	76071.9	28003.2	7821.39	11102	8133.58	21444.9	12655.4	5521.86	9966.14	5028.67	99802.8	52555.1	52120.5	22844.8	16625.3	91598.2	52230.8	105966	91145.2	115624	90409.5	112798	119285	146100	117365	118495	126805	86627.7	111422	114772	89172.1	78520.2	96577	85155.6	98973.2	69604.5
Pyridoxine	ECMDB00239	HMDB00239	C00314	Pyridoxine is a weakly basice pyridine deriviative. It is a member of the B6 vitamins. The biosynthesis of pyridoxine has classically been studied in E. coli where the precursors 4-phosphohydroxy-L-threonine and 1-deoxy-D-xylulose-5-phosphate (DXP) are converted to pyridoxinephosphate by the action of the protein encoded by pdxJ. E. coli can also take up exogenous forms of vitamin B6 and trap the…	55104.9	60732.4	56814.5	52204.4	36159.4	39449.2	48593.8	37440.4	47200.6	56514.8	49552.1	52417.4	34757.3	36732.2	30680.4	37380.8	59534.1	38031.7	37427.5	39384.3	73255.3	53376.8	49742.3	56508.5	133529	105935	122577	131757	108270	109101	119391	108812	86591.6	91082.9	88663	84684.6	135609	131151	136959	132519	84974.8	85275.6	99934	98359.1	82405.9
Pyruvic acid	ECMDB00243	HMDB00243	C00022	Pyruvic acid is an alpha-keto acid. It can be made from glucose through glycolysis, converted back to carbohydrates (such as glucose) via gluconeogenesis, or to fatty acids through acetyl-CoA. It can also be used to construct the amino acid alanine and be converted into ethanol. Pyruvic acid supplies energy to living cells through the citric acid cycle (also known as the Krebs cycle) when oxygen …	200	132064	200	112869	200	200	124260	69031.8	105118	114445	119593	79661.3	91820.9	50873.7	84819.8	78537.6	81959.2	81468.5	55591.2	126767	73942.4	108539	97826.8	116385	106870	78374.6	101801	114977	131027	92214.5	136326	111615	109898	106501	87902.5	200	107610	88045.1	88311.5	84806.5	91516.8	200	74783.1	98558.6	92787.9
ADP	ECMDB01341	HMDB01341	C00008	Adenosine diphosphate, abbreviated ADP, is a nucleotide. It is an ester of pyrophosphoric acid with the nucleotide adenine. ADP consists of the pyrophosphate group, the pentose sugar ribose, and the nucleobase adenine.	133241	107767	101486	94365.9	98229.5	200	64191.4	72503.7	61211.7	21336.6	33345.5	31357.2	40338.1	51739.3	21029	24446.1	43312.7	43824.8	44244.6	122192	22160.9	9889.66	35051.2	27953.3	9896.88	35124.7	17057	15099.3	4167.86	200	1991.78	7292.38	15037.1	25158.5	24730.6	24011.6	200	5337.55	617.62	21262	15910.4	19138.6	15455.6	20085.5	7033.1
L-Lysine	ECMDB00182	HMDB00182	C00047	L-lysine is an alpha-amino acid with the chemical formula HO2CCH(NH2)(CH2)4NH2. Lysine is a basic amino acid as are arginine and histidine. Lysine is a proteogenic amino acid, meaning that it is used in protein synthesis. Lysine typically constitutes about 7-8% of an average protein. The epsilon-amino group often participates in hydrogen bonding and as a general base in catalysis. Common posttran…	200	34658.9	26483.9	12220.4	118464	101393	131068	87884.4	71319.7	67061.8	72475.9	53295.5	77045.5	68629.1	74098.9	60130.9	200	71965	49912.7	57710.1	36306.8	41717.7	36400	40102.3	200	47100	11907.6	200	5481.71	200	3153.72	4799.44	20425.9	17152.6	5278.12	11373.9	8598.3	15602.2	13486	15166.6	23820.3	29323.6	200	7648.22	29081.3
L-Arginine	ECMDB00517	HMDB00517	C00062	Arginine is an amino acid that is physiologically active in the L-form. Arginine can be considered to be a basic amino acid as the part of the side chain nearest to the backbone is long, carbon-containing and hydrophobic, whereas the end of the side chain is a complex guanidinium group. With a pKa of 12.48, the guanidinium group is positively charged in neutral, acidic and even most basic environ…	16714.8	16680.7	11575.8	16752.3	31371.8	51542.3	42935.6	38480	52791.8	63727.1	55134.3	64174	86039.3	90114.9	48200.3	101806	39400.1	68118.1	101475	88162	57881.6	55874.9	63835.6	62071.6	68405.2	36415.5	43906.3	38056.9	12190.4	6274.46	12851.4	8267.05	85175.6	103611	116165	96923.7	27820.6	22094.1	17347	21333.5	72239.4	55075.4	44069.3	53207.1	46335.9
Dopamine	ECMDB00073	HMDB00073	C03758	Dopamine is synthesized first by the hydration of the amino acid tyrosine to DOPA by tyrosine hydroxylase and then by the decarboxylation of DOPA by aromatic-L-amino-acid decarboxylase.	15187.5	21076.4	18813.7	14088.8	22476.3	11030.5	15857.5	23819.2	30119	34115.5	32820.8	37102.8	37613.6	32547.8	37538.1	48370.8	77884.5	42070	54873.7	21366.9	43182.5	47192.7	41604.5	59552.9	54152.8	50003.2	50731.2	59822	74951.6	78323.7	74025.4	82265	50581.3	53714.7	49853.5	54877.7	66593.2	67080.1	113716	66479.6	43833.1	53319.1	66365.6	87337.7	80709.9
Indoleacetic acid	ECMDB24021	HMDB00197	C00954		200	200	200	200	200	200	200	200	200	978.96	200	7221.2	200	200	200	278.38	36962	200	200	253.01	11190.5	200	3853.36	9601.18	200	4968.11	40914	200	44078.2	200	200	200	95823.4	200	200	98325.2	57452.6	34041.2	45727.3	200	67531.3	200	200	37113.7	200
L-Glutamine	ECMDB00641	HMDB00641	C00064	Glutamine (Gln) is one of the 20 amino acids encoded by the standard genetic code. Its side chain is an amide; it is formed by replacing a side-chain hydroxyl of glutamic acid with an amine functional group. Glutamine has a variety of biochemical functions including: 1. As any other amino acid, a major role in protein synthesis. 2. Cellular energy source, next to glucose. 3. Nitrogen donor for ma…	52525.5	64206.9	65243.7	66312.1	28961.4	5726.75	200	12069.3	25091	6390.81	10232.9	2409.25	4237.15	3745.97	14326.6	2166.03	200	51517.1	13070.3	9817.51	200	97637.3	70713.5	15201.1	200	200	200	200	200	200	200	378.62	200	200	200	200	200	200	200	200	200	200	200	200	200
Ureidoisobutyric acid	ECMDB02031	HMDB02031	C05100	Beta-ureidoisobutyrate is an intermediate of pyrimidine metabolism. It is converted from and to dihydrothymine by d-phenylhydantoinase. (KEGG)	52525.5	64206.9	65243.7	66312.1	28961.4	5726.75	200	12069.3	25091	6390.81	10232.9	2409.25	4237.15	3745.97	14326.6	2166.03	200	51517.1	13070.3	9817.51	200	97637.3	70713.5	15201.1	200	200	200	200	200	200	200	378.62	200	200	200	200	200	200	200	200	200	200	200	200	200
dUMP	ECMDB01409	HMDB01409	C00365	dUMP is formed by the reduction of ribonucleotides to deoxyribonucleotides by ribonucleoside diphosphate reductase [EC 1.17.4.1]. dUMP by the action of by thymidylate synthetase [EC 2.1.1.45] produces dTMP (5,10-Methylene-5,6,7,8-tetrahydrofolate is a cofactor for the reaction). The nuclear form of uracil-DNA glycosylase (UNG2), that its major role is to remove misincorporated dUMP residues (cell…	94948.7	52381.9	58581.8	54422.3	29074.9	200	19946.7	23061.5	31373.3	7451.31	12401.1	13923	16131.9	17641.3	9691.22	13343.2	19588.7	13218.4	17440	200	8072.59	11561	17171.4	17554.2	200	12913.3	200	200	4387.22	2876.73	5322.59	4677.01	200	410.91	200	200	2888.35	2156.42	2096.63	4137.69	2951.8	491.11	2857.51	200	3678.69
Ribose	ECMDB00283	HMDB00283	C00121	Ribose is a pentose that is actively used in many biological systems usually in its D-form. Ribose constitutes the backbone of RNA, a biopolymer that is the basis of genetic transcription. It is related to deoxyribose, as found in DNA. Once phosphorylated, ribose can become a subunit of ATP, NADH, and several other compounds that are critical to metabolism like the secondary messengers cAMP and c…	82576.1	62350.2	61447.2	58661.3	25521.1	200	30952.9	25592.2	31169.9	29467	29165.8	23462.8	28626.1	19791.5	24047	30181	23706.7	22443.1	18567.7	11388	23447.4	25579.2	24893.2	26677.4	16405.2	21475.6	17271.4	13000.7	16196.9	21873.9	25617.3	19389.2	24105.2	20984.3	20230.4	24053.7	16705.6	16827.7	18468.9	15630.3	14105.5	14494.6	14544.8	15099.6	12556.7
Dihydrolipoamide	ECMDB00985	HMDB00985	C00579	Dihydrolipoamide is a member of the chemical class known as N-acyl Amines. These are compounds containing a fatty acid moiety linked to an amine group through an ester linkage. Dihydrolipoamide is a molecule produced by the action of dihydrolipoyl dehydrogenase upon lipoamide.	76210.5	16880	58154	38591	200	200	200	2907.56	200	200	200	200	200	200	200	200	200	200	200	200	11985	200	9255.96	14116.5	200	14909.5	9821.11	200	9692.23	2409.96	6610.65	200	66437.7	21329.2	20766.9	200	39803.5	19729.5	9275.42	15650.5	36305.5	20179.5	32687.3	21111.8	45866.9
Ethanol	ECMDB00108	HMDB00108	C00469	Ethanol is a clear, colorless liquid. Many bacteria species, including gut microflora such as E. coli, produce ethanol through fermentation in glucose metabolism. (HMDB, KEGG)	10499.6	4671.26	10978.4	7017.27	200	5058.9	1611.05	3096.84	2820.56	5944.62	3348.81	6309.55	2661.95	3892.8	2259.64	200	7790.73	3468.58	5966.65	4914.3	17750.7	12551.4	12859.2	15161	15769.1	21191.2	24406.3	26090.7	37090.2	18820.2	31115.4	17956.9	70448.6	42833.6	200	50101.7	73494	53454.3	35380.3	45886.9	63107	44113.8	50304.1	46363.5	48421
Ureidosuccinic acid	ECMDB00828	HMDB00828	C00438	Ureidosuccinic acid is an intermediary product in pyrimidine metabolism. It is generated by the action of dihydroorotase which catalyzes the following reaction: 4,5-Dihydroorotic acid + Water <=> Ureidosuccinic acid + H+	72820.5	38026.4	65363.2	62938.8	7571.8	8280.51	3902.35	200	200	200	5606.98	200	4372.41	7228.82	200	200	200	200	200	6885.07	10698.2	12005.5	10309.5	12299.3	2374.38	8354.19	4333.45	1699.02	6385.72	2420.12	707.57	2522.33	5929.12	7751.69	5356.88	9570.03	7015.01	4922.12	4392.84	4435.7	7518.81	200	13990.7	3084.16	15131.3
Pantothenic acid	ECMDB00210	HMDB00210	C00864	Pantothenic acid, also called vitamin B5, is a water-soluble vitamin required to sustain life. Pantothenic acid is needed to form coenzyme-A (CoA), and is thus critical in the metabolism and synthesis of carbohydrates, proteins, and fats. Its name is derived from the Greek pantothen meaning "from everywhere" and small quantities of pantothenic acid are found in nearly every food, with high amount…	54417	59117.2	60249.4	60778.4	58210	46474.8	41088.2	43675.9	51987.6	43350.1	41563.8	42836	42567.9	47241	46208.3	45988.9	32832.4	44451.2	44146.8	40230.2	36500.1	39856.7	39755.5	37262.3	34293.8	41173.3	33512.2	30863.3	65338.9	71726.6	45122.9	41241.9	53457.3	38338.7	39362.2	34616.3	40072	42280.4	40669.1	41851.4	39189.1	38306.4	41595.8	67176.4	49080.5
3-Aminopropionaldehyde	ECMDB01106	HMDB01106	C05665	3-Aminopropanal is a reactive aldehyde.	10531.4	13209.6	8960.26	5231.56	21139.1	23284.7	70592.3	20907	18232.7	16929.1	18507.6	16332.9	21237.8	21363.6	16212	13390.7	38084.3	10907.7	21468.7	16903	11063.3	10798.5	6401.88	9298.58	24636.3	8225.87	14016.1	26720.6	12764.9	14938.1	6868.61	1990.95	16721.5	23781.9	24570.5	18402.3	8154.52	11359.6	5927.32	6138.69	13228.8	11158.8	23149	10367.3	6188.13
Aminoacetone	ECMDB02134	HMDB02134	C01888	Threonine dehydrogenase catalyzes the oxidation of threonine by NAD+ to glycine and acetyl-CoA (5), but when the ratio acetyl-CoA/CoA increases in nutritional deprivation (e.g., in diabetes) the enzyme produces AA. (Chem. Res. Toxicol., 14 (9), 1323 -1329, 2001);	10531.4	13209.6	8960.26	5231.56	21139.1	23284.7	70592.3	20907	18232.7	16929.1	18507.6	16332.9	21237.8	21363.6	16212	13390.7	38084.3	10907.7	21468.7	16903	11063.3	10798.5	6401.88	9298.58	24636.3	8225.87	14016.1	26720.6	12764.9	14938.1	6868.61	1990.95	16721.5	23781.9	24570.5	18402.3	8154.52	11359.6	5927.32	6138.69	13228.8	11158.8	23149	10367.3	6188.13
FAD	ECMDB01248	HMDB01248	C00016	Flavine Adenine Dinucleotide (FAD) is a condensation product of riboflavin and adenosine diphosphate. FAD is a redox cofactor involved in several important reactions in metabolism. It can exist in two different redox states, (FAD and FADH2) which it converts between by accepting or donating electrons. It is a coenzyme of various aerobic dehydrogenases, e.g., D-amino acid oxidase and L-amino acid …	54343.3	37597.3	20698.1	23476.5	69602.6	200	34368.8	54980.9	35194.1	21784.2	24525.5	22964.8	878.38	1553.51	15769.7	200	2423.15	10094.5	372.16	7260.55	26474.7	9174.66	7222.57	27728.6	1616.05	639.24	810.51	3009.41	1809.62	200	986.94	2240.48	200	200	200	4253.23	200	1296.79	200	200	200	200	200	200	200
Guanosine diphosphate	ECMDB01201	HMDB01201	C00035	Guanosine 5'-(trihydrogen diphosphate). A guanine nucleotide containing two phosphate groups esterified to the sugar moiety. It is an ester of pyrophosphoric acid with the nucleoside guanosine. GDP consists of the pyrophosphate group, the pentose sugar ribose, and the nucleobase guanine. GDP is the product of GTP dephosphorylation by GTPases, e.g. the G-proteins that are involved in signal transd…	67561.1	59824.5	52441.7	45408.9	44461.9	5605.41	36021.9	38985	35442.5	200	24713.9	16845.9	22670.4	37846	18114.4	21508.7	26879.3	31552.9	29636.7	54842	200	18054.7	200	19026.9	5959.4	16898.5	4813.37	14391.6	4880.78	1271.05	5466.07	5492.12	16150.6	7256.74	11385	1031.26	200	2265.01	2594.72	15702.7	2881.46	7857.09	6800.39	7272.56	4625.77
4-Hydroxybenzoic acid	ECMDB00500	HMDB00500	C00156	4-Hydroxybenzoic acid, or p-hydroxybenzoic acid, is a phenolic derivative of benzoic acid. It a white crystalline solid that is slightly soluble in water and chloroform, but well soluble in alcohols, ether, and acetone.	15978.1	18550.8	16667.4	17465.8	25547.1	36457.2	48973.1	34715.5	24534.6	30358.1	22792.7	35402.5	20764.6	19624.4	200	24657.3	49167.7	18569.2	25525.8	22303.3	34620.2	26410.9	24107.6	30624.5	29918.9	27308.9	27965.9	34259.5	39464.8	53510.1	40331.2	65260.9	19112.7	18434.1	21635	19111.4	28643.2	35892.7	46609.7	40761.9	20595	31517.7	33648.7	26914.6	34101.4
O-Phosphoethanolamine	ECMDB21417	HMDB00224	C00346	Phosphoethanolamine is chemically the ethanolamine mono-ester of phosphoric acid. It is an important intermediate in the synthesis of LPS. In particular, phosphoethanolamine (pEtN) is added to the outer 3-deoxy-D-manno-octulosonic acid (KDO) residue of a KDO(2)-lipid A via phosphoethanolamine transferase (eptB).	32206.5	30270.2	32859.2	19485.3	32643.9	38419.2	31349.5	17170.8	29928.3	37598.6	27871.2	41875.9	43463.9	43352.8	25445.6	33125.5	26479.4	45024.5	55597	25235	22472.3	56381.3	39986.6	34605.4	16934.5	35063.9	43361	16963.5	31398	64675.8	41494.7	43149.6	37262.9	21977.5	19119.7	33793.8	24084.9	19935	20955.7	20320.8	31674	16748.2	25720.3	12305.3	29451.7
Tyramine	ECMDB00306	HMDB00306	C00483	Tyramine is a monoamine compound derived from the amino acid tyrosine. Tyramine is metabolized by the enzyme monoamine oxidase. In foods, it is often produced by the decarboxylation of tyrosine during fermentation or decay. In E.coli, tyramine is invilved in several metabolic pathways, tyrosine metabolism, isoquinolome alkaloid biosynthesis and biosynthesis of alkaloids derived from shikimate pat…	59949.2	10877.5	39981.6	19534.3	200	677.13	200	751.58	200	1692.67	200	1802.57	200	200	200	200	200	200	1976.83	1411.32	2126.74	5052.15	6096.46	4008.68	894.54	6685.24	200	200	200	943.35	200	200	8566.28	3130.65	200	1997.63	2420.62	3698.73	1982.33	3931.22	200	200	200	1585.62	6465.13
Glycerol	ECMDB00131	HMDB00131	C00116	Glycerol is an organic compound, also called glycerin or glycerine. It is a colorless, odorless, viscous liquid that is widely used in pharmaceutical formulations. Glycerol has three hydrophilic hydroxyl groups that are responsible for its solubility in water and its hygroscopic nature. Metabolism of glycerol in E. coli, generally requires the presence of external electron acceptors. The respirat…	200	200	200	200	200	200	200	2655.06	200	200	2784.4	200	200	200	200	200	39992.9	440.38	2927.78	200	200	14275.8	18102.9	20030.2	32837.6	483.8	33783.2	39463.1	50880.8	52901.1	50557.1	52649.7	30385.7	31481.7	28709.2	31496.6	44928.7	48104.7	56574.7	50888.5	31618.2	27978.4	21737.6	40498.2	36854.3
3,4-Dihydroxy-L-phenylalanine	ECMDB23839	HMDB00181	C00355	An optically active form of dopa having L-configuration. Used to treat the stiffness, tremors, spasms, and poor muscle control of Parkinson's disease	200	2334.52	690.02	200	4481.36	200	10652.2	6417.51	4948.15	200	6832.22	8433.21	579.48	200	2248	4966.45	25647.5	6855.37	3911.15	5919.28	200	200	6832.87	8176.95	44588.1	17446.7	32321.6	36573.6	7268.11	9770.91	12401.7	11456.1	200	200	13111.5	200	200	9489.14	10485.7	200	16740.3	18910.5	17445.8	33274.2	20119.5
Pyruvaldehyde	ECMDB01167	HMDB01167	C00546	Pyruvaldehyde is an organic compound used often as a reagent in organic synthesis, as a flavoring agent, and in tanning. It has been demonstrated as an intermediate in the metabolism of acetone and its derivatives in isolated cell preparations, in various culture media, and in vivo in certain animals.	200	200	200	200	200	200	200	200	200	200	200	200	200	200	200	200	11732.9	200	200	200	15565.8	200	9698.95	200	25877	200	27910.7	200	27145.8	29129.7	29548.8	28706	49868.1	44301.2	47608.1	35808.5	200	29667.3	25842.3	26438.6	44247.1	24315.8	24698.6	25994.3	17738.8
Xanthosine	ECMDB00299	HMDB00299	C01762	Xanthosine is a nucleoside derived from xanthine and ribose. It is a deamination product of guanosine. Xanthosine monophosphate is an intermediate in purine metabolism, formed from IMP, and forming GMP.(Wikipedia)	200	200	200	200	200	200	200	200	200	200	200	200	200	200	200	200	200	200	200	2773.62	546.54	200	200	200	11748.2	1047.63	5190.09	9023.75	37333.5	22060.2	37743.4	21171.4	14843.1	16639.5	200	8771.48	35855.6	49009.6	30605.8	26057	1960.79	200	200	11122.3	6625.51
dCMP	ECMDB01202	HMDB01202	C00239	Deoxycytidine (dihydrogen phosphate). A deoxycytosine nucleotide containing one phosphate group esterified to the deoxyribose moiety in the 2'-,3'- or 5- positions.	200	200	200	200	200	200	200	200	200	200	200	200	2446.17	200	200	200	200	200	200	200	6912.03	921.8	2067.58	1441.84	48915.9	37430.1	15620.1	2041.47	21746.2	13774.8	36356.9	10179.8	32575	18162.1	21780.2	951.85	21918.9	17995.4	15880.9	6055.34	200	22553.2	12856	4895.45	6122.96
Dyspropterin	ECMDB01195	HMDB01195	C03684	Dyspropterin, an intermediate formed from dihydroneopterin triphosphate in the biosynthetic pathway of tetrahydrobiopterin.	200	200	861.83	1464.65	4323.31	3521.44	200	2414.26	6124.32	16437.4	6456.54	15697.3	13936.1	200	10999	10985.5	19350.3	15826.9	21324	14345.3	24784.1	21836.3	21219.9	21495.3	15231.8	28269.6	14863.3	22639.2	42381.4	40827.5	42242.8	44700.9	35470.9	22314.5	20406.3	23263	23704.7	48294.7	43277.3	47659.2	33561.6	33225	12703.1	14238.5	4059.09
D-Glyceraldehyde 3-phosphate	ECMDB01112	HMDB01112	C00661	Glyceraldehyde 3-phosphate (G3P) or triose phosphate is an aldotriose, an important metabolic intermediate in both glycolysis and gluconeogenesis, and in tryptophan biosynthesis. G3P is formed from Fructose-1,6-bisphosphate, Dihydroxyacetone phosphate (DHAP),and 1,3-bisphosphoglycerate, (1,3BPG), and this is how glycerol (as DHAP) enters the glycolytic and gluconeogenesis pathways.	39046.7	29384.5	33630.5	44212.2	9543.77	12064.9	4794.85	9861.84	14777.3	14682.5	8173.96	16219.2	13287.3	12448.7	7760.18	9588.85	200	8472.41	9325.91	10209.9	20144.5	17782	18981.1	21458.6	15648	19846	11668	5978.7	9901.52	4269.07	6978.98	6126.86	9238.57	11682.9	14556.8	10072.1	20976.3	14352.3	11331.7	12044.3	19039.4	20769	20334.1	5215.01	22102.5
Thymine	ECMDB00262	HMDB00262	C00178	Thymine is a nucleobase that is also known as 5-methyluracil. As the name suggests, thymine may be derived by methylation of uracil at the 5th carbon. In RNA, thymine is replaced with uracil. In DNA, thymine (T) binds to adenine (A) via two hydrogen bonds, thus stabilizing the nucleic acid structures. Thymine combined with deoxyribose creates the nucleoside deoxythymidine, when it is combined wit…	39778.3	27094.5	25889.9	20164	14094.1	271.11	9354.72	7578.68	6003.61	3635.6	2959.65	4470.52	5309.32	10017.4	2852.59	2508.3	5560.34	5346.92	11431.1	1279.39	2944.3	4074.96	7608.18	4692.15	1016.76	2382.06	2518.84	5308.31	1631.71	1291	1687.44	1085.51	5439.86	1933.55	1889.55	1260.37	1008.71	1653.31	959.97	1104.5	1971.09	876.02	2744.47	2478.87	2270.39
D-Erythrose 4-phosphate	ECMDB02649	HMDB01321	C00279	D-Erythrose 4-phosphate is a phosphorylated derivative of erythrose that serves as an important intermediate in the pentose phosphate pathway. It is also used in phenylalanine, tyrosine and tryptophan biosynthesis, and it plays a role in vitamin B6 metabolism (KEGG)	33958.7	13765.2	25110.8	19576.7	200	2926.1	200	1845.27	2879.69	3630.48	200	200	811.98	1416.92	200	267.98	200	342.62	200	2185.06	3642.4	1988.62	5949.29	6275.54	640.69	200	200	438.76	1838.84	200	2138.59	1411.12	200	200	200	200	200	1173.29	200	1073.84	200	200	200	200	4314.23
Cytidine	ECMDB00089	HMDB00089	C00475	Cytidine is a nucleoside that is composed of the base cytosine linked to the five-carbon sugar D-ribose. Cytidine is a pyrimidine that besides being incorporated into nucleic acids, can serve as substrate for the salvage pathway of pyrimidine nucleotide synthesis; as precursor of the cytidine triphosphate (CTP) needed in the phosphatidylcholine (PC) and phosphatidylethanolamine (PE) biosynthetic …	24711.6	25281.5	33476.8	22894.8	5945.57	11693.9	8793.92	200	6801.72	12785.5	14519.5	1726.9	5102.98	17028	20789.2	7118.85	4328.27	2701.18	3434.13	20696.5	12201.8	200	200	200	200	4260.91	23305	13348.6	5543.61	3900.5	200	200	200	200	200	3605.15	31030.5	200	200	200	14313.8	7150.15	29181.5	22452.8	28610.8
Pantetheine	ECMDB03426	HMDB03426	C00831	Pantetheine is the mercaptoethyl conjugated amide analogue of pantothenic acid (Vitamin B5). The dimer of this compound, pantethine is more commonly known, and is considered to be a more potent form of vitamin B5 than pantothenic acid. Pantetheine is an intermediate in the production of coenzyme A, an intermediate in the pathway of coenzyme A formation.	200	200	200	200	200	200	200	200	200	200	200	200	200	200	200	200	200	200	200	1031.82	200	19373.3	200	200	200	4991.09	18411.7	200	200	7910.71	8036.68	200	23105	24208.7	19533.3	21755.1	17746.8	12313.4	9664.48	11863.5	200	17796.4	16542.5	21232.6	28674
Pyridoxamine 5'-phosphate	ECMDB01555	HMDB01555	C00647	Pyradoxamine 5' phosphate or Vitamin B6 is a water-soluble compound that was discovered in 1930s during nutrition studies on rats. The vitamin was named pyridoxine to indicate its structural homology to pyridine. Later it was shown that vitamin B6 could exist in two other, slightly different, chemical forms, termed pyridoxal and pyridoxamine. All three forms of vitamin B6 are precursors of an act…	24445.8	27357.6	23756.9	23770.3	21966.3	24755.3	24345.9	22334	22893.1	27482.8	22276.3	26576.1	19630.3	19609.6	17501.9	18761.3	200	18519.6	18327.9	19927.6	25367.5	23755.8	22758.1	24471.7	30316.2	25645.1	27373.6	23679.5	5349.67	3958.59	6312.55	4783.65	28208.8	24247.8	27133.9	25996.6	10756.6	8922.11	7599.64	11122.4	27249.5	23064.5	27297.2	24156.8	23272.5
Xanthylic acid	ECMDB01554	HMDB01554	C00655	Xanthylic acid is an important metabolic intermediate in the purine metabolism, and is a product or substrate of the enzymes inosine monophosphate dehydrogenase (EC 1.1.1.205), hypoxanthine phosphoribosyltransferase (EC 2.4.2.8), xanthine phosphoribosyltransferase (EC 2.4.2.22), 5'-ribonucleotide phosphohydrolase (EC 3.1.3.5), Ap4A hydrolase (EC 3.6.1.17), nucleoside-triphosphate diphosphatase (E…	200	200	200	200	200	200	200	200	200	200	1249.96	200	200	200	200	200	200	200	200	200	200	16539.5	200	200	200	200	200	200	200	200	200	200	200	28955.2	200	200	200	200	200	200	200	25549.6	200	200	15527.2
Urocanic acid	ECMDB21396	HMDB00301	C00785	Urocanic acid is a breakdown (deamination) product of histidine from histidase or histidine ammonia lyase (hutS).	1225.9	1271.81	200	200	200	3122.44	200	1200.48	1241.17	200	200	3150.85	799.54	2410.77	1331.47	200	200	1068.65	1764.26	200	1559.29	2185.94	1443.44	4384.38	617.63	3737.53	12100	7486.98	5470.62	15022	27569.1	200	12441	1486.99	3052.49	8445.27	10258.4	200	4574.11	1719.65	4932.97	11319.4	3811.07	469.67	3897.8
Pyridoxamine	ECMDB01431	HMDB01431	C00534	Pyridoxamine is the 4-aminomethyl form of vitamin B6. During transamination of amino acids, pyridoxal phosphate is transiently converted into pyridoxamine phosphate. -- Pubchem; Pyridoxamine is one of the compounds that can be called vitamin B6, along with Pyridoxal and Pyridoxine. -- Wikipedia	200	200	200	200	200	358.95	200	200	200	200	200	337.64	200	200	200	785.1	926.69	200	3015.07	200	11885.4	11797.2	12555.8	7415.82	3312.76	200	6969.97	200	200	200	200	200	200	8709.81	13875.2	8892.46	200	200	200	200	8973.19	200	200	200	200
5-Phosphoribosylamine	ECMDB01128	HMDB01128	C03090	5-Phosphoribosylamine is a substrate for Amidophosphoribosyltransferase and Trifunctional purine biosynthetic protein adenosine-3.	23104.9	13712	200	9344.72	200	200	8868.67	200	5414.38	5388.86	9889.25	200	200	200	4600.16	6434.86	3217.64	5195.15	2356.54	200	499.29	3942.26	3466.92	5477.54	200	200	3885.75	3916.39	200	200	200	200	200	200	200	200	200	200	200	200	200	200	200	200	200
Citric acid	ECMDB00094	HMDB00094	C00158	Citric acid is key intermediate in metabolism. It is a key component of the citric acid or TCA (Krebs) cycle. Citric acid is first consumed and then regenerated by this sequence of reactions to complete the cycle. Bacteria use the TCA cycle to generate energy, but since they lack mitochondria, the reaction sequence is performed in the cytosol with the proton gradient for ATP production being acro…	18947.9	12936.7	7579.49	9170.54	1410.28	200	6333.81	1991.58	5158.64	4416.57	3541.41	200	200	857.95	200	200	2382.08	2845.49	200	200	2522.4	200	200	3623.76	10770.2	5038.33	8283.78	7241.89	3347.08	4649.44	3800.69	5471.98	1263.79	7119.68	10877.7	14736.2	11118.5	10489.4	8503.82	20232.2	3358.25	8872.97	6159.43	2656.91	7126.46
Isocitric acid	ECMDB04088	HMDB00193	C00311	Isocitric acid is a protonated form of isocitrate, which is a substrate of the citric acid cycle. Isocitrate is formed from citrate with the help of the enzyme aconitase, and is acted upon by isocitrate dehydrogenase. Salts and esters of isocitric acid are known as isocitrates. (Wikipedia)	18947.9	12936.7	7579.49	9170.54	1410.28	200	6333.81	1991.58	5158.64	4416.57	3541.41	200	200	857.95	200	200	2382.08	2845.49	200	200	2522.4	200	200	3623.76	10770.2	5038.33	8283.78	7241.89	3347.08	4649.44	3800.69	5471.98	1263.79	7119.68	10877.7	14736.2	11118.5	10489.4	8503.82	20232.2	3358.25	8872.97	6159.43	2656.91	7126.46
NAD	ECMDB00902	HMDB00902	C00003	NAD (or Nicotinamide adenine dinucleotide) is used extensively in glycolysis and the citric acid cycle of cellular respiration. The reducing potential stored in NADH can be converted to ATP through the electron transport chain or used for anabolic metabolism. ATP "energy" is necessary for an organism to live. Green plants obtain ATP through photosynthesis, while other organisms obtain it by cellu…	19010.3	12263.7	200	6971.48	10575.8	200	6971.78	356.78	200	3859.88	200	200	200	200	200	200	200	200	200	200	200	200	200	336.78	200	200	200	200	200	200	200	200	200	200	200	200	200	200	200	200	200	200	200	200	200
Phosphoribosyl pyrophosphate	ECMDB00280	HMDB00280	C00119	Phosphoribosyl pyrophosphate (PRPP) is a pentosephosphate. The key substance in the biosynthesis of histidine, tryptophan, and purine and pyrimidine nucleotides. It is formed from ribose 5-phosphate by the enzyme ribose-phosphate diphosphokinase. It plays a role in transferring phosphate groups in several reactions. (Wikipedia)	15332.2	10281.8	15168.4	11868.1	15133.8	200	200	9633.69	5215.02	11259.3	12032.9	9082.81	1584.39	200	10521.6	6812.69	200	537.43	200	200	200	200	200	200	200	200	240.47	200	200	200	200	200	200	200	7722.57	200	200	1267.5	2723.64	200	516.53	846.15	200	200	1472.31
Citrulline	ECMDB00904	HMDB00904	C00327	Citrulline is an amino acid made from ornithine and carbamoyl phosphate in one of the central reactions in the urea cycle. It is also produced from arginine as a by-product of the reaction catalyzed by NOS family (NOS; EC 1.14.13.39). In this reaction arginine is first oxidized into N-hydroxyl-arginine, which is then further oxidized to citrulline concomitant with the release of nitric oxide.; EC…	12434.4	200	14552.7	13431	3531.87	200	200	7606.28	232.71	200	200	200	569.87	3259.46	200	200	200	3859.86	1483.47	200	200	4032.28	5968.14	5885.6	200	200	200	200	200	200	200	200	200	200	200	200	200	200	200	200	200	200	200	200	200
Deoxyribose 1-phosphate	ECMDB01351	HMDB01351	C00672	Deoxyribose 1-phosphate is an intermediate in the metabolism of Pyrimidine. It is a substrate for Purine nucleoside phosphorylase and Thymidine phosphorylase.	14496	14122.2	14313.5	13825.1	200	3867.76	1179.46	3663.61	5007.59	3983.9	2820.5	2363.5	4217.13	6244.52	7134.21	200	200	4652.83	4915.56	5252.93	4680.03	3698.12	6957.45	4134.58	200	2893.89	910.12	200	4138.32	2672.95	1502.37	3059.21	200	200	1082.46	623.53	4498.47	3479.39	200	2740.97	1334.68	200	1914.61	200	200
Deoxyribose 5-phosphate	ECMDB01031	HMDB01031	C00673	Deoxyribose 5-phosphate is a a metabolite in the pentose phosphate pathway. It can be generated from D-glyceraldehdye-3 phosphate via the enzyme 2-Deoxyribose 5-phosphate aldolase (DERA). Alternately Deoxyribose 5-phosphate can be converted to D-glyceraldehyde-3 phosphate that can then feed into the pentose phosphate pathway. Deoxyribose 5-phosphate can also be generated from 2-Deoxy-D-ribose via…	14496	14122.2	14313.5	13825.1	200	3867.76	1179.46	3663.61	5007.59	3983.9	2820.5	2363.5	4217.13	6244.52	7134.21	200	200	4652.83	4915.56	5252.93	4680.03	3698.12	6957.45	4134.58	200	2893.89	910.12	200	4138.32	2672.95	1502.37	3059.21	200	200	1082.46	623.53	4498.47	3479.39	200	2740.97	1334.68	200	1914.61	200	200
cis-Aconitic acid	ECMDB00072	HMDB00072	C00417	cis-Aconitic acid is an intermediate in the tricarboxylic acid cycle produced by the dehydration of citric acid. The enzyme aconitase (aconitate hydratase; EC 4.2.1.3) catalyses the stereo-specific isomerization of citrate to isocitrate via cis-aconitate in the tricarboxylic acid cycle	2831.29	771.67	5477.22	3781.97	1803.77	200	200	1830.39	3923.99	200	2619.37	2337.61	2795.21	3965.91	3039.83	1513.31	3418.97	3547.73	8360.47	8155.47	11848.2	9083.25	14286.6	9859.61	10836.8	8007.67	14311.5	7244.78	10056	12350.3	10544.8	5168.94	13234.4	10816.1	13401.9	11054.6	7706.53	8864.84	6702.94	5716.73	11629.7	12472.6	11770.8	13267.8	11752
Dehydroascorbic acid	ECMDB24062	HMDB01264	C00425		2831.29	771.67	5477.22	3781.97	1803.77	200	200	1830.39	3923.99	200	2619.37	2337.61	2795.21	3965.91	3039.83	1513.31	3418.97	3547.73	8360.47	8155.47	11848.2	9083.25	14286.6	9859.61	10836.8	8007.67	14311.5	7244.78	10056	12350.3	10544.8	5168.94	13234.4	10816.1	13401.9	11054.6	7706.53	8864.84	6702.94	5716.73	11629.7	12472.6	11770.8	13267.8	11752
D-Glyceraldehyde	ECMDB01051	HMDB01051	C02154	Glyceraldehyde is a triose monosaccharide with chemical formula C3H6O3. It is the simplest of all common aldoses. It is a sweet colorless crystalline solid that is an intermediate compound in carbohydrate metabolism. The word comes from combining glycerine and aldehyde, as glyceraldehyde is merely glycerine with one hydroxide changed to an aldehyde.	200	200	200	200	2017.18	2785.36	2383.39	200	200	200	2167.57	200	200	200	793.62	200	13486.9	1321.92	200	992.24	4137.4	543.08	704.99	1783.77	4597.26	3118.2	8318.02	9809.13	9776.05	12500.1	14092.9	13645.5	1064.21	4224.65	272.24	2880.01	6881.67	6052.22	11602.7	7027.69	3182.95	3371.81	3204.25	8422.13	3818.57
3-Hydroxypropanoate	ECMDB21168	HMDB00700	C01013	3-Hydroxypropionic acid is a carboxylic acid. It is used in the production of various chemicals such as acrylates in industry. It can be produced by certain microbes . Its chemical structure is similar to L-serine.	200	200	200	200	2017.18	2785.36	2383.39	200	200	200	2167.57	200	200	200	793.62	200	13486.9	1321.92	200	992.24	4137.4	543.08	704.99	1783.77	4597.26	3118.2	8318.02	9809.13	9776.05	12500.1	14092.9	13645.5	1064.21	4224.65	272.24	2880.01	6881.67	6052.22	11602.7	7027.69	3182.95	3371.81	3204.25	8422.13	3818.57
L-Lactic acid	ECMDB00190	HMDB00190	C00186	Lactic acid plays a role in several biochemical processes. E. coli produces lactic acid from pyruvate in a process of normal metabolism. The lactic acid produced by E. coli and other probiotics (mostly lactic acid bacteria) can lower the pH in mammalian host intestines and therefore, it inhibits the growth of proteolytic bacteria and have a beneficial effect on intestinal inflammation. (PMID 1513…	200	200	200	200	2017.18	2785.36	2383.39	200	200	200	2167.57	200	200	200	793.62	200	13486.9	1321.92	200	992.24	4137.4	543.08	704.99	1783.77	4597.26	3118.2	8318.02	9809.13	9776.05	12500.1	14092.9	13645.5	1064.21	4224.65	272.24	2880.01	6881.67	6052.22	11602.7	7027.69	3182.95	3371.81	3204.25	8422.13	3818.57
3-Methyl-2-oxovaleric acid	ECMDB00491	HMDB00491	C03465	3-Methyl-2-oxovaleric acid is a metabolite of isoleucine in man, animals and bacteria. It is the alpha-keto acid analogue of isoleucine. 3-Methyl-2-oxovaleric acid is produced from isoleucine by cytosolic branched chain aminotransferase 1 (EC:2.6.1.42), whereupon it is further degraded by branched chain keto acid dehydrogenase E1 to 2-Methyl-1-hydroxybutyl-ThPP.	200	200	805.69	490.47	200	200	1852.9	200	200	200	200	200	1114.29	200	200	770.68	13490.9	200	200	200	200	200	200	3532.23	200	1734.47	200	2195.18	4470.82	200	2737.73	200	5148.76	200	200	2469.09	200	200	200	200	3245.93	200	200	200	200
4-Trimethylammoniobutanoic acid	ECMDB24060	HMDB01161	C01181		2739.85	200	3653.9	2634.54	200	1329.01	200	200	200	200	554.21	532.62	366.31	200	532.64	200	212.23	1797.15	200	200	4205.7	5204.12	4146.63	3710.09	200	4665.87	2941.99	200	4635.4	3582.76	3888.82	200	13451.8	6916.71	4090.69	10650.4	7224.65	200	200	4587.61	200	6976.84	8403.71	9990.19	200
Caproic acid	ECMDB24049	HMDB00535	C01585		200	1679.77	200	200	200	1557.71	200	999.78	200	2920.68	1524.09	200	1280.33	3235.05	200	4136.22	200	200	200	4080.75	9253.45	10439.8	200	7668.7	7596.47	2022.71	4911.7	4113.64	200	200	200	485.28	8865.21	10145.2	11192.9	13219.2	4042.46	1223.44	200	200	10061	8025.17	200	9218.77	11473.6
3-Sulfinoalanine	ECMDB00996	HMDB00996	C00606	3-Sulfinoalanine or cysteinesulfinic acid is a N-methyl-D-aspartate agonist. It is a prodcut of cysteine dioxygenase or CDO [EC 1.13.11.20]. The oxidative catabolism of cysteine to cysteinesulfinate by CDO represents an irreversible loss of cysteine from the free amino acid pool. Once generated, cysteinesulfinate is shuttled into several pathways including hypotaurine/taurine synthesis, sulfite/s…	1276.34	200	2053.78	726.78	200	200	200	200	200	4394.38	4471.8	6125.64	200	200	200	2380.72	200	200	200	2940.94	2322.91	200	200	200	3843.74	4000.8	200	6841.65	9410.58	12564.4	10445.9	12843	541.1	200	200	200	7214.17	7480.66	8278.32	7352.25	1696.5	200	200	1989.29	3568.73
Niacinamide	ECMDB01406	HMDB01406	C00153	Nicotinamide, also known as niacinamide and nicotinic acid amide, is the amide of nicotinic acid (vitamin B3). Nicotinamide is a water-soluble vitamin and is part of the vitamin B group. In cells, niacin is incorporated into nicotinamide adenine dinucleotide (NAD) and nicotinamide adenine dinucleotide phosphate (NADP), although the pathways for nicotinamide and nicotinic acid are very similar. NA…	5666.8	200	827.65	200	780.97	200	200	200	200	200	673.21	200	200	1420.64	747.29	200	200	200	200	200	1247.76	200	200	200	200	200	2129.34	3083.57	2557.07	200	2377.54	200	200	200	200	200	12035.8	200	200	200	200	200	200	7023.9	200
S-Adenosylmethioninamine	ECMDB00988	HMDB00988	C01137	S-Adenosylmethioninamine is a biological sulfonium compound known as the major biological methyl donor. It is also a donor of methylene groups, amino groups, ribosyl groups and aminopropyl groups (PMID 15130560). S-Adenosylmethioninamine is a prodcut of enzyme adenosylmethionine decarboxylase [EC 4.1.1.50] in methionine metabolism pathway (KEGG).	200	200	200	200	200	200	200	200	200	200	2493.52	200	200	200	200	2079.88	200	200	200	200	200	200	200	4721.17	200	200	200	200	200	6508.07	7026.17	6594.61	200	200	200	2490.22	200	10493.3	200	200	200	200	200	200	200
Dihydroxyacetone phosphate	ECMDB01473	HMDB01473	C00111	Dihydroxyacetone phosphate is integral to the glycolysis metabolic pathway, and is one of the two products of breakdown of fructose 1,6-bisphosphate, along with glyceraldehyde 3-phosphate. It is rapidly and reversibly isomerised to glyceraldehyde 3-phosphate.	5114.85	7203.88	8929.18	3087.65	4785.92	200	4495.69	1573	2545.74	200	4499.71	200	200	200	200	4114.11	4473.56	3003.97	3151.09	5960.44	1886.86	2479.69	4093.45	4164.55	4012.62	200	4540.95	5652.08	200	200	200	200	200	200	200	200	200	658.87	200	4994.17	1959.75	200	200	2432.48	1104.48
Phenyllactic acid	ECMDB21426	HMDB00779	C01479	Phenyllactic acid is a lactic acid in which one of the methyl hydrogens is substituted by a phenyl group. Phenyllactic acid (or 3-phenyllactic acid) has two stereoisomers: (R)-3-phenyllactic acid and (S)-3-phenyllactic acid. (ChEBI) Phenyllactic acid is also similar in structure to the amino acid phenylalanine, except with the amino group in phenylalanine replaced by a hydroxyl group. (inferred f…	200	200	200	200	200	1005.75	200	200	200	200	200	200	200	200	200	200	200	200	200	200	200	200	200	200	200	200	200	200	200	200	200	200	200	4043.88	200	4420.11	200	200	200	200	7196.17	6026.86	6790.96	5787.55	8711.66
Tetrahydrofolic acid	ECMDB01846	HMDB01846	C00101	Tetrahydrofolate is a soluble coenzyme (vitamin B9) that is synthesized de novo by plants and microorganisms, and absorbed from the diet by animals. It is composed of three distinct parts: a pterin ring, a p-ABA (p-aminobenzoic acid) and a polyglutamate chain with a number of residues varying between 1 and 8. Only the tetra-reduced form of the molecule serves as a coenzyme for C1 transfer reactio…	200	200	3461.42	200	200	200	200	200	200	200	200	200	200	200	200	200	200	200	200	200	6347.02	200	200	200	8448.6	4069.83	200	6120.91	200	2696.03	200	321.18	200	200	200	200	6653.05	200	200	200	200	200	200	200	200
Adenosine triphosphate	ECMDB00538	HMDB00538	C00002	Adenosine-5'-triphosphate (ATP) is a multifunctional nucleotide that plays an important role in cell biology as a coenzyme, that is, the "molecular unit of currency" of intracellular energy transfer. ATP transports chemical energy within cells for metabolism. It is an energy source produced during photosynthesis and cellular respiration and consumed by many enzymes and a multitude of cellular pro…	200	200	200	726.89	1549.56	200	4932.12	200	200	6234.36	4411.21	1635.19	2358.68	200	2952.6	200	200	2078.77	200	200	6636.19	2626.04	200	200	6130.46	200	279.85	200	200	200	200	200	200	200	200	897.53	200	316.22	200	200	1969.23	200	3175.16	929.1	1575.69
dGTP	ECMDB01440	HMDB01440	C00286	dGTP is one of the two purine nucleotides that are used to synthesize DNA. It is an intermediate in purine metabolism pathway. It is a product of anaerobic ribonucleoside-triphosphate reductase (EC:1.17.4.2) and a substrate of deoxyguanosine triphosphate triphosphohydrolase (EC:3.1.5.1). (KEGG)	200	200	200	726.89	1549.56	200	4932.12	200	200	6234.36	4411.21	1635.19	2358.68	200	2952.6	200	200	2078.77	200	200	6636.19	2626.04	200	200	6130.46	200	279.85	200	200	200	200	200	200	200	200	897.53	200	316.22	200	200	1969.23	200	3175.16	929.1	1575.69
Deoxyuridine	ECMDB00012	HMDB00012	C00526	2'-Deoxyuridine is a naturally occurring nucleoside. It is similar in chemical structure to uridine, but without the 2'-hydroxyl group. It is considered to be an antimetabolite that is converted to deoxyuridine triphosphate during DNA synthesis.	200	200	200	200	200	200	200	200	200	200	200	200	200	200	200	200	223.53	200	200	200	1463.98	200	200	200	1372.68	200	200	200	5020.02	5420.91	5170.89	4408.58	2324.53	2913.43	2728.36	200	6294.01	5245.36	5104.88	8368.16	200	200	1594.75	2220.66	200
Thymidine	ECMDB00273	HMDB00273	C00214	Thymidine is non-toxic and is a naturally occurring compound that exists in all living organisms and DNA viruses. 25% of DNA is composed of thymidine. RNA does not have thymidine and has uridine instead. Thymidine is a chemical compound which is a pyrimidine nucleoside. Thymidine is the DNA base T, which pairs with adenosine in double stranded DNA.	200	200	200	200	5049.19	200	200	2265.32	8343.06	200	1498.47	4486.42	6522.58	4938.35	4445.59	3907.21	200	4905.48	5634.13	200	200	200	200	200	200	200	200	200	200	200	308.7	219.35	200	200	200	200	200	200	200	200	200	200	200	200	200
7,8-Dihydropteroic acid	ECMDB01412	HMDB01412	C00921	7,8-dihydropteroate is an intermediate product in dihydrofolate synthesis. It occurs via the enzymic catalysis of the reaction of 2-amino-4-hydroxy-6-hydroxymethyl-7,8-dihydropteridine pyrophosphate with p-aminobenzoate. The enzymes 6-hydroxymethylpterin pyrophosphokinase (EC 2.7.6.3, HPPK) and dihydropteroate synthase (EC 2.5.1.15, DHPS) catalyze sequential steps in folate biosynthesis.	200	200	200	200	200	200	200	200	200	200	200	200	200	200	200	200	200	200	200	200	200	200	200	200	200	200	200	200	200	200	200	200	200	200	200	200	8278.19	200	200	200	200	200	200	200	200
Oxalacetic acid	ECMDB00223	HMDB00223	C00036	Oxaloacetic acid, also known as oxosuccinic acid or oxalacetic acid, is a four-carbon dicarboxylic acid appearing as an intermediate of the citric acid cycle. In vivo, oxaloacetate (the ionized form of oxaloacetic acid) is formed by the oxidation of L-malate, catalyzed by malate dehydrogenase, and reacts with Acetyl-CoA to form citrate, catalyzed by citrate synthase.(wikipedia) A class of ketodic…	5966.4	3929.24	3809.57	6162.81	1699.04	200	200	1695.49	200	3630.73	200	200	200	355.92	200	200	200	200	200	200	200	200	2270.59	1864.46	4675.25	200	4013.41	3270.83	200	200	2408.32	4509.94	751.56	2358.19	4923.45	7050.92	3394.08	200	200	8106.67	200	200	200	200	200
Phosphoserine	ECMDB00272	HMDB00272	C01005	Phosphoserine is phosphoric acid ester of serine. As a constituent (residue) of proteins, its side chain can undergo O-linked glycosylation. It is one of three amino acid residues that are commonly phosphorylated by kinases during cell signalling. Phosphorylated serine residues are often referred to as phosphoserine.	200	200	200	200	200	200	200	200	2109.88	1291.3	948.53	2350.53	200	200	200	1487.42	6351.2	962.64	200	200	200	2440.76	2436.87	200	200	200	3677.6	5251.36	5712.38	200	200	7394.5	2706.91	2705.19	2350.73	3340.22	6403.06	6794	3821.55	5937.89	2203.4	200	4548.49	200	2941.15
Guanosine triphosphate	ECMDB01273	HMDB01273	C00044	Guanosine triphosphate (GTP) is a guanine nucleotide containing three phosphate groups esterified to the sugar moiety. GTP functions as a carrier of phosphates and pyrophosphates involved in channeling chemical energy into specific biosynthetic pathways. GTP activates the signal transducing G proteins which are involved in various cellular processes including proliferation, differentiation, and a…	200	200	200	200	200	200	200	200	200	200	200	200	200	200	200	200	200	200	200	200	200	332.74	200	200	6917.25	200	1941.55	200	200	200	200	200	2467.45	5365.76	7298.45	985.22	200	200	200	200	7946.68	6171.55	200	2368.58	5081.5
Glyoxylic acid	ECMDB00119	HMDB00119	C00048	Glyoxylic acid or oxoacetic acid is an organic compound that is both an aldehyde and a carboxylic acid. It is an intermediate of the glyoxylate cycle, which enables certain organisms to convert fatty acids into carbohydrates.The conjugate base of gloxylic acid is known as glyoxylate. This compound is an intermediate of the glyoxylate cycle, which enables organisms, such as bacteria, fungi and pla…	200	200	200	200	200	200	200	200	2472.94	200	200	200	2164.51	200	200	5096.31	200	7764.42	200	200	200	200	200	200	200	200	200	200	200	200	329.21	200	200	200	200	200	200	200	200	200	200	312.2	200	200	200
Protoporphyrinogen IX	ECMDB01097	HMDB01097	C01079	Protoporphyrinogen IX is an intermediate in heme biosynthesis. It is a porphyrinogen in which 2 pyrrole rings each have one methyl and one propionate side chain and the other two pyrrole rings each have one methyl and one vinyl side chain. 15 isomers are possible but only one, type IX, occurs naturally. Protoporphyrinogen is produced by oxidative decarboxylation of coproporphyrinogen.	7468.31	200	200	200	200	780.08	303.45	200	200	200	200	200	200	200	200	200	200	339.13	228.06	200	200	200	200	549.3	200	200	1014.98	200	200	200	200	200	200	200	200	200	200	200	200	200	200	200	675.48	200	200
Adenosine monophosphate	ECMDB00045	HMDB00045	C00020	Adenosine monophosphate, also known as 5'-adenylic acid and abbreviated AMP, is a nucleotide that is found in RNA. It is an ester of phosphoric acid with the nucleoside adenosine. AMP consists of the phosphate group, the pentose sugar ribose, and the nucleobase adenine. AMP can be produced during ATP synthesis by the enzyme adenylate kinase. AMP has recently been approved as a 'Bitter Blocker' ad…	200	200	600.52	200	1783.96	761.55	2112.91	200	200	200	200	200	200	200	6009.23	618.53	200	6990.42	4273.7	200	1164.15	200	862.21	379.41	200	1282.67	550.44	200	200	200	200	200	200	200	200	200	200	200	200	200	200	200	726.16	200	200
Nicotinamide ribotide	ECMDB00229	HMDB01132	C01185	Nicotinamide ribotide (NMN) is an important intermediate metabolite in the nicotinate and nicotinamide metabolism pathway. Nicotinamide is directly converted to NMN by nicotinamide phosphoribosyltransferase (NAMPT, EC 2.4.2.12). The enzyme nicotinamide mononucleotide adenylyltransferase (NMNAT, EC 2.7.7.1), a member of the nucleotidyltransferase alpha/beta-phosphodiesterase superfamily, catalyzes…	200	200	200	200	4682.96	200	6703.97	200	200	200	200	200	200	200	200	200	200	200	200	200	200	200	200	200	200	200	200	200	200	200	200	200	200	200	200	200	200	200	200	200	200	200	200	200	200
N-Acetylmannosamine	ECMDB01129	HMDB01129	C00645	N-Acetylmannosamine is a monosaccharide that is used as a precursor in the chemical or enzymatic synthesis of the neuraminic acids found in glycolipids and glycoproteins.	1896.33	318.22	200	666.18	200	200	200	200	200	200	200	200	200	200	200	200	200	200	200	200	200	200	200	200	200	271.18	200	431.91	6609.34	3166.57	3430.26	3847.37	1386.24	200	200	250.19	4005.1	2156.81	5808.62	4333.27	1111.57	831.44	200	200	2378.13
4-Hydroxy-L-proline	ECMDB24088	HMDB06055	C01015		200	200	200	200	200	541.25	200	259	200	200	200	200	200	200	239.02	200	200	200	200	200	200	200	200	200	200	200	200	200	5004.18	4638.37	4950.74	6591.65	200	932.04	200	200	3068.92	3783.93	200	4235.55	200	200	200	200	200
5-Aminolevulinic acid	ECMDB01149	HMDB01149	C00430	5-Aminolevulinic acid is an intermediate in heme synthesis. This is the first compound in the porphyrin synthesis pathway. It is produced by the enzyme ALA synthase, from glycine and succinyl CoA. This reaction is known as the Shemin pathway.	200	200	200	200	200	541.25	200	259	200	200	200	200	200	200	239.02	200	200	200	200	200	200	200	200	200	200	200	200	200	5004.18	4638.37	4950.74	6591.65	200	932.04	200	200	3068.92	3783.93	200	4235.55	200	200	200	200	200
L-Glutamic-gamma-semialdehyde	ECMDB01305	HMDB02104	C01165	Glutamic gamma-semialdehyde is the metabolic precursor for proline biosynthesis. The conversion from L-Glutamate, an ATP- and NADPH-dependent reaction, is catalyzed by the enzyme Delta-1-pyrroline-5-carboxylate synthetase (P5CS) (OMIM 138250). L-Glutamic-gamma-semialdehyde can also be converted to or be formed from the amino acids L-ornithine (EC 2.6.1.13) and L-proline (EC 1.5.99.8 and EC 1.5.1.…	200	200	200	200	200	541.25	200	259	200	200	200	200	200	200	239.02	200	200	200	200	200	200	200	200	200	200	200	200	200	5004.18	4638.37	4950.74	6591.65	200	932.04	200	200	3068.92	3783.93	200	4235.55	200	200	200	200	200
L-Cysteine	ECMDB00574	HMDB00574	C00097	Cysteine is a naturally occurring, sulfur-containing amino acid that is found in most proteins, although only in small quantities. Cysteine is unique amongst the twenty natural amino acids as it contains a thiol group. Thiol groups can undergo oxidation/reduction (redox) reactions; when cysteine is oxidized it can form cystine, which is two cysteine residues joined by a disulfide bond. This react…	3064.83	4107.4	2368.13	200	200	1626.67	4246.21	200	4689.43	200	2348.77	5153.09	200	1559.05	200	200	2319.35	200	200	3708.23	3922.23	4083.12	3963.7	3487.69	6573.42	4574.12	5581.76	200	200	2529.28	3222.94	200	4140.27	4664.51	5140.46	200	3458.35	2550.24	2348.48	4233.94	3384.81	2818.63	2477.08	503.75	200
Caprylic acid	ECMDB00482	HMDB00482	C06423	Caprylic acid belongs to the class of Straight Chain Fatty Acids. These are fatty acids with a straight aliphatic chain. (inferred from compound structure)Caprylic acid is invovled in Biosynthesis of alkaloids derived from terpenoid and polyketide, Biosynthesis of plant secondary metabolites, and Fatty acid biosynthesis. (KEGG)Caprylic acid is the common name for the eight-carbon saturated fatty …	200	200	200	200	200	200	200	200	200	200	200	200	239.75	200	200	200	200	200	200	200	200	215.72	200	200	200	200	200	200	3641.85	1975.06	3691.2	1164.28	200	200	200	237.31	6530.28	2373	2108.45	438.72	200	841.55	200	200	1495
Porphobilinogen	ECMDB00245	HMDB00245	C00931	Porphobilinogen is a pyrrole involved in porphyrin metabolism. -- Wikipedia; It consists of a pyrrole ring with acetyl, propionyl, and aminomethyl side chains; It is a key monopyrrolic intermediate in porphyrin, chlorophyll and vitamin B12 biosynthesis. Porphobilinogen is generated by the enzyme ALA dehydratase by combining two molecules of dALA together, and converted into hydroxymethyl bilane b…	200	200	200	200	200	200	200	379.96	200	200	200	200	200	200	200	200	200	200	200	200	200	200	200	200	200	200	200.01	200	4014.07	3186.38	3304.39	200	4371.6	4546.25	4472.17	4772.42	5936.88	200	200	6205.77	200	3163.4	200	200	4333.78
12(S)-HPETE	ECMDB24087	HMDB04243	C05965		200	200	5733.38	200	200	200	200	200	200	200	200	200	200	1804.15	200	200	200	200	200	200	200	200	200	524.1	200	200	200	200	200	200	200	200	200	200	200	200	200	200	200	200	200	200	200	200	200
Leukotriene B4	ECMDB24058	HMDB01085	C02165		200	200	5733.38	200	200	200	200	200	200	200	200	200	200	1804.15	200	200	200	200	200	200	200	200	200	524.1	200	200	200	200	200	200	200	200	200	200	200	200	200	200	200	200	200	200	200	200	200
5-Thymidylic acid	ECMDB01227	HMDB01227	C00364	5-Thymidylic acid is a thymine nucleotide. Also known as thymidine monophosphate, and abbreviated TMP, is a nucleotide that is found in DNA. It is an ester of phosphoric acid with the nucleoside thymidine. TMP consists of a phosphate group, esterified to the the pentose sugar deoxyribose moiety, and the nucleobase thymine.	5691.21	4838.6	200	200	200	200	200	200	200	200	394.06	200	757.66	200	200	200	200	200	200	200	200	200	200	200	200	3444.8	200	200	200	200	995.82	200	200	200	200	2038.12	200	200	1022.35	793.54	200	2155.68	250.08	200	1128.81
D-Lactaldehyde	ECMDB06458	HMDB06458	C00937	D- and L-lactaldehyde are also good substrates for aldose reductase. The aldose reductase-catalyzed reduction of methylglyoxal produces 95% acetol, 5% D-lactaldehyde. (PMID: 1537826)	200	200	1093.97	4112.35	200	200	200	4429.12	1949.5	200	200	200	200	200	200	5664.23	200	200	3160.55	200	200	200	4497.41	1530.19	200	200	200	200	2865.65	2114	200	200	1643.76	200	200	200	2217.05	200	815.45	2083.4	200	200	363.99	1307.49	200
Lactaldehyde	ECMDB03052	HMDB03052	C00424	L-lactaldehyde is an intermediate metabolite in the pyruvate metabolism pathway. L-lactaldehyde is irreversibly produced from pyruvaldehyde via the enzyme aldehyde reductase (EC:1.1.1.21) which is then irreversibly converted to propylene glycol via aldehyde reductase (EC:1.1.1.21).	200	200	1093.97	4112.35	200	200	200	4429.12	1949.5	200	200	200	200	200	200	5664.23	200	200	3160.55	200	200	200	4497.41	1530.19	200	200	200	200	2865.65	2114	200	200	1643.76	200	200	200	2217.05	200	815.45	2083.4	200	200	363.99	1307.49	200
Propionic acid	ECMDB00237	HMDB00237	C00163	Propionic acid (PA) is a naturally-occurring carboxylic acid with chemical formula CH3CH2COOH. It is a clear liquid with a pungent odor. The anion CH3CH2COO	200	200	1093.97	4112.35	200	200	200	4429.12	1949.5	200	200	200	200	200	200	5664.23	200	200	3160.55	200	200	200	4497.41	1530.19	200	200	200	200	2865.65	2114	200	200	1643.76	200	200	200	2217.05	200	815.45	2083.4	200	200	363.99	1307.49	200
Gluconolactone	ECMDB00150	HMDB00150	C00198	Gluconolactone is a lactone or oxidized derivative of glucose. Gluconolactone is a polyhydroxy acid (PHA) that is capable of chelating metals and may also function by scavenging free radicals. When dissolved in water, it is partially hydrolysed to gluconic acid, with the balance between the lactone form and the acid form established as a chemical equilibrium. The rate of hydrolysis of gluconolact…	200	624.96	200	514.19	200	200	1352.37	283.72	200	200	200	200	200	200	200	200	226.12	200	200	200	342.12	200	200	200	200	200	200	200	5641.46	4235.18	5652.22	200	200	462.61	200	200	200	2595.67	713.03	200	200	200	200	200	200
Retinol	ECMDB21660	HMDB00305	C00473	Retinol is also known as Vitamin A. In E. coli, retinol can be oxidized to retinal in a reversible reaction catalyzed by alcohol dehydrogenases (EC 1.1.1.1) such as those encoded by E. coli genes frmA and adhP. This reaction also reduces NAD+ to NADH. (KEGG)	4721.96	200	5456.25	200	200	200	200	200	200	200	200	200	200	200	200	200	200	200	200	200	200	200	200	200	200	200	200	200	200	200	200	200	200	200	200	200	200	200	200	200	200	200	200	200	200
Homocysteine	ECMDB24053	HMDB00742	C05330		200	200	200	200	200	200	200	200	200	200	200	200	200	200	200	200	200	200	200	200	200	200	200	200	1672.95	200	200	200	200	200	200	200	200	200	5098.02	200	200	200	200	200	200	1442.98	200	3554.21	200
5'-Methylthioadenosine	ECMDB01173	HMDB01173	C00170	5-Methylthioadenosine is a normal metabolite in Cysteine and methionine metabolism. Spermidine synthase (putrescine aminopropyltransferase)(EC:2.5.1.16) catalyzes the its formation and it is then converted to 5-Methylthio-D-ribose via S-adenosylhomocysteine/5'-methylthioadenosine nucleosidase [EC:3.2.2.9]. (KEGG)	200	200	200	200	200	200	200	200	200	200	200	200	200	200	200	200	678.41	200	200	200	200	200	200	200	200	200	394.2	200	3831.59	2346.04	1034.78	1194.5	200	200	200	200	419.55	991.29	5074.43	2856.41	200	200	200	931.57	682.53
Thiamine	ECMDB00235	HMDB00235	C00378	Thiamine or thiamin, also known as vitamin B1, is a colorless compound with the chemical formula C12H17N4OS. It is soluble in water and insoluble in alcohol. Thiamine decomposes if heated. Thiamine was first discovered by Umetaro Suzuki in Japan when researching how rice bran cured patients of Beriberi. Thiamine plays a key role in intracellular glucose metabolism. Thiamine plays an important rol…	200	200	200	200	200	200	200	200	200	200	200	200	200	200	200	200	200	200	200	200	200	200	200	200	200	200	200	200	200	200	200	200	2362.67	1294.35	676.43	200	544.87	1548.82	200	4844.93	200	200	200	200	200
Quinolinic acid	ECMDB00232	HMDB00232	C03722	Quinolinic acid is a dicarboxylic acid. It may be prepared by the oxidation of quinoline, either electrochemically, or with acidic hydrogen peroxide. (Wikipedia)	200	200	200	200	200	1601.23	4669.46	1313	1546.93	821.43	200	200	200	200	200	200	594.15	200	388.76	200	200	200	200	200	684.1	200	200	2402.93	1744.36	1719.88	2593.62	1680.94	200	200	200	200	640.44	200	200	200	291.41	200	200	200	262.65
Glycineamideribotide	ECMDB01567	HMDB02022	C03838	Glycinamidoribotide conversion to N-formylglycinamide ribonucleotide is the third reaction of the de novo purine biosynthesis, a reaction catalyzed by the enzyme glycinamide ribonucleotide transformylase (EC 2.1.2.2). Glycinamide ribonucleotide (GAR) synthetase catalyzes the conversion of phosphoribosylamine, glycine, and MgATP to glycinamide ribonucleotide. (PMID: 2182115)	200	200	200	200	200	200	200	200	200	200	200	1664.46	200	200	200	200	200	492.33	1232.08	200	2107.16	200	200	200	4437.49	200	200	200	3492.3	200	200	200	200	1558.06	2071.47	200	200	1447.85	977.98	2654.8	1096.02	200	200	200	200
Dihydrothymine	ECMDB00079	HMDB00079	C00906	Dihydrothymine is an intermediate breakdown product of thymine. Dihydropyrimidine dehydrogenase catalyzes the reduction of thymine to 5, 6-dihydrothymine then dihydropyrimidinase hydrolyzes 5, 6-dihydrothymine to N-carbamyl-b-alanine. Finally, beta-ureidopropionase catalyzes the conversion of N-carbamyl-b-alanine to beta-alanine.	200	200	200	200	200	200	200	1759.54	1113.14	1584.17	200	200	200	226.15	200	200	200	200	200	2833.44	200	2551.34	4428.33	1881.15	200	200	200	200	200	200	200	200	200	200	200	200	200	200	200	200	200	200	200	200	200
Capric acid	ECMDB24048	HMDB00511	C01571		200	2504.39	200	200	4342.1	200	200	200	200	200	200	200	200	200	200	200	200	200	200	200	200	200	200	200	200	200	200	793.55	200	200	200	200	200	200	200	200	200	200	200	200	200	950.88	200	200	200
Deoxyadenosine monophosphate	ECMDB00905	HMDB00905	C00360	Adenosine is a nucleoside comprised of adenine attached to a ribose (ribofuranose) moiety via a -N9-glycosidic bond.	3772.94	2681.07	827.97	200	200	200	200	200	200	200	200	200	200	200	200	200	200	200	200	200	200	1177.43	200	200	200	1163.24	200	200	494.98	200	200	1161.45	1850.39	200	1332.57	411.38	3108.68	200	1433.33	200	200	200	200	900.3	200
4-Pyridoxic acid	ECMDB24011	HMDB00017	C00847		200	200	200	200	200	200	398.08	200	200	200	200	200	200	200	200	200	200	200	200	200	200	200	200	200	200	200	200	200	360.58	200	200	1108.86	200	200	200	200	3499.08	200	2460.94	1910.3	389.02	200	471.9	200	200
Acetyl-CoA	ECMDB01206	HMDB01206	C00024	Acetyl-CoA is the thioester formed between coenzyme A (a thiol) and acetic acid (an acyl group carrier). Acetyl-CoA is produced during the second step of aerobic cellular respiration, pyruvate decarboxylation. Its main function is to convey the carbon atoms within the acetyl group to the citric acid cycle (Krebs cycle) to be oxidized for energy production.	7054	6581.2	9290.3	7766.2	2533	1895.4	2434.3	1861.2	926.62	2690.6	1780.3	1406.8	1917.5	648.3	930.19	1145.6	1248.7	915.62	1359.7	676.39	3249.4	3841	2569.6	1992.9	4083	3014.3	2846.7	2409.2	1895.4	884.37	1073.1	548.18	1058.6	1268.1	2272.6	2038.1	1019	712.15	662.51	2122	3573.7	1545	3450.3	4263.7	1656.7
Pyridoxal 5'-phosphate	ECMDB01491	HMDB01491	C00018	Pyridoxal 5'-phosphate (PLP) is the active form of vitamin B6 serving as a coenzyme for reactions involving transamination, deamination, and decarboxylation. PLP also is necessary for the enzymatic reaction governing the release of glucose from glycogen. During transamination of amino acids, pyridoxal phosphate is transiently converted into pyridoxamine phosphate (pyridoxamine). -- It is the acti…	200	200	1282.73	200	200	200	3278.92	200	1575.33	200	769.67	478.67	200	411.08	200	603.09	200	200	200	200	2554.17	200	200	1464.58	200	200	1499.06	200	200	200	200	200	200	1190.68	871.71	200	200	200	200	424.98	200	443	200	362.46	1111.93
Deoxyuridine triphosphate	ECMDB01191	HMDB01191	C00460	Deoxyuridine triphosphate is an intermediate in the metabolism of Pyrimidine. It is a substrate for Inosine triphosphate pyrophosphatase, Uridine-cytidine kinase 1, Nucleoside diphosphate kinase 3, Nucleoside diphosphate kinase B, Nucleoside diphosphate kinase 6, Nucleoside diphosphate kinase homolog 5, Nucleoside diphosphate kinase A and Nucleoside diphosphate kinase 7.	200	3224.1	200	1635.06	200	200	200	200	200	200	317.61	200	200	200	200	200	200	200	200	200	200	200	200	200	813.67	200	200	200	200	200	200	200	200	200	200	200	200	200	200	200	200	200	408.78	200	200
Choline	ECMDB00097	HMDB00097	C00114	Choline is a trimethylammonium compound. Choine can be used as a substrate by bacteria to generate osmoprotectants. Choline dehydrogenase (CHD) catalyzes the first step in the biosynthesis of the osmoprotectant glycine betaine from choline. CHD is associated with the membrane, is electron transfer-linked and oxygen dependent.	200	200	200	200	200	568.27	200	200	200	200	200	200	200	200	200	303.84	200	200	200	200	200	200	200	200	670.8	200	200	200	200	200	200	200	622.24	1005.99	795.3	200	200	200	200	200	200	200	200	2832.12	2561.01
Dimethylallylpyrophosphate	ECMDB01120	HMDB01120	C00235	Dimethylallyl pyrophosphate (or -diphosphate) (DMAPP) is an intermediate product of both mevalonic acid (MVA) pathway and DOXP/MEP pathway. It is an isomer of isopentenyl pyrophosphate (IPP) and exists in virtually all life forms.	200	3060.54	200	200	1427.11	1485.35	1253.45	200	1402.47	200	200	1397.26	200	200	200	200	200	200	200	200	700.05	200	200	818.65	200	200	508.77	200	200	200	200	200	200	364.6	200	426.13	200	733.19	385.74	345.75	200	200	200	200	537.75
Isopentenyl pyrophosphate	ECMDB01347	HMDB01347	C00129	Isopentenyl pyrophosphate, IPP or isopentenyl diphosphate, is an intermediate in the HMG-CoA reductase pathway used by organisms in the biosynthesis of terpenes and terpenoids. IPP is formed from Mevalonate-5-pyrophosphate, in a reaction catalyzed by the enzyme mevalonate-5-pyrophosphate decarboxylase. (wikipedia)	200	3060.54	200	200	1427.11	1485.35	1253.45	200	1402.47	200	200	1397.26	200	200	200	200	200	200	200	200	700.05	200	200	818.65	200	200	508.77	200	200	200	200	200	200	364.6	200	426.13	200	733.19	385.74	345.75	200	200	200	200	537.75
Sucrose	ECMDB00258	HMDB00258	C00089	Sucrose is a nonreducing disaccharide composed of glucose and fructose linked via their anomeric carbons. Sucrose can be used as a carbon/energy substrate by E. coli. The sucrose porin (ScrY) which resides in the bacterial outer membrane facilitate the passive diffusion of sucrose into the cell. Sucrose metabolism is controlled by the csc regulon. The csc regulon comprises three genes for a sucro…	3057.19	200	932.64	2352.2	200	200	200	200	1503.01	200	200	200	200	1255.04	200	200	200	200	200	200	200	200	200	200	200	200	200	200	200	200	200	200	200	200	200	200	200	200	200	200	200	200	200	200	200
Coenzyme A	ECMDB01423	HMDB01423	C00010	Coenzyme A (CoA, CoASH, or HSCoA) is a coenzyme, notable for its role in the synthesis and oxidization of fatty acids, and the oxidation of pyruvate in the citric acid cycle. It is adapted from beta-mercaptoethylamine, panthothenate and adenosine triphosphate. Acetyl-CoA is an important molecule itself. It is the precursor to HMG CoA, which is a vital component in cholesterol and ketone synthesis…	2857.22	200	200	200	200	200	200	200	200	200	200	200	200	200	200	200	200	200	200	200	200	200	200	200	200	200	200	200	200	200	200	200	200	200	200	200	200	200	200	200	200	200	200	200	200
dADP	ECMDB21326	HMDB01508	C00206	Deoxyadenosine diphosphate is a nucleoside diphosphate. It is related to the common nucleic acid ATP, or adenosine triphosphate, with the -OH (hydroxyl) group on the 2' carbon on the nucleotide's pentose removed (hence the deoxy- part of the name), and with one fewer phosphoryl group than ATP.	2819.87	216.08	200	200	200	200	229.83	867.09	200	200	200	200	679.38	200	200	200	200	200	200	200	200	200	200	200	200	200	200	200	200	200	200	778.93	200	200	200	200	200	200	200	200	200	200	200	200	200
4-Hydroxy-2-oxoglutaric acid	ECMDB02070	HMDB02070	C01127	4-hydroxy-2-oxoglutaric acid is a member of the chemical class known as Gamma Keto-Acids and Derivatives. These are organic compounds containing an aldehyde substituted with a keto group on the C4 carbon atom. 4-hydroxy-2-oxoglutaric acid is invovled in Glyoxylate and dicarboxylate metabolism. 2-Keto-4-hydroxyglutarate aldolase also plays a role in respiratory metabolic pathways, which suggests a…	200	200	2807.58	1247.69	200	200	200	200	200	346.98	200	200	200	200	399.85	674.98	200	200	293.24	200	277.22	200	596.89	200	220.85	200	200	200	200	200	200	200	200	200	200	200	2036.7	200	200	200	200	200	200	200	200
3-Hydroxyanthranilic acid	ECMDB01476	HMDB01476	C00632	3-Hydroxyanthranilic acid is an oxidation product of tryptophan metabolism. It may be a free radical scavenger and a carcinogen.	200	200	200	594.38	200	573.38	2789.71	1657.32	525.93	200	379.55	200	1209.81	200	200	2539.11	200	200	200	200	200	200	200	2101.72	200	200	200	200	266.08	200	200	200	200	200	200	200	200	200	200	200	200	200	200	200	200
Anserine	ECMDB24020	HMDB00194	C01262		200	492.33	200	1236.49	200	200	439.75	200	200	200	200	200	200	200	200	200	200	200	200	200	364.4	200	200	705.95	2718.83	200	200	200	200	200	200	200	200	200	1404.06	2617.95	252.13	200	200	200	200	200	200	232.06	200
Phosphoribosyl formamidocarboxamide	ECMDB01439	HMDB01439	C04734	Phosphoribosyl formamidocarboxamide is an intermediate in purine metabolism, where it is the byproduct of phosphoribosylaminoimidazolecarboxamide formyltransferase (EC 2.1.2.3) and IMP cyclohydrolase (EC 3.5.4.10). It is also a byproduct of Ligases (EC 6.3.4.-).	200	200	200	200	200	200	200	200	200	200	200	200	200	200	200	200	200	200	200	319.28	200	200	200	200	200	200	200	200	200	200	200	200	2619.92	200	2275.67	200	200	200	200	200	1130.26	200	200	200	200
D-Ribose-5-phosphate	ECMDB02033	HMDB01548	C00117	D-ribose-5-phosphate is a member of the chemical class known as Pentoses. These are monosaccharides in which the carbohydrate moiety contains five carbon atoms. Ribose 5-phosphate is both a product and an intermediate of the pentose phosphate pathway. The last step of the oxidative reactions in the pentose phosphate pathway is the production of ribulose-5-phosphate. Ribulose-5-phosphate can rever…	2062.14	1978.91	1096.62	1288.82	276.29	200	288.59	200	976.66	761.94	782.6	431.39	724.85	361.7	403.51	1380.96	1167.62	728.22	200	696.43	200	472.31	415.14	200	2522.8	607.96	422.05	807.85	200	291.4	200	848.58	1012.76	1504.65	1282.97	2136.51	314.3	317.8	459.04	415.44	481.8	833.59	1199.61	669.94	1031.11
D-Ribulose 5-phosphate	ECMDB04148	HMDB00618	C00117	D-Ribulose 5-phosphate is a metabolite in the Pentose phosphate pathway. It is also involved in pentose and glucuronate interconversions, and in Riboflavin metabolism (KEGG)	2062.14	1978.91	1096.62	1288.82	276.29	200	288.59	200	976.66	761.94	782.6	431.39	724.85	361.7	403.51	1380.96	1167.62	728.22	200	696.43	200	472.31	415.14	200	2522.8	607.96	422.05	807.85	200	291.4	200	848.58	1012.76	1504.65	1282.97	2136.51	314.3	317.8	459.04	415.44	481.8	833.59	1199.61	669.94	1031.11
Ribose-1-phosphate	ECMDB04147	HMDB01489	C00620	Ribose 1-phosphate is an intermediate in the metabolism of Pyrimidine and the metabolism of Nicotinate and nicotinamide. It is a substrate for Uridine phosphorylase 2, Phosphoglucomutase, Purine nucleoside phosphorylase and Uridine phosphorylase 1. Ribose 1-phosphate can be formed from guanosine through the action of purine nucleoside phosphorylase. Ribose 1-phosphate can also act as a ribose don…	2062.14	1978.91	1096.62	1288.82	276.29	200	288.59	200	976.66	761.94	782.6	431.39	724.85	361.7	403.51	1380.96	1167.62	728.22	200	696.43	200	472.31	415.14	200	2522.8	607.96	422.05	807.85	200	291.4	200	848.58	1012.76	1504.65	1282.97	2136.51	314.3	317.8	459.04	415.44	481.8	833.59	1199.61	669.94	1031.11
Xylulose 5-phosphate	ECMDB04178	HMDB00868	C00231	Xylulose 5-phosphate (Xu-5-P) is a metabolite of the hexose monophosphate pathway that activates protein phosphatase 2A to mediate the acute effects of carbohydrate feeding on the glycolytic pathway, as well as the coordinate long-term control of the enzymes required for fatty acid and triglyceride synthesis. Xu-5-P is the signal for the coordinated control of lipogenesis. Feeding carbohydrates t…	2062.14	1978.91	1096.62	1288.82	276.29	200	288.59	200	976.66	761.94	782.6	431.39	724.85	361.7	403.51	1380.96	1167.62	728.22	200	696.43	200	472.31	415.14	200	2522.8	607.96	422.05	807.85	200	291.4	200	848.58	1012.76	1504.65	1282.97	2136.51	314.3	317.8	459.04	415.44	481.8	833.59	1199.61	669.94	1031.11
Uric acid	ECMDB00289	HMDB00289	C00366	Uric acid is a heterocyclic purine derivative that is the final oxidation product of purine metabolism. It is produced by the enzyme xanthine oxidase, which oxidizes oxypurines such as xanthine into uric acid.	906.73	200	200	200	200	200	200	200	200	200	200	200	869.45	200	200	200	200	875.3	200	356.56	200	200	364.46	200	200	200	200	200	200	1416.31	2380.57	200	1312.95	200	200	200	200	200	200	1656.98	200	200	200	1289.9	200
FADH2	ECMDB01197	HMDB01197	C01352	FADH2 is a reduced form of Flavin adenine dinucleotide (FAD). FAD is a redox cofactor involved in several important reactions in metabolism. It can exist in two different redox states, which it converts between by accepting or donating electrons. The molecule consists of a riboflavin moiety (vitamin B2) bound to the phosphate group of an ADP molecule. The flavin group is bound to ribitol, a sugar…	200	200	200	200	200	200	200	200	200	200	200	200	200	200	200	200	200	200	200	200	200	200	1263.32	200	200	200	200	200	200	200	200	200	200	200	1989.68	200	200.56	200	200	200	200	200	200	762.88	1613.8
Pipecolic acid	ECMDB21385	HMDB00716	C00408	Pipecolic acid is a metabolite of lysine. Recent studies suggest that pipecolic acid in mammal physiological fluids, particularly the D-isomer, originates mainly from the catabolism of dietary lysine by intestinal bacteria rather than by direct food intake. (HMDB)	200	200	200	200	200	200	200	200	200	200	200	200	200	200	200	200	200	200	200	200	200	200	200	200	200	200	200	200	200	1983.19	200	861.64	200	200	200	200	1010.95	1658.91	1383.55	200	200	200	200	200	200
Propylene glycol	ECMDB01881	HMDB01881	C00583	Propylene glycol (1,2-propanediol) is an organic compound (a diol alcohol), usually a tasteless, odorless, and colorless clear oily liquid that is hygroscopic and miscible with water, acetone, and chloroform. It is manufactured by the hydration of propylene oxide. Propylene glycol is used as a solvent for intravenous, oral, and topical pharmaceutical preparations. It is generally considered safe.…	200	200	200	200	200	200	200	200	200	200	200	200	200	200	200	200	200	200	200	200	200	200	200	200	200	200	200	200	200	200	200	200	1939.87	606.13	200	200	200	200	200	200	200	200	200	200	200
S-Adenosylhomocysteine	ECMDB00939	HMDB00939	C00021	S-Adenosylhomocysteine (AdoHcy) is the immediate precursor of homocysteine. The reaction is catalyzed by S-adenosylhomocysteine hydrolase and is reversible with the equilibrium favoring formation of AdoHcy. In vivo, the reaction is driven in the direction of homocysteine formation by the action of the enzyme adenosine deaminase, which converts the second product of the S-adenosylhomocysteine hydr…	200	200	200	200	200	200	200	200	200	200	200	200	200	200	200	200	200	200	200	200	200	200	200	200	969.89	200	812.89	200	200	200	1426.07	200	200	835.37	200	745.96	1132.07	1417.98	200	1913.89	200	200	547.96	200	200
Adenosine phosphosulfate	ECMDB01003	HMDB01003	C00224	Adenosine phosphosulfate (also known as APS) is the initial compound formed by the action of ATP sulfurylase (or PAPS synthetase) on sulfate ions after sulfate uptake. PAPS synthetase 1 is a bifunctional enzyme with both ATP sulfurylase and APS kinase activity, which mediates two steps in the sulfate activation pathway. The first step is the transfer of a sulfate group to ATP to yield adenosine 5…	200	200	200	200	200	200	200	200	200	200	200	200	1883.42	200	200	200	200	200	200	200	200	200	200	200	200	200	200	200	200	200	200	200	200	200	200	200	200	200	200	200	200	200	200	200	200
Uridine diphosphategalactose	ECMDB00302	HMDB00302	C00052	Uridine diphosphategalactose (UDPgal) is a nucleoside diphosphate sugar which can be epimerized into UDPglucose for entry into the mainstream of carbohydrate metabolism. UDPgal is a pivotal compound in the metabolism of galactose. UDPgal is a product of the galactose-L-phosphate uridyl transferase (EC 2.7.7.10) reaction but may also be made from Glucose-L-P, involving uridine diphosphate galactos…	200	200	200	200	1572.26	200	200	200	200	200	1657.6	200	200	200	200	200	200	200	200	200	200	200	200	200	200	200	200	200	200	200	200	200	200	200	200	200	200	200	200	200	200	200	200	200	200
1-Methylnicotinamide	ECMDB24052	HMDB00699	C02918		200	1051.35	200	200	237.86	200	200	200	200	995.66	415.07	200	200	893.14	200	200	200	257.72	200	847.69	200	200	200	200	200	200	288.06	200	200	200	740.12	1313.2	200	200	200	530.19	1648.84	200	200	200	200	404.33	200	200	344.42
6,7-Dimethyl-8-(1-D-ribityl)lumazine	ECMDB03826	HMDB03826	C04332	6,7-Dimethyl-8-(1-D-ribityl)lumazine is an intermediate in riboflavin metabolism. 6,7-Dimethyl-8-(1-D-ribityl)lumazine is the second to last step in the synthesis of ribitol and is converted from 4-(1-D-ribitylamino)-5-amino-2,6-dihydroxypyrimidine via the enzyme riboflavin synthase beta chain. It is then	200	200	200	200	200	200	200	200	200	200	200	200	200	200	200	200	200	200	200	200	200	200	200	200	200	200	200	200	200	200	200	200	200	200	200	200	1468.37	200	200	200	200	200	200	200	200
Dodecanoic acid	ECMDB24050	HMDB00638	C02679		200	200	200	200	200	200	200	200	200	200	200	200	200	200	200	200	1398.91	200	200	200	200	200	200	200	200	346.91	200	759.13	200	200	200	200	200	200	200	200	200	200	200	200	200	200	200	200	200
Orotic acid	ECMDB00226	HMDB00226	C00295	Orotic acid is a heterocyclic compound and an acid; it is also known as pyrimidinecarboxylic acid. It was once believed to be part of the vitamin B complex and was called vitamin B13, but it is now known that it is not a vitamin but is instead manufactured in the body by intestinal flora. Orotic acid is converted to UMP by UMP synthase, a multifunctional protein with both orotate phosphoribosyltr…	200	200	1394.09	200	1061.06	396.88	1140.22	310.2	398.27	200	200	200	465.79	200	200	604.72	200	200	200	710.77	200	200	200	200	200	200	200	254	200	397.23	200	200	200	200	200	362.31	200	200	200	200	200	200	200	200	562.93
Glyceric acid	ECMDB04077	HMDB00139	C00258	Glyceric acid is a colorless syrupy acid, obtained from oxidation of glycerol. It is a natural three-carbon sugar acid. Salts and esters of glyceric acid are known as glycerates. Several phosphate derivatives of glyceric acid, including 2-phosphoglyceric acid, 3-phosphoglyceric acid, 2,3-bisphosphoglyceric acid, and 1,3-bisphosphoglyceric acid, are important biochemical intermediates. (Wikipedia)	200	200	200	200	200	200	200	200	200	200	200	200	1276.69	1352.76	200	200	200	816.93	200	1037.55	200	1116.2	853.79	773.29	200	200	200	200	200	200	200	200	677.16	200	200	200	200	200	200	200	332.69	200	217.73	200	200
Alpha-D-Glucose 1,6-bisphosphate	ECMDB03514	HMDB03514	C01231	Alpha-D-glucose 1,6-bisphosphate is considered to be a major regulator of carbohydrate metabolism. Glucose 1,6-diphosphate (G 1,6-P2) have been recognized as a regulatory signal implicated in the control of metabolism, oxygen affinity of red cells and other cellular functions. G 1,6-P2 is a potent allosteric activator of phosphofructokinase.	200	200	200	200	1323.09	200	200	200	200	200	200	200	200	200	200	200	200	200	200	200	402.69	200	200	200	200	200	200	200	200	200	200	200	200	200	200	200	200	200	200	200	200	200	200	200	200
Cytidine monophosphate	ECMDB00095	HMDB00095	C00055	Cytidine monophosphate, also known as 5'-cytidylic acid and abbreviated CMP, is a nucleotide that is found in RNA. It is an ester of phosphoric acid with the nucleoside cytidine. CMP consists of the phosphate group, the pentose sugar ribose, and the nucleobase cytosine.	200	200	200	200	200	513.85	200	200	200	200	200	200	200	200	200	200	200	200	200	200	200	200	200	276.11	200	200	1318.03	200	200	200	200	200	200	200	200	200	200	200	200	200	200	200	200	668.36	200
Pantetheine 4'-phosphate	ECMDB01416	HMDB01416	C01134	Pantetheine 4'-phosphate is a metabolite in the pantothenate and coenzyme A biosynthesis pathway. It can be generated from pantatheine (via pantothenate kinase 1) or R-4'-phospho-pantothenoyl-L-cysteine (via phosphopantothenoylcysteine decarboxylase) or dephospho-CoA (via 4'-phosphopantetheine adenylyl-transferase and ectonucleotide pyrophosphatase). The conversion of pantetheine 4'-phosphate (4'…	200	200	200	200	200	200	200	200	200	200	200	200	1264.25	200	452.63	200	200	200	200	200	200	200	200	200	200	200	200	200	200	200	200	200	200	200	200	200	200	200	200	200	200	200	200	200	200
N-Acetyl-L-aspartic acid	ECMDB21401	HMDB00812	C01042	N-Acetyl-L-aspartic acid is a derivative of aspartic acid. (Wikipedia)	200	200	200	200	665.55	200	200	200	1254.21	200	200	200	200	200	200	888.88	200	200	200	200	200	200	200	200	200	200	200	200	200	542.06	200	200	200	200	200	200	200	200	200	200	200	200	200	200	200
Alpha-D-Glucose	ECMDB03345	HMDB03345	C00267	Alpha-D-Glucose is a primary source of energy for living organisms. It is naturally occurring and is found in fruits and other parts of plants in its free state. Alpha-D-Glucose is an intermediate in glycolysis/gluconeogenesis pathway where it is converted to beta-D-glucose via galactose-1-epimerase (mutarotase) (EC:5.1.3.3). It is also involved in several other metabolic pathways: fructose and m…	200	907.4	200	200	200	200	200	200	200	200	200	200	200	200	200	200	200	200	200	200	200	200	200	200	200	200	200	200	200	200	200	200	200	200	200	200	1204.78	200	771.54	200	200	200	200	200	200
b-D-Glucose	ECMDB00516	HMDB00516	C00221	B-D-glucose is a member of the chemical class known as Hexoses. These are monosaccharides in which the sugar unit is a hexose. Glucose (C6H12O6, also known as D-glucose, dextrose, or grape sugar) is a simple sugar (monosaccharide) and an important carbohydrate in biology. Cells use it as the primary source of energy and a metabolic intermediate. Glucose is one of the main products of photosynthes…	200	907.4	200	200	200	200	200	200	200	200	200	200	200	200	200	200	200	200	200	200	200	200	200	200	200	200	200	200	200	200	200	200	200	200	200	200	1204.78	200	771.54	200	200	200	200	200	200
D-Glucose	ECMDB00122	HMDB00122	C00031	Glucose is a monosaccharide containing six carbon atoms and an aldehyde group and is therefore referred to as an aldohexose. The glucose molecule can exist in an open-chain (acyclic) and ring (cyclic) form, the latter being the result of an intramolecular reaction between the aldehyde C atom and the C-5 hydroxyl group to form an intramolecular hemiacetal. In water solution both forms are in equil…	200	907.4	200	200	200	200	200	200	200	200	200	200	200	200	200	200	200	200	200	200	200	200	200	200	200	200	200	200	200	200	200	200	200	200	200	200	1204.78	200	771.54	200	200	200	200	200	200
4,5-Dihydroorotic acid	ECMDB00528	HMDB03349	C00337	4,5-Dihydroorotic acid is a substrate of the enzyme orotate reductase [EC 1.3.1.14], which is part of the pyrimidine metabolism pathway. (KEGG) Dihydroorotate is oxidized by Dihydroorotate dehydrogenases (DHODs) to orotate. These dehydrogenases use their FMN (flavin mononucleotide) prosthetic group to abstract a hydride equivalent from C6 to deprotonate C5	200	200	200	200	200	200	200	200	200	630.39	200	1167.53	200	200	200	200	200	200	200	200	200	200	200	200	200	200	200	200	200	200	200	312.38	200	200	200	200	200	200	200	200	200	200	200	200	668.9
6-Phosphogluconic acid	ECMDB01316	HMDB01316	C00345	6-Phosphogluconic acid is an intermediate in the Pentose phosphate pathway (KEGG)	936.75	894.2	1152.44	200	200	200	243.9	270.3	305.59	200	269.97	242.03	412.06	423.45	209.73	1012.24	693.11	238.63	622.88	200	200	631.04	200	200	200	200	200	200	200	200	620.19	200	209.67	200	200	200	200	407.42	246.52	485.98	200	345.9	200	413.43	200
Hydroxypyruvic acid	ECMDB01352	HMDB01352	C00168	Hydroxypyruvic acid is an intermediate in the metabolism of Glycine, serine and threonine. It is a substrate for Serine--pyruvate aminotransferase and Glyoxylate reductase/hydroxypyruvate reductase.	200	200	200	200	200	200	200	200	759.24	200	586.67	200	1108.08	200	658.48	200	200	200	200	200	200	200	200	200	200	200	200	200	200	200	200	543.29	200	200	200	200	200	200	200	200	762.33	200	942.76	289.28	200
Ascorbic acid	ECMDB00044	HMDB00044	C00072	Ascorbic acid is the biologically active form of vitamin C. Ascorbic acid is an electron donor for enzymes involved in the biosynthesis of carnitine and tyrosine metabolism. The ability of vitamin C to donate electrons also makes it a potent water-soluble antioxidant that readily scavenges free radicals such as molecular oxygen, superoxide, hydroxyl radical, and hypochlorous acid.	200	200	200	200.81	200	200	200	200	200	200	200	200	200	200	200	200	200	200	200	200	200	200	200	200	200	200	200	200	1049.32	200	200	898.5	200	200	200	200	200	200	200	200	200	200	200	200	200
Glutathione disulfide	ECMDB21221	HMDB03337	C00127	Glutathione (GSH) is a tripeptide with a gamma peptide linkage between the amine group of cysteine (which is attached by normal peptide linkage to a glycine) and the carboxyl group of the glutamate side-chain. It is an antioxidant, preventing damage to important cellular components caused by reactive oxygen species such as free radicals and peroxides. Glutathione is a cofactor for the enzyme glut…	134522	88929.2	109679	95230.1	65220.3	141939	78590.4	57401.1	76069.9	152618	89777	204613	94074.3	69461.5	47105.1	107853	184734	51354.6	62603.5	71114.1	180152	189865	127751	128270	186443	150678	239222	208018	63215	33042.7	64422.9	36879.5	293013	273102	286526	269688	124709	78752.1	91813.9	69292.9	282188	188680	202786	227171	189128
Thiamine pyrophosphate	ECMDB01372	HMDB01372	C00068	Thiamine pyrophosphate (TPP) is the active form of thiamine, and it serves as a cofactor for several enzymes involved primarily in carbohydrate catabolism. The enzymes are important in the biosynthesis of a number of cell constituents and for the production of reducing equivalents used in oxidant stress defenses and in biosyntheses and for synthesis of pentoses used as nucleic acid precursors. Th…	1030.29	200	200	200	200	200	200	200	200	200	200	200	200	200	200	200	200	200	200	200	200	200	200	200	200	200	200	200	200	200	200	200	200	200	200	200	200	200	200	200	200	200	200	200	200
L-Carnitine	ECMDB23900	HMDB00062	C15025	L-Carnitine is a ubiquitously occurring trimethylammonium compound that plays several roles in metabolism. Carnitine was first discovered in 1905 in muscle extracts, and the name is derived from the Latin word for flesh, Carnis. In 1962 it was found that the physiological enantiomer is L(-)-carnitine, and since then the widespread distribution of L-carnitine has been established in higher and low…	200	200	200	200	200	200	200	200	200	200	200	200	200	200	200	200	995.78	200	200	200	200	200	200	200	200	200	200	200	200	200	200	200	200	200	200	200	200	200	200	200	200	200	200	392.91	200
Adenylsuccinic acid	ECMDB01332	HMDB00536	C03794	Adenylsuccinic acid is a substrate of the enzyme adenylosuccinase (EC 4.3.2.2) in purine metabolism pathway. It is converted from IMP by adenylosuccinate synthetase (EC:6.3.4.4). In alanine, aspartate and glutamate metabolism pathway, it is converted from L-aspartate and a product of adenylosuccinate synthetase. (KEGG).	200	200	200	200	200	200	200	200	200	200	200	200	200	200	200	200	200	200	200	200	200	200	200	200	242.08	200	200	200	200	200	200	200	200	305.5	200	200	987.25	200	200	200	200	200	200	200	200
Nicotinamide riboside	ECMDB00855	HMDB00855	C03150	Nicotinamide riboside is involved in nicotinate and nicotinamide metabolism. It is a reducible moiety of the coenzyme NAD+. Nicotinamide riboside kinase has an essential role for phosphorylation of nicotinamide riboside (PMID 15137942).	200	200	200	200	200	344.68	200	200	200	200	200	200	200	200	200	200	200	200	200	200	200	200	200	374.24	428.53	220.85	404.46	200	200	200	200	200	626.91	940.55	659.97	262.95	200	200	200	200	200	200	200	500.9	200
Betaine aldehyde	ECMDB01252	HMDB01252	C00576	Betaine aldehyde is an intermediate in the metabolism of glycine, serine and threonine. Betaine aldehyde dehydrogenase facilitates the conversion of betaine aldehyde to betaine. (PMID: 12467448, 7646513)	928.81	923.46	814.86	712.16	626.49	766.47	200	200	200	200	200	200	200	437.08	200	200	200	200	200	200	200	200	200	200	200	200	200	200	200	200	200	200	200	200	250.25	440.34	200	200	200	200	200	200	200	200	200
Dihydrouracil	ECMDB00076	HMDB00076	C00429	Dihydrohuracil is an intermediate breakdown product of uracil. Dihydropyrimidine dehydrogenase catalyzes the reduction of uracil to 5, 6-dihydrouracil then dihydropyrimidinase hydrolyzes 5, 6-dihydrouracil to N-carbamyl-b-alanine. Finally, beta-ureidopropionase catalyzes the conversion of N-carbamyl-b-alanine to beta-alanine.	200	200	200	200	200	200	200	200	200	200	200	200	200	200	200	200	200	200	200	200	200	200	200	200	200	200	200	200	200	200	200	200	881.14	200	200	200	200	200	200	200	200	200	200	200	200
S-Adenosylmethionine	ECMDB01185	HMDB01185	C00019	S-Adenosylmethionine is a physiologic methyl radical donor involved in enzymatic transmethylation reactions and present in all living organisms. It is made from adenosine triphosphate (ATP) and methionine by methionine adenosyltransferase (EC 2.5.1.6). Transmethylation, transsulfuration, and aminopropylation are the metabolic pathways that use S-Adenosylmethionine. In bacteria, SAM is bound by th…	200	200	200	200	200	200	200	200	200	200	200	200	200	200	200	200	647.41	200	200	200	200	200	200	200	200	200	200	200	200	200	200	200	423.13	875.6	200	200	200	200	200	200	200	200	200	200	200
D-Galactose	ECMDB00143	HMDB00143	C00984	D-Galactose is an aldohexose that occurs naturally in the D-form in lactose, cerebrosides, gangliosides, and mucoproteins. D-Galactose is an energy-providing nutrient and also a necessary basic substrate for the biosynthesis of many macromolecules. Metabolic pathways for D-Galactose are important not only for the provision of these pathways but also for the prevention of D-Galactose and D-Galacto…	867.94	200	343.77	524.12	200	200	200	200	200	200	200	200	200	200	200	200	200	200	200	200	200	200	200	200	200	200	200	200	200	200	200	200	200	200	200	200	200	200	200	200	200	200	200	200	200
Myoinositol	ECMDB04087	HMDB00211	C00137	Inositol is a cyclic polyalcohol. It exists in nine possible stereoisomers, of which the most prominent form, widely occurring in nature, is cis-1,2,3,5-trans-4,6-cyclohexanehexol, or myo-inositol. It is an isomer of glucose that has traditionally been considered to be a B vitamin although it has an uncertain status as a vitamin. Foods containing the highest concentrations of myo-inositol include…	867.94	200	343.77	524.12	200	200	200	200	200	200	200	200	200	200	200	200	200	200	200	200	200	200	200	200	200	200	200	200	200	200	200	200	200	200	200	200	200	200	200	200	200	200	200	200	200
Retinal	ECMDB21659	HMDB01358	C00376	A carotenoid constituent of visual pigments. It is the oxidized form of retinol which functions as the active component of the visual cycle. It is bound to the protein opsin forming the complex rhodopsin. When stimulated by visible light, the retinal component of the rhodopsin complex undergoes isomerization at the 11-position of the double bond to the cis-form; this is reversed in 'dark' reactio…	200	200	200	200	200	200	200	200	200	200	200	200	200	200	200	200	200	851.61	200	200	200	200	200	200	200	200	200	200	200	200	200	200	200	200	200	200	524.36	200	204.84	200	200	200	200	200	200
Spermine	ECMDB01256	HMDB01256	C00750	Spermine is a biogenic polyamine formed from spermidine. It is found in a wide variety of organisms and tissues and is an essential growth factor in some bacteria. It is found as a polycation at all pH values. Spermine is associated with nucleic acids, particularly in viruses, and is thought to stabilize the helical structure.	39372.2	24738	31608	41645	17580	18316	9052.3	12619	24519	30205	16059	15414	22119	20844	37588	19763	2452.8	53635	19470	31107	23447	16291	27602	34717	16950	14286	7699.9	7296.8	4561.1	3972.6	2938.2	3032.6	9674.1	12723	8135.1	8799.1	3493.9	3397	1698.3	4034.5	8239.8	9370.1	7887.2	7640.7	9528.4
D-Sedoheptulose 7-phosphate	ECMDB01068	HMDB01068	C00281	D-sedoheptulose 7-phosphate is a member of the chemical class known as Heptoses. These are monosaccharides in which the sugar unit is an heptose. D-sedoheptulose 7-phosphate is invovled in lipopolysaccharide biosynthesis, the pentose phosphate pathway (non-oxidative), the biosynthesis of secondary metabolites, the pentose phosphate pathway, and microbial metabolism in diverse environments. Sedohe…	200	200	583.48	200	200	200	200	200	829	200	200	200	200	200	200	200	200	200	200	200	200	200	200	200	200	200	200	200	200	200	200	200	200	200	200	200	200	200	200	200	200	200	200	200	200
Coproporphyrin III	ECMDB00570	HMDB00570	C05770	Coproporphyrin III is a porphyrin metabolite arising from heme synthesis. Coproporphyrin III is a tetrapyrrole dead-end product from the spontaneous oxidation of the methylene bridges of coproporphynogen, arising from heme synthesis.	200	200	200	200	200	200	200	200	200	200	200	200	200	200	200	200	200	200	200	200	200	200	200	200	200	200	200	200	200	200	200	200	817.92	200	200	200	200	200	200	200	200	200	200	200	200
Phenylpyruvic acid	ECMDB00205	HMDB00205	C00166	Phenylpyruvic acid is a keto-acid that is an intermediate or catabolic byproduct of phenylalanine metabolism. It has a slight honey-like odor. Phenylalanine is converted to phenylpyruvic acid. In particular, excessive phenylalanine can be metabolized into phenylketones through, a transaminase pathway route involving glutamate. Metabolites of this transamination reaction include phenylacetate, phe…	200	200	200	200	200	226.62	200	200	200	200	200	200	200	200	200	200	200	200	200	200	200	200	200	200	200	200	200	200	813.95	200	200	200	200	200	200	200	200	200	200	200	200	200	200	200	200
2,3-Diphosphoglyceric acid	ECMDB01294	HMDB01294	C01159	2,3-Bisphosphoglycerate (2,3-BPG, also known as 2,3-diphosphoglycerate or 2,3-DPG) is a three carbon isomer of the glycolytic intermediate 1,3-bisphosphoglycerate. Its function was discovered in 1967 by Reinhold Benesch and Ruth Benesch. It is an intermediate of glycolysis/gluconeogenesis pathway.	200	200	200	200	200	200	200	200	200	200	780.39	200	200	200	200	200	200	200	200	200	200	200	200	503.14	539.47	200	200	200	200	200	200	344.71	200	200	200	200	200	200	200	200	200	200	200	200	200
Glyceric acid 1,3-biphosphate	ECMDB01270	HMDB01270	C00236	1,3-Bisphosphogylcerate (1,3BPG), also known as PGAP, is a 3-carbon organic molecule present in most, if not all living creatures. It primarily exists as a metabolic intermediate in glycolysis during respiration.	200	200	200	200	200	200	200	200	200	200	780.39	200	200	200	200	200	200	200	200	200	200	200	200	503.14	539.47	200	200	200	200	200	200	344.71	200	200	200	200	200	200	200	200	200	200	200	200	200
Acetylphosphate	ECMDB01494	HMDB01494	C00227	Acetylphosphate is an intermediate in taurine and hypotaurine metabolism. It is generated from sulfoacetaldehyde, converted to acetyl-CoA and acetate via phosphate acetyltransferase (EC:2.3.1.8) and acetate kinase (EC:2.7.2.1) respectively. It is also intermediate in pyruvate metabolism. It is generated from pyruvate and the formation is catalyzed by pyruvate oxidase (EC:1.2.3.3). (KEGG)	200	200	672.64	770.42	200	200	200	200	200	200	200	200	200	200	200	200	200	200	200	200	200	200	200	200	200	200	200	200	200	200	200	200	200	200	200	200	200	200	200	200	291.58	200	200	200	200
Beta-D-Fructose 6-phosphate	ECMDB03971	HMDB03971	C05345	Beta-D-Fructose 6 phosphate (b-F6P) is the beta-anomer of fructose-6-phosphate. There are two anomers of fructose 6 phosphate, the alpha anomer and the beta anomer. Specifically, beta-D-fructose 6-phosphate is fructose sugar phosphorylated on carbon 6. Beta-D-Fructose 6-phosphate is a substrate for Fructose-1,6-bisphosphatase, Pyruvate kinase (isozymes R/L), Hexokinase (type I), Fructose-bisphosp…	725.55	200	200	200	200	200	200	200	200	200	200	200	200	200	200	200	200	200	200	200	200	200	200	200	200	200	200	200	200	200	309.97	200	200	200	200	200	200	200	200	200	200	200	200	200	200
Beta-D-Glucose 6-phosphate	ECMDB03498	HMDB03498	C01172	Beta-D-Glucose 6 phosphate (b-G6P) is the beta-anomer of glucose-6-phosphate. There are two anomers of glucose 6 phosphate, the alpha anomer and the beta anomer. Specifically, beta-D-Glucose 6-phosphate is glucose sugar phosphorylated on carbon 6. It is a very common metabolite in cells as the vast majority of glucose entering a cell will become phosphorylated in this way. The primary reason for …	725.55	200	200	200	200	200	200	200	200	200	200	200	200	200	200	200	200	200	200	200	200	200	200	200	200	200	200	200	200	200	309.97	200	200	200	200	200	200	200	200	200	200	200	200	200	200
D-Myo-inositol 4-phosphate	ECMDB01313	HMDB01313	C03546	D-Myo-inositol 4-phosphate is a substrate for Inositol monophosphatase, Inositol polyphosphate 1-phosphatase and Inositol monophosphatase 2.	725.55	200	200	200	200	200	200	200	200	200	200	200	200	200	200	200	200	200	200	200	200	200	200	200	200	200	200	200	200	200	309.97	200	200	200	200	200	200	200	200	200	200	200	200	200	200
Fructose 1-phosphate	ECMDB01076	HMDB01076	C01094	Fructose 1-phosphate is an intermediate metabolite in the Fructose and mannose metabolism pathway. It is generated by fructokinase and it is broken down by aldolase B into glyceraldehyde and dihydroxyacetone phosphate (DHAP).	725.55	200	200	200	200	200	200	200	200	200	200	200	200	200	200	200	200	200	200	200	200	200	200	200	200	200	200	200	200	200	309.97	200	200	200	200	200	200	200	200	200	200	200	200	200	200
Fructose 6-phosphate	ECMDB00124	HMDB00124	C00085	Fructose-6-phosphate is an important intermediate in glycolysis and gluconeogenesis. The interconversion of glucose-6-phosphate and fructose-6-phosphate, the second step of the Embden-Meyerhof glycolytic pathway, is catalyzed by the enzyme phosphoglucose isomerase (PGI). In gluconeogenesis, fructose-6-phosphate is the immediate precursor of glucose-6-phosphate (wikipedia)	725.55	200	200	200	200	200	200	200	200	200	200	200	200	200	200	200	200	200	200	200	200	200	200	200	200	200	200	200	200	200	309.97	200	200	200	200	200	200	200	200	200	200	200	200	200	200
Glucose 6-phosphate	ECMDB01401	HMDB01401	C00092	Glucose 6 phosphate (alpha-D-glucose 6 phosphate or G6P) is the alpha-anomer of glucose-6-phosphate. There are two anomers of glucose 6 phosphate, the alpha anomer and the beta anomer Glucose-6-phosphate is a phosphorylated glucose molecule on carbon 6. When glucose enters a cell, it is immediately phosphorylated to G6P. This is catalyzed with hexokinase enzymes, thus consuming one ATP. A major r…	725.55	200	200	200	200	200	200	200	200	200	200	200	200	200	200	200	200	200	200	200	200	200	200	200	200	200	200	200	200	200	309.97	200	200	200	200	200	200	200	200	200	200	200	200	200	200
Myo-inositol 1-phosphate	ECMDB00213	HMDB00213	C04006	Myo-inositol 1-phosphate is an inositol having myo- configuration substituted at position 1 by a phosphate group. (ChEBI) There are 2 stereoisomers of myo-inositol 1-phosphate: 1D-myo-inositol 1-phosphate and 1L-myo-inositol 1-phosphate. The D-isomer is the isomer that is more commonly referred to when discussing myo-inositol 1-phosphate <i>(in KEGG, for example)</i>, and is a constituent of phos…	725.55	200	200	200	200	200	200	200	200	200	200	200	200	200	200	200	200	200	200	200	200	200	200	200	200	200	200	200	200	200	309.97	200	200	200	200	200	200	200	200	200	200	200	200	200	200
Butyric acid	ECMDB00039	HMDB00039	C00246	Butyric acid, also known under the systematic name butanoic acid, is a carboxylic acid with the structural formula CH3CH2CH2-COOH. Salts and esters of butyric acid are known as butyrates or butanoates. Butyrate is produced as end-product of a fermentation process solely performed by obligate anaerobic bacteria.	705.12	200	200	200	200	200	455.43	404.56	200	200	200	593.63	200	200	200	200	200	200	200	200	200	200	200	200	200	200	200	200	200	200	200	200	200	200	200	200	200	200	200	200	200	200	200	200	200
L-2-Amino-3-oxobutanoic acid	ECMDB06454	HMDB06454	C03508	L-2-Amino-3-oxobutanoic acid or L-2-amino acetic acid is involved in glycine/serine metabolism and is a breakdown product from glycine. It spontaneously decomposes to aminoacetone. Delta-aminolevuliinate synthase is the enzyme that catalyzes the interconversion between glycine and L-2-amino-3-oxobutanoic acid. Glycine C-acetyltransferase is also capable of catalyzing this reaction.	200	200	200	200	200	200	200	200	200	200	200	200	200	200	200	200	200	200	200	200	200	200	200	200	200	200	200	200	200	200	200	200	200	200	618.02	200	200	200	200	200	301.43	200	520.26	200	200
Spermidine	ECMDB01257	HMDB01257	C00315	Spermidine is a polyamine formed from putrescine. It is found in almost all tissues in association with nucleic acids. It is found as a cation at all pH values, and is thought to help stabilize some membranes and nucleic acid structures. It is a precursor of spermine.	200	200	200	200	200	200	200	200	200	200	200	200	471.94	200	200	200	200	559.3	200	200	200	200	200	246.74	200	200	200	200	200	200	200	200	200	200	200	200	200	200	200	200	200	200	200	200	200
Aldosterone	ECMDB24017	HMDB00037	C01780		200	200	200	200	200	200	200	200	200	200	200	200	200	200	200	200	533.97	200	200	200	200	200	200	200	200	200	200	200	200	200	200	200	200	200	200	200	200	200	200	200	200	200	200	200	200
Adenosine 3',5'-diphosphate	ECMDB00061	HMDB00061	C00054	Adenosine 3', 5'-diphosphate or PAP is a nucleotide that is closely related to ADP. It has two phosphate groups attached to the 5' and 3' positions of the pentose sugar ribose (instead of pyrophosphoric acid at the 5' position, as found in ADP), and the nucleobase adenine. PAP is converted to 3'-phosphoadenosine 5'-phosphosulfate (PAPS) by Sulfotransferase and then back to PAP after the sulfotran…	200	200	200	200	200	200	200	200	200	200	200	200	200	200	200	200	508.26	200	200	200	200	200	200	200	200	200	200	200	200	200	200	200	200	200	200	200	200	200	200	200	200	316.24	200	200	200
Butanal	ECMDB03543	HMDB03543	C01412	Butanal is an organic compound that is the aldehyde analog of butane. It is a colorless flammable liquid with an acrid smell. It is miscible with most organic solvents.(wikipedia)	200	200	200	200	200	200	200	200	200	200	200	200	200	200	200	200	200	200	200	200	200	200	200	200	246.51	200	200	200	489.18	200	200	200	200	200	200	200	200	200	200	366.96	200	213.97	200	200	200
4-Phosphopantothenoylcysteine	ECMDB01117	HMDB01117	C04352	4-Phosphopantothenoylcysteine (PPC) is an intermediate in the biosynthetic machinery (pathway) that converts pantothenate (vitamin B5) into coenzyme A (CoA). The enzyme Phosphopantothenoylcysteine decarboxylase catalyzes the decarboxylation of PPC to 4'-phosphopantetheine. Coenzyme A is the principal acyl carrier and is required for many synthetic and degradative reactions in intermediary metabol…	483.32	200	200	200	200	200	200	200	200	200	200	292.17	200	200	200	200	200	200	200	200	200	200	200	200	200	200	200	200	200	200	200	200	200	200	200	200	200	200	200	200	200	200	200	200	200
Thymidine 5'-triphosphate	ECMDB01342	HMDB01342	C00459	Thymidine triphosphate or TTP is one of the four nucleoside triphosphates that make up DNA. It can be used by DNA ligase to create overlapping "sticky ends" so that protruding ends of opened microbial plasmids maybe closed up.	200	200	200	200	200	200	200	200	200	200	200	200	452.65	200	200	200	200	200	200	200	200	200	200	200	200	200	200	200	200	200	200	200	200	200	200	200	200	200	200	200	200	200	200	200	200
Lipoamide	ECMDB00962	HMDB00962	C00248	Lipoamide is a trivial name for 6,8-dithiooctanoic amide. It is 6,8-dithiooctanoic acid's functional form where the carboxyl group is attached to protein (or any other amine) by an amide linkage (containing -NH2) to an amino group. -- Wikipedia	449.19	200	200	200	200	200	200	200	200	200	200	200	200	200	200	200	200	200	200	200	200	200	200	200	200	200	200	200	200	200	200	200	200	200	200	200	200	200	200	200	200	200	200	200	200
(R)-3-Hydroxybutyric acid	ECMDB24009	HMDB00011	C01089		200	200	200	200	200	200	200	200	444.73	200	200	200	200	200	200	200	200	200	200	200	200	200	200	200	200	200	200	200	200	200	200	200	200	200	200	200	200	200	200	200	200	200	200	200	200
(S)-3-Hydroxyisobutyric acid	ECMDB24013	HMDB00023	C06001		200	200	200	200	200	200	200	200	444.73	200	200	200	200	200	200	200	200	200	200	200	200	200	200	200	200	200	200	200	200	200	200	200	200	200	200	200	200	200	200	200	200	200	200	200	200
3-Hydroxybutyric acid	ECMDB21418	HMDB00357	C01089	3-Hydroxybutyric acid or beta-hydroxybutyrate belongs to a group of compounds known as ketone bodies. Other ketone bodies include acetoacetate and acetone. 3-hydroxybutyric acid is chiral and so it has 2 enantiomeric forms. (Wikipedia) In some strains of E. coli, such as E. coli O8 IAI1, the enzyme 3-hydroxybutyrate dehydrogenase (EC:1.1.1.30) catalyzes a reversible redox reaction that converts 3…	200	200	200	200	200	200	200	200	444.73	200	200	200	200	200	200	200	200	200	200	200	200	200	200	200	200	200	200	200	200	200	200	200	200	200	200	200	200	200	200	200	200	200	200	200	200
L-Asparagine	ECMDB00168	HMDB00168	C00152	Asparagine (Asn) is one of the 20 most common natural amino acids on Earth. It has carboxamide as the side chain's functional group. It is considered a non-essential amino acid. The precursor to asparagine is oxaloacetate. Oxaloacetate is converted to aspartate using a transaminase enzyme. The enzyme transfers the amino group from glutamate to oxaloacetate producing alpha-ketoglutarate and aspart…	200	200	200	200	200	200	200	200	200	200	200	200	200	200	200	200	200	200	200	200	200	200	200	200	200	200	441.62	200	200	200	200	200	404.12	200	200	200	380.82	240.99	200	200	200	200	200	200	200
Uridine triphosphate	ECMDB00285	HMDB00285	C00075	Uridine 5'-(tetrahydrogen triphosphate). A uracil nucleotide containing three phosphate groups esterified to the sugar moiety. Uridine triphosphate has the role of a source of energy or an activator of substrates in metabolic reactions, like that of adenosine triphosphate, but more specific. When Uridine triphosphate activates a substrate, UDP-substrate is usually formed and inorganic phosphate i…	200	200	200	200	200	200	200	200	200	200	200	200	234.7	200	437.44	200	200	200	200	200	200	200	200	200	200	200	200	200	200	200	200	200	200	200	200	200	200	200	200	200	200	200	200	200	200
Acetaldehyde	ECMDB00990	HMDB00990	C00084	Acetaldehyde is a colorless, flammable liquid used in the manufacture of acetic acid, perfumes, and flavors. It is also an intermediate in the metabolism of alcohol. Small amounts of acetaldehyde are produced naturally through gut microbial fermentation. Acetaldehyde is produced through the action of alcohol dehydrogenase on ethanol and is somewhate more toxic than ethanol.	200	200	200	200	200	200	200	200	200	200	200	200	200	200	200	200	200	200	200	200	200	200	200	200	200	200	200	200	421.44	200	200	200	200	200	200	390.09	200	200	200	200	200	200	200	200	200
Guanosine diphosphate mannose	ECMDB01163	HMDB01163	C00096	GDP-mannose is a nucleoside diphosphate sugar that is important in the production of fucosylated oligosaccharides. GDP-mannose is transformed to GDP-fucose via three enzymatic reactions carried out by two proteins, GDP-mannose 4,6-dehydratase (GMD) and a second enzyme, GDP-keto-6-deoxymannose 3,5-epimerase, 4-reductase. GDP-mannose 4,6-dehydratase (EC 4.2.1.47) catalyzes the chemical reaction: GD…	200	200	200	200	408.25	200	200	200	200	200	200	200	200	200	200	200	200	200	200	200	200	200	200	200	200	200	200	200	200	200	200	200	200	200	200	200	200	200	200	200	200	200	200	200	200
Geranyl-PP	ECMDB01285	HMDB01285	C00341	Geranyl diphosphate is regarded as a key intermediate in the steroid, isoprene and terpene biosynthesis pathways and is used by organisms in the biosynthesis of farnesyl pyrophosphate, geranylgeranyl pyrophosphate, cholesterol, terpenes and terpenoids. (wikipedia). In E.coli, geranyl diphosphate synthase (GPPS) catalyzes the condensation of dimethylallyl diphosphate (DMAPP) and isopentenyl diphos…	406.4	200	200	200	200	200	200	200	200	200	200	200	200	200	200	200	200	200	200	200	200	200	200	200	200	200	200	200	200	200	200	200	200	200	200	200	200	200	200	200	200	200	200	200	200
D-4'-Phosphopantothenate	ECMDB01016	HMDB01016	C03492	D-4'-Phosphopantothenate is a product of the phosphorylatation of Pantothenate by Pantothenate kinase. It is an intermediate in coenzyme A (CoA) biosynthesis pathway. Coenzyme A is a cofactor of ubiquitous occurrence in plants, bacteria, and animals. It is needed in a large number of enzymatic reactions central to intermediary metabolism, including the oxidation of fatty acids, carbohydrates, and…	200	200	200	200	405.05	200	200	200	200	200	200	200	200	200	200	200	200	200	200	200	200	200	200	325.54	200	200	200	200	200	200	200	200	200	200	200	200	200	200	200	200	200	200	200	200	200
Phosphohydroxypyruvic acid	ECMDB01024	HMDB01024	C03232	Phosphohydroxypyruvic acid is a prduct of both enzyme phosphoglycerate dehydrogenase [EC 1.1.1.95] and phosphoserine transaminase [EC 2.6.1.52] in glycine, serine and threonine metabolism pathway (KEGG).	200	200	200	200	200	200	203.63	200	200	200	200	200	200	200	219.01	200	390.3	200	370.19	200	200	200	200	200	200	200	200	200	200	200	200	200	200	319.83	200	200	200	200	200	200	200	200	200	200	200
Argininosuccinic acid	ECMDB01006	HMDB00052	C03406	Arginosuccinic acid is a basic amino acid. Some cells synthesize it from citrulline, aspartic acid and use it as a precursor for arginine in the urea cycle or citrulline-NO cycle. The enzyme that catalyzes the reaction is argininosuccinate synthetase. Argininosuccinic acid is a precursor to fumarate in the citric acid cycle via argininosuccinate lyase.	200	200	200	200	200	200	200	200	200	200	200	200	374	200	200	200	200	200	200	200	200	200	200	200	200	200	200	200	200	200	200	200	200	200	200	200	200	200	200	200	200	200	200	200	200
Iodotyrosine	ECMDB24012	HMDB00021	C02515		200	200	200	200	200	200	200	200	200	200	200	200	200	200	200	200	200	200	200	200	200	200	200	200	200	200	200	200	200	200	200	200	200	200	200	200	200	200	200	200	366.96	200	200	200	200
Chitin	ECMDB21648	HMDB03362	C00461	Chitin (C8H13O5N)n is a long-chain polymer of a N-acetylglucosamine, a derivative of glucose, and is found in many places throughout the natural world. It is the main component of the cell walls of fungi, the exoskeletons of arthropods such as crustaceans (e.g., crabs, lobsters and shrimps) and insects, the radulas of mollusks, and the beaks of cephalopods, including squid and octopuses. In terms…	200	200	200	200	200	200	200	200	200	200	200	200	200	200	200	200	200	200	200	200	200	200	200	200	200	200	200	200	200	200	200	200	200	200	200	200	200	200	200	200	366.16	200	200	200	200
Inosinic acid	ECMDB04085	HMDB00175	C00130	Inosinic acid is a purine nucleotide which has hypoxanthine as the base and one phosphate group esterified to the sugar moiety. It is formed by the deamination of AMP and when hydrolysed produces inosine. Inosinic acid is the ribonucleotide of hypoxanthine and is the first compound formed during the synthesis of purine. (Wikipedia)	200	200	200	200	200	200	200	200	200	200	200	200	200	200	200	200	200	200	200	200	200	200	200	200	200	200	200	200	365.16	200	200	200	200	200	200	200	200	200	200	200	200	200	200	200	200
Nicotinic acid	ECMDB01488	HMDB01488	C00253	Nicotinic acid, also known as niacin or vitamin B3, is a derivative of pyridine, with a carboxyl group (COOH) at the 3-position. Other forms of vitamin B3 include the corresponding amide, nicotinamide ("niacinamide"), where the carboxyl group has been replaced by a carboxamide group (CONH2), as well as more complex amides and a variety of esters. The uptake of nicotinic acid by Escherichia coli i…	200	200	200	200	200	224.7	200	200	200	200	200	200	224.79	200	200	200	200	200	200	200	200	359.55	200	200	200	200	200	200	200	200	200	200	200	200	200	200	200	200	200	200	200	200	200	200	200
Myristic acid	ECMDB21427	HMDB00806	C06424	Myristic acid ia a saturated 14-carbon fatty acid occurring in most animal and vegetable fats, particularly butterfat and coconut, palm, and nutmeg oils. It is used to synthesize flavor and as an ingredient in soaps and cosmetics. (From Dorland, 28th ed) Myristic acid is also commonly added to a penultimate nitrogen terminus glycine in receptor-associated kinases to confer the membrane localisati…	200	200	200	200	200	200	200	200	200	200	200	200	200	200	200	200	200	200	200	200	200	200	200	200	200	200	200	200	326.35	200	200	200	200	200	200	200	200	200	200	200	200	200	200	200	200
Aminoadipic acid	ECMDB00510	HMDB00510	C00956	Aminoadipic acid is metabolite in the principal biochemical pathway of lysine. The major outer membrane proteins from Escherichia coli K-12 are often modified to contain alpha-aminoadipic acid delta-semialdehyde (allysine). [PMID:358196]. Amiinoadipic acid can be decarboxylated by glutmate decarboxylase [PMID:379598]	200	200	200	200	200	200	200	200	200	200	200	200	200	200	200	200	266.52	200	200	200	200	200	200	200	200	200	200	200	200	200	200	200	200	200	200	200	200	200	200	200	200	200	200	200	200
Glucose 1-phosphate	ECMDB01586	HMDB01586	C00103	Glucose 1-phosphate is the direct product of the reaction in which glycogen phosphorylase cleaves off a molecule of glucose from a greater glycogen structure. Glycogen phosphorylase, the product of the glgP Gene, catalyzes glycogen breakdown by removing glucose units from the nonreducing ends in Escherichia coli. It cannot travel down many metabolic pathways and must be interconverted by the enzy…	200	200	200	200	200	200	200	200	200	200	200	200	200	200	200	200	200	200	200	200	200	200	200	200	200	200	200	200	263.25	200	200	200	200	200	200	200	200	200	200	200	200	200	200	200	200
2-Ketobutyric acid	ECMDB00005	HMDB00005	C00109	2-Ketobutyric acid (alpha ketobutyric acid) is involved in the metabolism of many amino acids (glycine, cysteine, methionine, valine, leucine, serine, threonine, isoleucine). It also plays a role in propanoate metabolism and C-5 branched dibasic acid metabolism. More specifically, alpha-ketobutyric acid can be produced through the lysis of cystathionine (via cystathionine gamma lyase) leading to …	200	200	200	200	200	200	200	200	200	200	200	200	200	200	200	200	200	200	200	200	200	200	200	200	200	200	200	200	200	200	200	200	200	200	200	200	240.81	200	200	200	200	200	200	200	200
Acetoacetic acid	ECMDB00060	HMDB00060	C00164	Acetoacetic acid is a member of the chemical class known as Beta Keto-Acids and Derivatives. These are organic compounds containing an aldehyde substituted with a keto group on the C3 carbon atom. Acetoacetic acid (also called diacetic acid) is the organic compound with the formula CH3C(O)CH2CO2H. It is the simplest beta-keto acid group and like other members of this class is unstable. When keton…	200	200	200	200	200	200	200	200	200	200	200	200	200	200	200	200	200	200	200	200	200	200	200	200	200	200	200	200	200	200	200	200	200	200	200	200	240.81	200	200	200	200	200	200	200	200
Succinic acid semialdehyde	ECMDB01259	HMDB01259	C00232	Succinic acid semialdehyde is an intermediate in the catabolism of gamma-aminobutyrate (PMID 16435183). Succinate semialdehyde dehydrogenase is an enzyme that catalyses the reaction of succinate semialdehyde and NAD+ to form succinate and NADH.	200	200	200	200	200	200	200	200	200	200	200	200	200	200	200	200	200	200	200	200	200	200	200	200	200	200	200	200	200	200	200	200	200	200	200	200	240.81	200	200	200	200	200	200	200	200
S-Lactoylglutathione	ECMDB01066	HMDB01066	C03451	S-Lactoylglutathione is a substrate of lactoylglutathione lyase [EC 4.4.1.5] in pyruvate metabolism (KEGG). Another enzyme, glyoxalase I, synthesizes this compound by converting methylglyoxal and reduced glutathione to S-lactoylglutathione. S-D-lactoylglutathione can be hydrolysed by thiolesterases to reduced glutathione and D-lactate but also converted to N-D-lactoylcysteinylglycine and N-D-lact…	236.71	200	200	200	200	200	200	200	200	200	200	200	200	200	200	200	200	200	200	200	200	200	200	200	200	200	200	200	200	200	200	200	200	200	200	200	200	200	200	200	200	200	200	200	200
Uridine diphosphate glucuronic acid	ECMDB04166	HMDB00935	C00167	Uridine diphosphate glucuronic acid is a nucleoside diphosphate sugar which serves as a source of glucuronic acid for polysaccharide biosynthesis. It may also be epimerized to UDP Iduronic acid, which donates Iduronic acid to polysaccharides. It is made from UDP-glucose by UDP-glucose 6-dehydrogenase (EC 1.1.1.22) using NAD+ as a cofactor. It is the source of the glucuronosyl group in glucuronosy…	200	200	200	200	200	200	200	200	200	200	200	200	200	200	200	200	200	200	200	200	200	200	200	233.72	200	200	200	200	200	200	200	200	200	200	200	200	200	200	200	200	200	200	200	200	200
Uridine diphosphate-N-acetylglucosamine	ECMDB00290	HMDB00290	C00043	Uridine diphosphate N-acetylglucosamine or UDP-GlcNAc is a nucleotide sugar and a coenzyme in metabolism. It is used by glycosyltransferases to transfer N-acetylglucosamine residues to substrates. D-Glucosamine is made naturally in the form of glucosamine-6-phosphate, and is the biochemical precursor of all nitrogen-containing sugars. Specifically, glucosamine-6-phosphate is synthesized from fruc…	200	200	200	200	232.36	200	200	224.42	200	200	200	200	200	200	200	200	200	200	200	200	200	200	200	200	200	200	200	200	200	200	200	200	200	200	200	200	200	200	200	200	200	200	200	200	200
Hypotaurine	ECMDB00965	HMDB00965	C00519	Hypotaurine is a product of enzyme cysteamine dioxygenase [EC 1.13.11.19] in taurine and hypotaurine metabolism pathway (KEGG). It may function as an antioxidant and a protective agent under physiological conditions (PMID 14992269).	200	200	200	200	200	200	200	200	200	200	200	200	230.88	200	200	200	200	200	200	200	200	200	200	200	200	200	200	200	200	200	200	200	200	200	200	200	200	200	200	200	200	200	200	200	200
Glucosamine 6-phosphate	ECMDB01254	HMDB01254	C00352	Glucosamine 6-phosphate is normally produced via the de novo glucosamine synthesis by the enzyme fructose-6-phosphate amidotransferase and the modulation of this pathway by glutamine. Glutamine-fructose-6-phosphate amidotransferase (GFAT) catalyzes the first committed step in the pathway for biosynthesis of hexosamines. A member of the N-terminal nucleophile class of amidotransferases, GFAT trans…	200	200	200	200	200	200	200	200	200	200	200	200	200.38	200	200	200	200	200	200	200	200	200	200	200	200	200	200	200	200	200	200	200	200	200	200	200	200	200	200	200	200	200	200	200	200
[truncated: 3 more columns]

## Sheet: Sheet 2
Raw data normalized with dry weight
					Count per μg protein
Name	ECMDB ID	HMDB ID	KEGG ID	Description	MC1000-1-1	MC1000-1-2	MC1000-1-3	MC1000-1-4	MC1000-2-1	MC1000-2-2	MC1000-2-3	MC1000-2-4	MC1000-3-1	MC1000-3-2	MC1000-3-3	MC1000-3-4	MC1000-4-1	MC1000-4-2	MC1000-4-3	MC1000-4-4	MC1000-5-1	MC1000-5-2	MC1000-5-3	MC1000-5-4	MC1000-6-1	MC1000-6-2	MC1000-6-3	MC1000-6-4	YLS1-1-1	YLS1-1-2	YLS1-1-3	YLS1-1-4	YLS1-2-1	YLS1-2-2	YLS1-2-3	YLS1-2-4	YLS1-3-1	YLS1-3-2	YLS1-3-3	YLS1-3-4	YLS1-4-1	YLS1-4-2	YLS1-4-3	YLS1-4-4	YLS1-5-1	YLS1-5-2	YLS1-5-3	YLS1-5-4	YLS1-6-1
L-Isoleucine	ECMDB00172	HMDB00172	C00407	Isoleucine is an amino acid with the chemical formula HO2CCH(NH2)CH(CH3)CH2CH3. Its codons are AUU, AUC and AUA. With a hydrocarbon side chain, isoleucine is classified as a hydrophobic amino acid. Together with threonine, isoleucine is one of two common amino acids that have a chiral side chain. Four stereoisomers of isoleucine are possible, including two possible diastereomers of L-isoleucine. …	45093.1	53765.5	53092.9	37822.1	46827.7	66753.7	89787.3	49294.6	36958.5	41630.7	38051.9	47289.3	43114.3	35460.5	30497.4	44522.7	28406.3	47239.4	48537.9	58445.2	53967.1	49700.6	51152.1	49239.5	33066.9	67363.1	30949.1	33396.2	35847.1	35162.2	38416.2	39226.8	46135.3	21729.4	21621.8	22228.9	39168.5	1.43585	1.43585	1.43585	18719.6	55165.1	40905.5	20539.5	18098.7
L-Leucine	ECMDB00687	HMDB00687	C00123	Leucine (abbreviated as Leu or L) is an amino acid with the chemical formula HO2CCH(NH2)CH2CH(CH3)2. It is synthesized in plants and microorganisms via several steps starting from pyruvic acid. The initial part of the pathway also leads to valine. The intermediate alpha-ketovalerate is converted to alpha-isopropylmalate and then beta-isopropylmalate, which is dehydrogenated to alpha-ketoisocaproa…	45093.1	53765.5	53092.9	37822.1	46827.7	66753.7	89787.3	49294.6	36958.5	41630.7	38051.9	47289.3	43114.3	35460.5	30497.4	44522.7	28406.3	47239.4	48537.9	58445.2	53967.1	49700.6	51152.1	49239.5	33066.9	67363.1	30949.1	33396.2	35847.1	35162.2	38416.2	39226.8	46135.3	21729.4	21621.8	22228.9	39168.5	1.43585	1.43585	1.43585	18719.6	55165.1	40905.5	20539.5	18098.7
Beta-Alanine	ECMDB00056	HMDB00056	C00099	Beta-alanine is the only naturally occurring beta-amino acid. However, it is not used in the biosynthesis of any major proteins or enzymes. It is formed in vivo by the degradation of dihydrouracil and carnosine. It is a component of pantothenic acid (vitamin B5), which itself is a component of coenzyme A. Under normal conditions, beta-alanine is metabolized into acetic acid.	10587.8	12953	11194.9	9368.35	11232.5	24787.9	31689	13218.6	9913.62	12455.7	10985.5	15007.1	12309.8	10661.7	8113.25	13256.1	37279.9	9196.44	12678.4	12297.8	17699.4	14822.5	14995.8	15589.4	32168.7	22099.7	35443.9	41805.4	41519.7	43731	43015.6	44284.8	18899.2	20525.8	19418.2	22378.7	41860.9	47776	50925.3	45151.5	19156.7	19307.6	18489.6	23295.5	17765.6
D-Alanine	ECMDB01310	HMDB01310	C00133	D-Alanine is an amino acid and one of the most important molecules in living organisms. It has a chiral carbon at a -position.	10587.8	12953	11194.9	9368.35	11232.5	24787.9	31689	13218.6	9913.62	12455.7	10985.5	15007.1	12309.8	10661.7	8113.25	13256.1	37279.9	9196.44	12678.4	12297.8	17699.4	14822.5	14995.8	15589.4	32168.7	22099.7	35443.9	41805.4	41519.7	43731	43015.6	44284.8	18899.2	20525.8	19418.2	22378.7	41860.9	47776	50925.3	45151.5	19156.7	19307.6	18489.6	23295.5	17765.6
L-Alanine	ECMDB00161	HMDB00161	C00041	Alanine is an amino acid made from the conversion of the carbohydrate pyruvate or the breakdown of DNA and the dipeptides carnosine and anserine. Alanine is an important participant as well as regulator in glucose metabolism. Normal alanine metabolism, like that of other amino acids, is highly dependent upon enzymes that contain vitamin B6. (http://www.dcnutrition.com/AminoAcids/)	10587.8	12953	11194.9	9368.35	11232.5	24787.9	31689	13218.6	9913.62	12455.7	10985.5	15007.1	12309.8	10661.7	8113.25	13256.1	37279.9	9196.44	12678.4	12297.8	17699.4	14822.5	14995.8	15589.4	32168.7	22099.7	35443.9	41805.4	41519.7	43731	43015.6	44284.8	18899.2	20525.8	19418.2	22378.7	41860.9	47776	50925.3	45151.5	19156.7	19307.6	18489.6	23295.5	17765.6
Sarcosine	ECMDB00271	HMDB00271	C00213	Sarcosine, also known as N-methylglycine, is an intermediate and byproduct in glycine synthesis and degradation. Sarcosine is a substrate of sarcosine oxidase (alson known as N-methyl-L-tryptophan oxidase) which catalyzes the oxidative demethylation of sarcosine in the following reaction: Sarcosine + H2O + O2 = glycine + formaldehyde + H2O2	10587.8	12953	11194.9	9368.35	11232.5	24787.9	31689	13218.6	9913.62	12455.7	10985.5	15007.1	12309.8	10661.7	8113.25	13256.1	37279.9	9196.44	12678.4	12297.8	17699.4	14822.5	14995.8	15589.4	32168.7	22099.7	35443.9	41805.4	41519.7	43731	43015.6	44284.8	18899.2	20525.8	19418.2	22378.7	41860.9	47776	50925.3	45151.5	19156.7	19307.6	18489.6	23295.5	17765.6
L-Proline	ECMDB00162	HMDB00162	C00148	L-Proline is one of the twenty amino acids used in living organisms as the building blocks of proteins. Proline is sometimes called an imino acid, although the IUPAC definition of an imine requires a carbon-nitrogen double bond. Proline is a non-essential amino acid that is synthesized from glutamic acid. It is an essential component of collagen and is important for proper functioning of joints a…	9207.33	12185.6	9236.45	7840.77	11933.3	17465.7	19415.7	11417	9871.78	11422	10026.6	12784.5	11056.3	8845.74	7756.18	11231.1	25831.2	10871.3	12327.6	13060.4	19134.5	15762.6	16014	15887.1	26061.9	19891.1	28660.1	31309.2	41627.6	39759.4	39784.8	39856.1	21046.3	21287.9	20672.7	22515.6	41748.5	45528.1	47391.8	46057.9	20197.9	19559.1	20367.2	22012	18065.1
Betaine	ECMDB04024	HMDB00043	C00719	Betaine or trimethylglycine is a methylated derivative of glycine. It functions as a methyl donor in that it carries and donates methyl functional groups to facilitate necessary chemical processes. Betaine is an osmoprotectant compound. The accumulation of betaine increases the volume of cytoplasmic water of E. coli and increases the growth rate of osmotically stressed E. coli. (PMID: 1537801)	11645.2	14273.5	11848.2	9591.26	13074.9	19865.6	28723.1	14599.8	11041	13358.7	12164.7	15419.2	13276.6	10539	9082.73	13881.7	33657.2	13196	15339.9	15530.5	22957.1	19544.8	18663.9	18715.5	36453.3	24116.2	35644.4	37018	35939.4	39399.2	38834.7	40385.6	21542.8	23488.3	22854.5	24885.4	39455.9	43795.1	45201.3	40972	20707.7	19655.3	19887.6	23183.6	18834.5
L-Valine	ECMDB00883	HMDB00883	C00183	Valine is an alpha-amino acid with the chemical formula HO2CCH(NH2)CH(CH3)2. L-Valine is one of 20 proteinogenic amino acids. Its codons are GUU, GUC, GUA, and GUG. This amino acid is classified as nonpolar. Along with leucine and isoleucine, valine is a branched-chain amino acid. It is named after the plant valerian. (Wikipedia)	11645.2	14273.5	11848.2	9591.26	13074.9	19865.6	28723.1	14599.8	11041	13358.7	12164.7	15419.2	13276.6	10539	9082.73	13881.7	33657.2	13196	15339.9	15530.5	22957.1	19544.8	18663.9	18715.5	36453.3	24116.2	35644.4	37018	35939.4	39399.2	38834.7	40385.6	21542.8	23488.3	22854.5	24885.4	39455.9	43795.1	45201.3	40972	20707.7	19655.3	19887.6	23183.6	18834.5
L-Phenylalanine	ECMDB00159	HMDB00159	C00079	Phenylalanine is an essential amino acid and the precursor for the amino acid tyrosine. Phenylalanine is a precursor of the neurotransmitters called catecholamines, which are adrenalin-like substances. Normal metabolism of phenylalanine requires biopterin, iron, niacin, vitamin B6, copper and vitamin C. Phenylalanine and tyrosine, like L-dopa, produce a catecholamine effect.	30731.9	33551.5	30891.5	25447	20084.2	34006	38864.3	26825.8	16545.1	21437.7	18282.8	23066	19948.3	18181.4	14956.8	21037.1	36988.2	20033.1	23525.8	22064.3	31348.3	28561	26289.1	28113.3	43391.1	32667.4	41034.7	41792.4	36635.8	35460.5	36925.3	37647.5	25648.6	26446.4	26304.2	27756.8	41894.5	25017.5	22982	41392.8	23877.8	23517.4	24427.3	26689.6	22380
Ethanolamine	ECMDB00149	HMDB00149	C00189	Ethanolamine is a viscous, hygroscopic amino alcohol with an ammoniacal odor. E. coli can utilize ethanolamine as the sole source of nitrogen and carbon in the presence of external vitamin B12. Ethanolamine is converted to ammonia and acetaldehyde via ethanolamin ammonia lyase. Further catabolism of acetaldehyde may be accomplished by a CoA-dependent aldehyde dehydrogenase via acetyl-CoA	32894.9	39970.9	36165.6	32061.7	31067.9	34452.8	48426.5	43119.5	17263.9	17558.5	18553.2	20098.8	14695.6	13261.3	11481	18086.9	21008.4	14785.2	18837.3	18769.8	23049.5	23627.3	22340.5	22134.9	29672.7	23475	22779.3	22331.6	17737.1	15202.3	16842.4	16014	18298.8	20358.1	19623.5	18427.9	27555.7	27132.7	24348	30032.4	17055.9	17115.3	18017.6	19821.7	18104.8
Cyclic AMP	ECMDB00058	HMDB00058	C00575	Cyclic AMP is an adenine nucleotide containing one phosphate group which is esterified to both the 3'- and 5'-positions of the sugar moiety. It is a second messenger and a key intracellular regulator. cAMP is synthesized from ATP by adenylate cyclase. Adenylate cyclase is located at the cell membranes. cAMP decomposition into AMP is catalyzed by the enzyme phosphodiesterase.	76264.4	58481.6	51681.4	47911.1	34564.4	15.394	27141.2	25906.5	13017.7	7166.89	7863.38	8526.39	8405.4	8988.79	7392.19	8017.26	9495.52	8928.74	10103.2	4272.94	6647.91	7006.76	7973.08	8356.38	5638.53	6917.47	4820.28	3564.33	7471.05	7778.44	7542.48	7738.47	2494.31	2693.56	2132.35	2480.66	7665.15	7078.02	6120.17	7376.83	0.890551	2895.6	3116.99	2288.27	3345.71
Glycine	ECMDB00123	HMDB00123	C00037	Glycine is a simple amino acid. The glycine cleavage enzyme system comprises four proteins: P-, T-, H- and L-proteins (EC 1.4.4.2, EC 2.1.2.10 and EC 1.8.1.4 for P-, T- and L-proteins). The glycine cleavage system catalyses the oxidative conversion of glycine into carbon dioxide and ammonia, with the remaining one-carbon unit transferred to folate as methylenetetrahydrofolate. It is the main cata…	16775	22779.1	18040.4	17172.5	19715.5	22952.4	36950.3	25524.7	9681.79	11260.5	11665	12359.5	8921.33	8102.87	8177.81	10279.1	22459.5	9046.52	11335.1	10322	12845.4	12081.8	11233	11181	24765.6	17540.8	20773.5	26207	20828.2	18054.7	21370.9	19409.1	12789.4	13962.1	13861	14612.8	26477.2	27334.8	25184.9	26662.8	11995.2	12031.4	12313.3	16813.9	13182.3
Adenosine	ECMDB00050	HMDB00050	C00212	Adenosine is nucleoside that is composed of adenine and d-ribose. Adenosine or adenosine derivatives play many important biological roles in addition to being components of DNA and RNA. Adenosine itself is a neurotransmitter.	5879.29	9095.89	5843.28	5523.64	9833.83	11440.2	24028.9	10928.7	6678.77	7646.22	7153.95	7456.24	6169.54	4181.71	3672.24	6735.17	3335.59	3818.43	5770.74	5962.51	8083.62	6371.32	6168.11	7111.56	10489	6797.42	7276.68	5866.59	17737.5	20409.1	17287.2	22922.4	3185.05	3433.06	3328.1	2585.57	12009	14974.2	18201.2	12342.6	3547.68	4390.71	4090.39	3095.03	4007.23
Deoxyguanosine	ECMDB00085	HMDB00085	C00330	Deoxyguanosine is a nucleoside consisting of the base guanine and the sugar deoxyribose. It is like guanosine, but with one oxygen atom removed. It is a nucleoside component of DNA. Deoxyguanosine can be converted to 8-hydroxy-deoxyguanosine (8-OHdG) due to hydroxyl radical attack at the C8 of guanine. 8-OHdG is a sensitive marker of the DNA damage This damage, if left unrepaired, has been propos…	5879.29	9095.89	5843.28	5523.64	9833.83	11440.2	24028.9	10928.7	6678.77	7646.22	7153.95	7456.24	6169.54	4181.71	3672.24	6735.17	3335.59	3818.43	5770.74	5962.51	8083.62	6371.32	6168.11	7111.56	10489	6797.42	7276.68	5866.59	17737.5	20409.1	17287.2	22922.4	3185.05	3433.06	3328.1	2585.57	12009	14974.2	18201.2	12342.6	3547.68	4390.71	4090.39	3095.03	4007.23
L-Tyrosine	ECMDB00158	HMDB00158	C00082	Tyrosine (Tyr, Y) or 4-hydroxyphenylalanine is a non-essential amino acid with a polar side group. Its codons are UAC and UAU. Aside from being a proteogenic amino acid, tyrosine has a special role by virtue of the phenol functionality. It occurs in proteins that are part of signal transduction processes. It functions as a receiver of phosphate groups that are transferred by way of protein kinase…	9241.2	12827.9	10424.8	10635.2	5839.55	10028.2	6822.86	7815.2	5318.83	6653.79	4852.05	7089.42	6255.07	5585.96	4719.62	6560.52	7822.25	6558.99	7938.8	7713.62	12525.3	11842.9	11309.4	12025	18572.5	13612	16179	15037.1	15507.7	10481.8	13758.1	11649.2	13746.9	14255.8	14280.6	14302.7	22225.5	19747.5	17994.9	19695.2	12182.3	10118	11136	13314.9	11619.9
L-Glutamic acid	ECMDB24018	HMDB00148	C00025		2436.79	3199.63	2646.51	2067.41	3501.64	5404.48	8859.26	3646.75	2786.32	3285.38	3022.86	3937.28	2845.77	2211.83	1993.25	3217.42	11205.8	2636.96	3197.15	3282.57	4599.26	3967.34	4156.46	4047.39	8770.29	5268.31	9207.68	10756.2	7689.39	8193.7	9129.52	8087.02	5805.38	6650.29	6245	6890.65	8865.99	10165	11458.9	10915.4	5591.34	4989.77	4606.96	6726.68	5234.9
Guanine	ECMDB00132	HMDB00132	C00242	Guanine is one of the five main nucleobases found in the nucleic acids DNA and RNA. Guanine is a derivative of purine, consisting of a fused pyrimidine-imidazole ring system with conjugated double bonds. Being unsaturated, the bicyclic molecule is planar. The guanine nucleoside is called guanosine. High affinity binding of guanine nucleotides and the ability to hydrolyze bound GTP to GDP are char…	34698.4	25670	25834	23526.3	12054	6.48899	13177.5	10487.4	5682.7	5119.16	4158.84	3687.08	5050.08	4439.81	3486.41	4256.99	4878.88	4604.06	4595.64	569.073	4156.09	4235.33	4065.02	4035.61	3827.41	4335.84	2121.25	857.789	1.28584	1.28584	516.647	1.5036	1196.99	1331.12	730.681	1904.06	1362.13	544.47	1337.09	2741.31	2410.94	1712.76	2163.31	1.61381	1714.39
L-Methionine	ECMDB00696	HMDB00696	C00073	L-Methionine, in addition to being a substrate for protein synthesis, is an intermediate in transmethylation reactions, serving as the major methyl group donor, including the methyl groups for DNA and RNA intermediates. Methionine is a methyl acceptor for 5-methyltetrahydrofolate-homocysteine methyl transferase (methionine synthase), the only reaction that allows for the recycling of this form of…	8221.5	9035.68	7983.03	7173.61	4270.43	7433.71	9331.83	6464.38	3784.31	5319.68	4062.33	5767.66	3951.59	3532.8	3011.94	5078.73	9073.96	4687.15	5534.99	5303.28	8584.15	7643.84	6773.2	7546.57	14532.9	7912.3	11555.8	10330.9	9284.73	8466.6	9201.29	8268.62	6850.14	8395.99	8280.81	9015.64	11976.2	13463.1	10735.9	11427.8	6563.63	5839.39	6275.93	7694.17	5936.87
Uracil	ECMDB00300	HMDB00300	C00106	Uracil is a common naturally occurring pyrimidine found in RNA, it base pairs with adenine and is replaced by thymine in DNA. Methylation of uracil produces thymine. Uracil serves as allosteric regulator and coenzyme for many important biochemical reactions. Uracil is also involved in the biosynthesis of polysaccharides and the transportation of sugars containing aldehydes. In E. coli, uracil cat…	17877.9	21162.9	16378.1	14067	11208.4	18910.2	17507.1	10745.9	6440.56	7872.96	6540.93	8907.53	9058.55	7113.73	4265.04	7737.45	5890.33	4206.43	6860.95	6896.86	7257.27	6089.77	5441.89	6674.95	7950.11	7439.19	6961.08	6959.41	7462.98	6282.74	5723.05	8040.22	1806.9	1939.29	3240.18	3330.34	4938.71	8997.83	10706.3	7939.1	3155.99	3786.56	3638.77	2106.68	3029.96
L-Threonine	ECMDB00167	HMDB00167	C00188	Threonine is an amino acid. It is converted to pyruvate via threonine dehydrogenase. An intermediate in this pathway can undergo thiolysis with CoA to produce acetyl-CoA and glycine. (Wikipedia)	3812.73	3551.61	3515.09	3048.46	1392.51	3128.41	2338.83	1943.82	1306.88	1997.3	1251.06	2424.07	1682.62	1504.61	864.04	1785.54	2997.39	1313.79	2022.87	1838.15	2627.24	2370.08	2247.57	2594.99	6799.51	4656.95	7417.97	6075.69	4930.87	4053.73	5130.24	4982	4631.36	4951.9	5121.05	6340.11	4264.39	4803.47	3361.89	3299.04	3937.55	2993.85	2617.77	5005.78	3615.5
Adenine	ECMDB00034	HMDB00034	C00147	Adenine is a purine base. Adenine is found in both DNA and RNA. Adenine is a fundamental component of adenine nucleotides. Adenine forms adenosine, a nucleoside, when attached to ribose, and deoxyadenosine when attached to deoxyribose; it forms adenosine triphosphate (ATP), a nucleotide, when three phosphate groups are added to adenosine. Adenosine triphosphate is used in cellular metabolism as o…	19791.5	15591.7	13253.8	12565	9030.94	15.9027	6911.51	7299.91	3752.86	1942.79	2029.81	2382.88	2282.21	2533.08	1820.31	1871.64	2904.81	2719.78	3118.91	905.383	1887.06	1909.86	2256.64	2374.44	1160.44	1963.71	970.458	663.854	1191.92	1412.13	1411.32	1447.35	313.019	383.9	300.682	413.424	1428.34	1206.37	1060.16	1725.01	768.213	462.719	710.485	379.438	643.438
Succinic acid	ECMDB00254	HMDB00254	C00042	Succinic acid is a dicarboxylic acid. The anion, succinate, is a component of the citric acid cycle capable of donating electrons to the electron transfer chain. SDH with a covalently attached FAD prosthetic group, binds enzyme substrates (succinate and fumarate) and physiological regulators (oxaloacetate and ATP). Oxidizing succinate links SDH to the fast-cycling Krebs cycle portion where it par…	7782.54	5653.37	5510.55	6176.25	2491.08	2.56016	1761.1	2681.29	1895.39	1241.26	1271.98	1124.67	1302.13	1780.39	1211.73	1361.04	2487.43	2258.46	2522.62	713.194	4325.14	2996.95	3464.8	2880	4102.62	2836.2	3439.3	3151.41	3494.77	4717.6	4433.97	5050	5107.18	4681.52	4582.56	4864.96	7742.92	7578.29	8201.33	8433.61	3218.49	4523.18	2999.06	3377.07	3608.94
L-Malic acid	ECMDB00156	HMDB00156	C00149	Malic acid is a tart-tasting organic dicarboxylic acid that plays a role in many sour or tart foods. In its ionized form it is malate, an intermediate of the TCA cycle along with fumarate. It can also be formed from pyruvate as one of the anaplerotic reactions. Apples contain malic acid, which contributes to the sourness of a green apple. Malic acid can make a wine taste tart, although the amount…	17951.2	14491.7	12929.9	11324.8	6806.9	2.56016	7972.54	4451.76	2600.97	3820.7	4017.2	2734.57	3288.2	2000.78	3135.06	3091.15	3078.45	2803.56	2013.11	4723.91	2264.58	3416.29	2956.19	3320.6	4685.69	4752.84	4131.81	4448.68	4156.53	3146.15	4518.36	3666.63	2759.74	2661.59	2518.5	1848.9	3684.67	3253.63	3494.05	3165.77	2263.7	1973.53	1922.95	2315.25	1786.1
Galactitol	ECMDB00107	HMDB00107	C01697	Galactitol, also called dulcitol, is a sugar alcohol, the reduction product of galactose. Galactitol is produced from galactose in a reaction catalyzed by aldose reductase. Galactose itself comes from the metabolism of the disaccharide lactose into glucose and galactose (Wikipedia). It appears as a white crystalline powder with a slight sweet taste.	2952.17	3.34728	3010.26	2396.14	1498.45	2432.6	1487.22	1770.78	1260.39	1658.27	1105.35	1769.17	1492.59	1358.56	1.40974	1589.24	1675.9	1.5075	1706.96	1.5075	2745.87	2529.72	2639.15	1.21087	4006.56	3074.58	4004.26	3469.15	1.28584	2553.14	3476.7	2750	3270.21	3370.46	3396.08	3627.47	1.43585	4797.16	4258.77	1.43585	3014.44	2521.42	2538.88	3016.91	2748
Uridine	ECMDB00296	HMDB00296	C00299	Uridine is a molecule (known as a nucleoside) that is formed when uracil is attached to a ribose ring (also known as a ribofuranose) via a b-N1-glycosidic bond. (Wikipedia)	10945	7996.85	8670.62	6807.89	2918.54	2.56016	3886.37	2672.83	1716.57	1405.84	1346.1	878.019	1438.06	850.351	1222.25	1677.26	1654.24	1280.58	1072.2	387.052	1539.15	1884.61	1731.97	1697.47	1295.96	1524.75	589.532	424.489	1664.84	943.665	1325.63	1309.17	608.909	668.151	499.974	580.595	1598.48	1507.15	1356	1355.14	744.44	532.946	636.225	357.495	556.349
L-Tryptophan	ECMDB00929	HMDB00929	C00078	Tryptophan is an amino acid which is the precursor of serotonin. Plants and microorganisms commonly synthesize tryptophan from shikimic acid or anthranilate. The latter condenses with phosphoribosylpyrophosphate (PRPP), generating pyrophosphate as a by-product. After ring opening of the ribose moiety and following reductive decarboxylation, indole-3-glycerinephosphate is produced, which in turn i…	1739.55	1942.48	1878.56	1430.1	1119.14	2196.8	1719.75	1349.14	907.137	1189.15	869.321	1410.45	1361.54	1172.87	662.874	1392.13	2814.58	988.821	1438.26	1452.73	1439.66	1248.82	1269.21	1399.25	3353.29	2254.63	3273.14	2978.41	3865.8	3255.12	3043.42	3366.59	1794.11	1907.94	1883.4	2145.39	2447.28	2695.11	2387.35	2256.52	1540.59	1057.63	1011.61	1594.7	1239.58
Putrescine	ECMDB01414	HMDB01414	C00134	Putrescine is a polyamine. Putrescine is related to cadaverine (another polyamine). Both are produced by the breakdown of amino acids in living and dead organisms and both are toxic in large doses. Putrescine and cadaverine are largely responsible for the foul odor of putrefying flesh. Putrescine attacks s-adenosyl methionine and converts it to spermidine. Spermidine in turn attacks another s-ade…	9721.86	7436.1	8299.16	7847.47	4593.78	3456.11	1329.14	3349.41	2206.53	1966.48	1621.25	1289.84	2519.53	2579.64	3082.18	1877.19	707.439	4339.17	2921.6	3155.6	1763.82	2440.86	2518.5	2095.1	906.288	1057.66	691.924	484.851	74.9924	65.8505	99.4902	48.5392	567.903	655.422	699.546	602.108	180.298	158.823	132.335	256.034	547.265	620.933	519.997	406.932	451.564
Fumaric acid	ECMDB00176	HMDB00134	C00122	A precursor to L-malate in the Krebs tricarboxylic acid cycle. It is formed by the oxidation of succinate by succinate dehydrogenase. Fumarate is converted by fumarase to malate. A fumarate is a salt or ester of the organic compound fumaric acid, a dicarboxylic acid. (wikipedia)	9619.05	5645.64	6146.66	6179.13	5421.96	2.56016	4384.56	3905.48	2244.03	1521.42	1583.56	1830.01	1760.13	1637.83	1499.16	1627.71	1069.87	1604.75	924.142	1360.56	363.349	687.903	1054.76	1043.59	557.673	776.561	957.819	1053.67	119.809	113.583	216.623	139.775	98.6404	118.375	73.6031	86.9848	84.0902	60.9123	70.1407	58.8538	366.978	105.695	267.446	104.14	30.0121
Phosphoenolpyruvic acid	ECMDB00263	HMDB00263	C00074	Phosphoenolpyruvate (PEP) plays a key role in many metabolic reactions. It has a high energy phosphate bond, and is involved in glycolysis and gluconeogenesis. In glycolysis, PEP is formed by the action of the enzyme enolase on 2-phosphoglycerate. Metabolism of PEP to pyruvate by pyruvate kinase (PK) generates 1 molecule of adenosine triphosphate (ATP) via substrate-level phosphorylation. ATP is …	9078.42	7187.59	6899.28	5896.78	2715.91	2.56016	4638.77	1883.23	1493.71	2653.08	1806.9	1149.44	1139.28	632.729	1351.74	1277.17	1520.79	1034.12	415.932	227.054	1897.74	1996.14	2383.98	1800.18	1718.84	1845.29	1451.03	948.175	887.015	685.163	1334.37	1452.98	852.909	930.507	975.67	1141.41	1918.27	1260.68	2010.76	1902.26	628.863	490.21	704.986	244.446	421.371
Inosine	ECMDB00195	HMDB00195	C00294	Inosine is purine nucleoside that has hypoxanthine linked by the N9 nitrogen to the C1 carbon of ribose. It is an intermediate in the degradation of purines and purine nucleosides to uric acid and in pathways of purine salvage. It also occurs in the anticodon of certain transfer RNA molecules. (Dorland, 28th ed)	3.34728	3.34728	3.34728	3.34728	68.5472	139.193	401.444	142.112	83.6528	192.88	80.8085	256.877	60.4816	35.5111	1.40974	110.411	773.002	1.5075	105.463	121.545	535.374	274.493	293.991	391.627	1183.61	366.654	926.415	669.164	2497.87	2537.66	2399.76	3350.1	965.332	1140.88	1011.48	989.735	2592.32	2529.22	3401.06	1807.33	656.742	408.845	411.19	597.996	381.632
Guanosine	ECMDB00133	HMDB00133	C00387	Guanosine is a nucleoside comprising guanine attached to a ribose (ribofuranose) ring via a beta-N9-glycosidic bond. Guanosine can be phosphorylated to become GMP (guanosine monophosphate), cGMP (cyclic guanosine monophosphate), GDP (guanosine diphosphate) and GTP (guanosine triphosphate). (Wikipedia)	861.232	1253.11	933.968	857.775	4665.25	1525.2	3506.88	3193.84	2592.62	1415.4	2561.25	1229.62	3503.38	3001.02	2483.03	1815.78	450.73	2258.35	2010.44	1811.99	746.732	562.268	703.897	831.575	795.574	666.19	441.227	302.305	495.823	331.138	465.712	519.887	305.833	393.374	384.09	314.723	429.168	367.255	600.886	241.628	157.591	259.583	251.215	78.232	92.7409
Xanthine	ECMDB00292	HMDB00292	C00385	Xanthine is an intermediate in the degradation of adenosine monophosphate to uric acid, being formed by oxidation of hypoxanthine. The methylated xanthine compounds caffeine, theobromine, and theophylline and their derivatives are used in medicine for their bronchodilator effects. (Dorland, 28th ed.)	2074.11	1279.05	1058.47	1220.99	684.629	2.56016	1168.18	755.162	998.999	1157.41	820.835	561.089	728.322	555.978	533.074	580.979	1023.01	907.458	599.801	1434.51	1594.91	1234.04	1040.02	1095.62	2119	1309.11	2064.77	2039.47	1643.3	1634.55	1721.89	1638.63	2120.87	1969.19	1760.58	1892.61	2082.02	1857.83	1811.98	1700.04	1322.67	1647.41	1125.34	1379.63	1203.89
L-Histidine	ECMDB00177	HMDB00177	C00135	Histidine is an amino acid. It is a precursor for histamine and carnosine biosynthesis. The enzyme histidine ammonia-lyase converts histidine into ammonia and urocanic acid. (Wikipedia)	1373.4	1841.05	1346.01	1402.21	1835.04	1973.05	3155.2	1962.58	1160.68	1364.82	1351.19	1469.29	1162.14	1064.57	984.607	1412.37	2392.72	1261.54	1445.29	1415.98	1415.96	1363.02	1303.1	1320.71	2966.53	1763.34	2379.94	2358.64	683.456	621.209	870.575	506.124	1550.72	1868.09	2006.39	2060.97	1405.72	1431.42	1231.67	1554.28	1425.1	1250.79	1175.52	1511.36	1030.26
Indole	ECMDB00738	HMDB00738	C00463	Indole is an aromatic heterocyclic organic compound. It has a bicyclic structure, consisting of a six-membered benzene ring fused to a five-membered nitrogen-containing pyrrole ring. It can be produced by bacteria as a degradation product of the amino acid tryptophan. It occurs naturally in feces and has an intense fecal smell. At very low concentrations, however, it has a flowery smell, and is a…	3.34728	569.869	3.34728	359.033	192.658	747.182	2.56016	2.56016	53.778	382.888	439.765	48.4075	470.707	400.34	328.488	63.1829	1.5075	208.07	263.743	1.5075	1.21087	263.223	1.21087	1.21087	356.332	297.059	1299.65	1456.73	1.28584	1.28584	1982.29	2433.61	0.986047	0.986047	69.186	0.986047	2474.98	1.43585	1.43585	1.43585	0.890551	0.890551	993.72	0.890551	0.769853
(S)-b-aminoisobutyric acid	ECMDB02166	HMDB02166	C03284	Beta-Aminoisobutyric acid is a non-protein amino acid originating from the catabolism of thymine and valine. Beta-Aminoisobutyric acid occurs in two isomeric forms. The S-enantiomer of beta-Aminoisobutyric acid is predominantly derived from the catabolism of valine. It has been suggested that an altered homoeostasis of b-alanine underlies some of the abnormalities with a dihydropyrimidine dehydro…	1161.32	1551.31	1111.89	1100.49	1265.55	1254.78	2507.71	1237.09	757.636	774.155	825.212	906.004	586.18	535.715	484.503	648.699	1995.91	646.448	574.328	670.881	1043	582.504	717.362	553.358	1561.57	901.66	1390.9	1727.24	1756.91	2011.33	1958.09	1965.1	709.243	764.316	757.16	815.471	1724.95	2311.14	2650.55	2262.05	717.21	633.38	638.398	928.146	532.528
N,N-Dimethylglycine	ECMDB24003	HMDB00092	C01026		1161.32	1551.31	1111.89	1100.49	1265.55	1254.78	2507.71	1237.09	757.636	774.155	825.212	906.004	586.18	535.715	484.503	648.699	1995.91	646.448	574.328	670.881	1043	582.504	717.362	553.358	1561.57	901.66	1390.9	1727.24	1756.91	2011.33	1958.09	1965.1	709.243	764.316	757.16	815.471	1724.95	2311.14	2650.55	2262.05	717.21	633.38	638.398	928.146	532.528
Gamma-Aminobutyric acid	ECMDB04017	HMDB00112	C00334	Gamma-aminobutyric acid (GABA) is a metabolite of glutamate. Gamma-aminobutyric acid was first synthesized in 1883, and was first known only as a plant and microbial metabolic product. In 1950, however, GABA was discovered to be an integral part of the mammalian central nervous system. Organisms synthesize GABA from glutamate using the enzyme L-glutamic acid decarboxylase and pyridoxal phosphate …	1161.32	1551.31	1111.89	1100.49	1265.55	1254.78	2507.71	1237.09	757.636	774.155	825.212	906.004	586.18	535.715	484.503	648.699	1995.91	646.448	574.328	670.881	1043	582.504	717.362	553.358	1561.57	901.66	1390.9	1727.24	1756.91	2011.33	1958.09	1965.1	709.243	764.316	757.16	815.471	1724.95	2311.14	2650.55	2262.05	717.21	633.38	638.398	928.146	532.528
D-Serine	ECMDB03406	HMDB03406	C00740	Serine is important in metabolism in that it participates in the biosynthesis of purines and pyrimidines. It is the precursor to several amino acids including glycine and cysteine, and tryptophan in bacteria. It is also the precursor to numerous of other metabolites, including sphingolipids and folate, which is the principal donor of one-carbon fragments in biosynthesis. Serine dehydratase is an …	1621.25	1676.6	1447.46	1549.06	859.89	2293.86	1900.33	1234.03	842.877	1277.95	771.17	1528.1	1201.13	948.323	507.015	1396.02	1632.68	643.039	1315.85	1159.1	1233.7	1110.66	1106.83	1273.13	2690	1929.09	2701.77	2484.18	1410.7	1084.28	874.711	1071.13	1442.41	1537.63	1548.4	1694.82	1486.83	1527.84	1338.82	1436.32	1389.09	1094.65	996.775	1329.9	1042.07
L-Serine	ECMDB00187	HMDB00187	C00065	Serine is an amino acid derived from glycine. Like all the amino acid building blocks of protein and peptides, serine can become essential under certain conditions. Serine is highly concentrated in all cell membranes. (http://www.dcnutrition.com/AminoAcids/) L-Serine may be derived from biosynthesis from the glycolytic intermediate 3-phosphoglycerate; from glycine ; and by protein and phospholipi…	1621.25	1676.6	1447.46	1549.06	859.89	2293.86	1900.33	1234.03	842.877	1277.95	771.17	1528.1	1201.13	948.323	507.015	1396.02	1632.68	643.039	1315.85	1159.1	1233.7	1110.66	1106.83	1273.13	2690	1929.09	2701.77	2484.18	1410.7	1084.28	874.711	1071.13	1442.41	1537.63	1548.4	1694.82	1486.83	1527.84	1338.82	1436.32	1389.09	1094.65	996.775	1329.9	1042.07
dTDP	ECMDB01274	HMDB01274	C00363	dTDP is an intermediate in the synthesis and breakdown of DNA. Thymidylate kinase (EC 2.7.4.9; ATP:dTMP phosphotransferase) catalyzes the phosphorylation of dTMP (to form dTDP) in the dTTP synthesis pathway for DNA synthesis. (OMIM 188345	4293.91	3726.09	4036.13	3.34728	2.56016	2.56016	3094.86	3247.84	1.34834	1.34834	1316.78	1.34834	1.40974	1.40974	437.517	1.40974	1.5075	1.5075	1.5075	1.5075	1.21087	9.02125	1.21087	1.21087	1.53598	1.53598	1.53598	1.53598	121.027	1.28584	1.28584	1.28584	0.986047	0.986047	0.986047	0.986047	436.056	1.43585	3.44174	1.43585	0.890551	0.890551	445.652	313.029	0.769853
CDP	ECMDB01546	HMDB01546	C00112	Cytidine 5'-(trihydrogen diphosphate) is cytosine nucleotide containing two phosphate groups esterified to the sugar (ribose) moiety.	3696.45	2621.96	2499.7	2075.3	1908.12	2.56016	1942.61	1341.08	925.113	589.103	698.161	668.5	797.065	813.101	703.207	747.979	725.493	914.122	608.246	327.877	485.537	554.132	673.252	479.359	1.53598	671.891	1.53598	1.53598	1.28584	1.28584	1.28584	1.28584	25.0461	0.986047	0.986047	0.986047	16.4812	68.9673	1.43585	477.761	0.890551	0.890551	0.890551	0.890551	0.769853
L-Aspartic acid	ECMDB00191	HMDB00191	C00049	Aspartic acid (Asp, D), also known as aspartate (the name of its anion), is one of the 20 natural proteinogenic amino acids which are the building blocks of proteins. Aspartic acid has 2 enantiomeric forms: D and L. L-aspartic acid is the isomer with more biological roles and is the form used in constructing proteins. (Wikipedia) In E. coli, L-aspartate can be produced from L-glutamate, and inter…	23.3413	18.2589	26.7977	3.34728	63.3747	241.505	300.779	103.473	85.6502	126.176	95.888	197.335	143.117	122.176	60.5669	206.756	1599.27	113.13	181.883	167.21	280.498	145.293	158.383	233.254	516.395	343.282	585.176	579.645	399.035	379.112	418.388	270.931	426.536	379.838	545.507	547.851	488.296	344.629	416.864	492.374	437.124	314.509	322.173	461.318	319.043
Glutaric acid	ECMDB21425	HMDB00661	C00489	Glutaric acid is a simple five-carbon linear dicarboxylic acid. It is a substrate inhibitor for glutamate decarboxylase. In many organisms it is involved in lysine degradation.	3.34728	392.419	56.1458	237.762	449.591	499.521	1142.38	529.544	300.867	345.077	340.928	325.406	301.215	217.305	200.342	344.037	264.932	195.181	318.803	312.4	425.347	331.965	327.197	362.317	574.344	359.063	363.97	315.179	992.766	1181.85	984.254	1333.28	320.623	390.721	371.409	365.661	972.335	967.345	1270.64	737.958	237.21	218.828	207.694	231.271	187.263
Uridine 5'-diphosphate	ECMDB00295	HMDB00295	C00015	Uridine 5'-diphosphate, also known as UDP, is an uracil nucleotide containing a pyrophosphate group esterified to C5 of the sugar moiety. UDP is an important extracellular pyrimidine signaling molecule that mediates diverse biological effects via P1 and P2 purinergic receptors, such as the uptake of thymidine and proliferation of gliomas. (PMID: 14558596) UDP induces intracellular Ca(2+) response…	1238.23	1082.28	773.314	629.227	987.852	62.842	508.987	973.617	275.983	78.5679	155.297	340.051	178.98	312.916	105.327	104.54	151.984	175.882	256.322	1381.53	45.9319	29.9271	83.4104	72.6195	71.4646	51.9416	33.3031	190.881	1.28584	1.28584	1.28584	9.44683	24.433	30.03	40.8125	35.2158	1.43585	3.75576	3.14818	56.529	0.890551	0.890551	8.80203	9.50018	0.769853
2-Phospho-D-glyceric acid	ECMDB04129	HMDB03391	C00631	2-Phospho-D-glycerate or 2PG is an intermediate in gluconeogenesis. It is a glyceric acid which serves as the substrate in the ninth step of glycolysis. 2PG is converted by enolase into phosphoenolpyruvate (PEP), the penultimate step in the conversion of glucose to pyruvate. More specifically, 2PG can be generated from Glycerate-3-phosphate via phosphoglycerate mutase or from phosphoenolpyrvate v…	2667.63	2159.82	3053.22	2030.51	254.777	2.56016	800.947	178.725	250.039	623.363	373.545	143.598	176.493	1.40974	172.131	254.69	301.474	169.193	1.5075	17.6536	726.147	902.491	775.689	652.974	559.177	532.179	355.378	134.73	1.28584	1.28584	77.4442	47.3886	252.909	253.17	362.092	415.474	224.418	108.17	360.168	339.555	0.890551	158.227	218.494	42.8322	143.25
3-Phosphoglyceric acid	ECMDB24054	HMDB00807	C00597		2667.63	2159.82	3053.22	2030.51	254.777	2.56016	800.947	178.725	250.039	623.363	373.545	143.598	176.493	1.40974	172.131	254.69	301.474	169.193	1.5075	17.6536	726.147	902.491	775.689	652.974	559.177	532.179	355.378	134.73	1.28584	1.28584	77.4442	47.3886	252.909	253.17	362.092	415.474	224.418	108.17	360.168	339.555	0.890551	158.227	218.494	42.8322	143.25
Pyridoxal	ECMDB01545	HMDB01545	C00250	Pyridoxal is the 4-carboxyaldehyde form of vitamin B6 which is converted to pyridoxal phosphate which is a coenzyme for synthesis of amino acids and other compounds.	2958.46	288.581	2478.24	2142.46	2.56016	2.56016	6.8053	60.7144	1.34834	17.0657	1.34834	15.9473	1.40974	1.40974	1.40974	6.78628	1.5075	9.52333	1.5075	6.55318	48.2401	59.1923	1.74445	69.705	172.715	55.1422	91.893	30.2971	1.28584	1.28584	1.28584	1.28584	122.576	137.783	190.748	179.192	39.7584	21.4636	1.43585	13.1424	40.5138	0.890551	28.875	26.9411	22.5326
Oxoglutaric acid	ECMDB04123	HMDB00208	C00026	Alpha-ketoglutaric acid is an important biological compound and is a key intermediate in the Krebs cycle. Alpha-ketoglutaric acid occurs naturally within cells. One of its functions is to combine with ammonia to form glutamic acid and then glutamine. Another function is to combine with nitrogen released in the cell, therefore preventing nitrogen overload. (wikipedia)	2897.05	2721.58	2334.9	1930.59	1773.57	2.56016	1270.13	1109.38	381.808	414.513	352.926	307.981	186.609	232.392	231.66	179.255	239.48	1.5075	240.019	443.732	421.762	431.377	375.689	256.311	232.227	315.032	299.39	338.633	243.726	296.287	1.28584	420.269	211.278	174.777	240.525	229.32	348.736	526.963	385.288	490.265	503.226	249.135	455.69	301.868	568.73
Cysteamine	ECMDB24080	HMDB02991	C01678		3.34728	3.34728	799.915	3.34728	927.445	2.56016	2.56016	2.56016	1.34834	1.34834	508.631	1.34834	463.217	1.40974	1.40974	1.40974	1.5075	1.5075	1.5075	1.5075	1.21087	1.21087	1.21087	1.21087	1.53598	1.53598	1.53598	1.53598	1.28584	1.28584	1003.49	862.31	0.986047	0.986047	670.366	708.525	1152.41	1.43585	1.43585	1.43585	0.890551	0.890551	0.890551	706.743	611.598
2-Aminobenzoic acid	ECMDB01123	HMDB01123	C00108	2-Aminobenzoic acid is an organic compound. It is a substrate of enzyme anthranilate hydroxylase [EC 1.14.13.35] in benzoate degradation via hydroxylation pathway (KEGG).	282.409	229.145	254.692	253.083	210.223	278.516	245.657	153.143	185.462	180.954	186.155	199.11	173.768	150.499	121.124	177.31	361.919	199.164	234.179	245.371	192.252	280.313	248.636	252.595	417.832	260.803	423.938	466.656	806.308	737.114	499.946	652.317	291.99	294.958	292.474	275.265	330.402	899.787	1176.19	782.862	211.479	265.939	234.185	385.251	214.048
L-Lactic acid	ECMDB00190	HMDB00190	C00186	Lactic acid plays a role in several biochemical processes. E. coli produces lactic acid from pyruvate in a process of normal metabolism. The lactic acid produced by E. coli and other probiotics (mostly lactic acid bacteria) can lower the pH in mammalian host intestines and therefore, it inhibits the growth of proteolytic bacteria and have a beneficial effect on intestinal inflammation. (PMID 1513…	2720.37	1574.36	1498.15	1141.08	1694.8	4.686	1473.2	780.919	632.893	423.308	459.07	495.754	290.525	582.106	540.426	481.753	364.405	633.075	421.053	319.839	221.748	69.8353	200.724	300.899	258.371	282.354	259.246	393.43	809.043	800.707	869.042	901.213	268.29	281.819	281.457	248.81	651.392	838.576	683.058	660.431	341.127	392.122	323.782	399.421	387.492
Hypoxanthine	ECMDB00157	HMDB00157	C00262	Hypoxanthine is a naturally occurring purine derivative and a reaction intermediate in the metabolism of adenosine and in the formation of nucleic acids by the salvage pathway. Hypoxanthine is also a spontaneous deamination product of adenine.	198.751	147.738	141.172	203.943	98.8372	2.56016	219.033	63.9748	46.3594	512.856	188.79	52.7297	78.2545	57.3312	151.159	89.2044	41.621	75.1198	37.9036	752.264	318.188	315.557	138.311	100.656	703.465	401.128	813.811	699.986	743.37	581.262	725.204	766.908	720.31	578.635	584.206	625.177	621.923	799.931	823.978	640.19	349.631	430.034	379.177	440.703	267.926
Pyridoxine	ECMDB00239	HMDB00239	C00314	Pyridoxine is a weakly basice pyridine deriviative. It is a member of the B6 vitamins. The biosynthesis of pyridoxine has classically been studied in E. coli where the precursors 4-phosphohydroxy-L-threonine and 1-deoxy-D-xylulose-5-phosphate (DXP) are converted to pyridoxinephosphate by the action of the protein encoded by pdxJ. E. coli can also take up exogenous forms of vitamin B6 and trap the…	922.257	1016.44	950.87	873.713	462.871	504.983	622.04	479.267	318.214	381.007	334.067	353.383	244.994	258.914	216.257	263.486	448.738	286.664	282.11	296.859	443.515	323.163	301.158	342.123	1025.49	813.568	941.377	1011.88	696.093	701.436	767.593	699.576	426.917	449.061	437.129	417.515	973.57	941.564	983.267	951.389	378.372	379.711	444.982	437.969	317.202
Pyruvic acid	ECMDB00243	HMDB00243	C00022	Pyruvic acid is an alpha-keto acid. It can be made from glucose through glycolysis, converted back to carbohydrates (such as glucose) via gluconeogenesis, or to fatty acids through acetyl-CoA. It can also be used to construct the amino acid alanine and be converted into ethanol. Pyruvic acid supplies energy to living cells through the citric acid cycle (also known as the Krebs cycle) when oxygen …	3.34728	2210.28	3.34728	1889.02	2.56016	2.56016	1590.63	883.664	708.68	771.556	806.266	537.054	647.218	358.594	597.87	553.589	617.768	614.069	419.019	955.504	447.675	657.137	592.279	704.64	820.747	601.909	781.825	883.014	842.399	592.867	876.471	717.597	541.821	525.073	433.38	0.986047	772.562	632.099	634.012	608.849	407.502	0.890551	332.991	438.857	357.165
ADP	ECMDB01341	HMDB01341	C00008	Adenosine diphosphate, abbreviated ADP, is a nucleotide. It is an ester of pyrophosphoric acid with the nucleotide adenine. ADP consists of the pyrophosphate group, the pentose sugar ribose, and the nucleobase adenine.	2229.97	1803.64	1698.51	1579.35	1257.42	2.56016	821.702	928.107	412.672	143.845	224.806	211.401	284.331	364.695	148.227	172.313	326.47	330.33	333.493	921.022	134.17	59.8756	212.213	169.24	76.0071	269.755	130.996	115.961	26.7961	1.28584	12.8056	46.8843	74.1365	124.037	121.928	118.383	1.43585	38.3197	4.43406	152.645	70.8453	85.2195	68.8199	89.4357	27.0723
L-Lysine	ECMDB00182	HMDB00182	C00047	L-lysine is an alpha-amino acid with the chemical formula HO2CCH(NH2)(CH2)4NH2. Lysine is a basic amino acid as are arginine and histidine. Lysine is a proteogenic amino acid, meaning that it is used in protein synthesis. Lysine typically constitutes about 7-8% of an average protein. The epsilon-amino group often participates in hydrogen bonding and as a general base in catalysis. Common posttran…	3.34728	580.066	443.246	204.525	1516.43	1297.91	1677.78	1124.99	480.818	452.112	488.613	359.304	543.071	483.747	522.301	423.845	1.5075	542.436	376.217	434.989	219.815	252.574	220.379	242.794	1.53598	361.723	91.4491	1.53598	35.2431	1.28584	20.2759	30.8566	100.705	84.5664	26.0224	56.0762	61.7295	112.012	96.8197	108.885	106.066	130.571	0.890551	34.0557	111.941
L-Arginine	ECMDB00517	HMDB00517	C00062	Arginine is an amino acid that is physiologically active in the L-form. Arginine can be considered to be a basic amino acid as the part of the side chain nearest to the backbone is long, carbon-containing and hydrophobic, whereas the end of the side chain is a complex guanidinium group. With a pKa of 12.48, the guanidinium group is positively charged in neutral, acidic and even most basic environ…	279.746	279.175	193.736	280.373	401.585	659.784	549.611	492.576	355.908	429.631	371.7	432.644	606.466	635.194	339.75	717.6	296.978	513.44	764.869	664.521	350.436	338.287	386.484	375.804	525.345	279.667	337.196	292.274	78.3747	40.3398	82.6246	53.1506	419.936	510.828	572.719	477.857	199.731	158.619	124.538	153.159	321.664	245.237	196.23	236.918	178.359
Dopamine	ECMDB00073	HMDB00073	C03758	Dopamine is synthesized first by the hydration of the amino acid tyrosine to DOPA by tyrosine hydroxylase and then by the decarboxylation of DOPA by aromatic-L-amino-acid decarboxylase.	254.184	352.743	314.874	235.795	287.715	141.199	202.99	304.906	203.054	229.997	221.269	250.137	265.127	229.42	264.595	340.952	587.054	317.102	413.61	161.053	261.443	285.722	251.889	360.555	415.888	384.02	389.611	459.427	481.88	503.56	475.925	528.899	249.378	264.826	245.789	270.56	478.091	481.586	816.396	477.275	195.178	237.417	295.51	388.893	310.673
Indoleacetic acid	ECMDB24021	HMDB00197	C00954		3.34728	3.34728	3.34728	3.34728	2.56016	2.56016	2.56016	2.56016	1.34834	6.59988	1.34834	48.6833	1.40974	1.40974	1.40974	1.96222	278.601	1.5075	1.5075	1.90706	67.7515	1.21087	23.3297	58.1291	1.53598	38.1546	314.216	1.53598	283.388	1.28584	1.28584	1.28584	472.432	0.986047	0.986047	484.767	412.467	244.391	328.288	1.43585	300.7	0.890551	0.890551	165.258	0.769853
L-Glutamine	ECMDB00641	HMDB00641	C00064	Glutamine (Gln) is one of the 20 amino acids encoded by the standard genetic code. Its side chain is an amide; it is formed by replacing a side-chain hydroxyl of glutamic acid with an amine functional group. Glutamine has a variety of biochemical functions including: 1. As any other amino acid, a major role in protein synthesis. 2. Cellular energy source, next to glucose. 3. Nitrogen donor for ma…	879.088	1074.59	1091.94	1109.83	370.729	73.3071	2.56016	154.497	169.157	43.0851	68.9873	16.2425	29.8664	26.4042	100.984	15.2677	1.5075	388.31	98.5171	73.9995	1.21087	591.132	428.126	92.0331	1.53598	1.53598	1.53598	1.53598	1.28584	1.28584	1.28584	2.43423	0.986047	0.986047	0.986047	0.986047	1.43585	1.43585	1.43585	1.43585	0.890551	0.890551	0.890551	0.890551	0.769853
Ureidoisobutyric acid	ECMDB02031	HMDB02031	C05100	Beta-ureidoisobutyrate is an intermediate of pyrimidine metabolism. It is converted from and to dihydrothymine by d-phenylhydantoinase. (KEGG)	879.088	1074.59	1091.94	1109.83	370.729	73.3071	2.56016	154.497	169.157	43.0851	68.9873	16.2425	29.8664	26.4042	100.984	15.2677	1.5075	388.31	98.5171	73.9995	1.21087	591.132	428.126	92.0331	1.53598	1.53598	1.53598	1.53598	1.28584	1.28584	1.28584	2.43423	0.986047	0.986047	0.986047	0.986047	1.43585	1.43585	1.43585	1.43585	0.890551	0.890551	0.890551	0.890551	0.769853
dUMP	ECMDB01409	HMDB01409	C00365	dUMP is formed by the reduction of ribonucleotides to deoxyribonucleotides by ribonucleoside diphosphate reductase [EC 1.17.4.1]. dUMP by the action of by thymidylate synthetase [EC 2.1.1.45] produces dTMP (5,10-Methylene-5,6,7,8-tetrahydrofolate is a cofactor for the reaction). The nuclear form of uracil-DNA glycosylase (UNG2), that its major role is to remove misincorporated dUMP residues (cell…	1589.1	876.684	980.448	910.834	372.182	2.56016	255.334	295.206	211.51	50.2347	83.6046	93.8653	113.709	124.349	68.3106	94.0524	147.65	99.6335	131.454	1.5075	48.8744	69.9942	103.962	106.28	1.53598	99.1731	1.53598	1.53598	28.2064	18.4951	34.2201	30.0695	0.986047	2.02588	0.986047	0.986047	20.7362	15.4815	15.0523	29.7056	13.1436	2.18679	12.7238	0.890551	14.1602
Ribose	ECMDB00283	HMDB00283	C00121	Ribose is a pentose that is actively used in many biological systems usually in its D-form. Ribose constitutes the backbone of RNA, a biopolymer that is the basis of genetic transcription. It is related to deoxyribose, as found in DNA. Once phosphorylated, ribose can become a subunit of ATP, NADH, and several other compounds that are critical to metabolism like the secondary messengers cAMP and c…	1382.03	1043.52	1028.41	981.779	326.691	2.56016	396.222	327.602	210.139	198.659	196.628	158.18	201.777	139.504	169.501	212.737	178.689	169.165	139.954	85.837	141.959	154.866	150.712	161.515	125.99	164.93	132.643	99.8442	104.133	140.632	164.699	124.658	118.844	103.457	99.7407	118.591	119.934	120.811	132.593	112.214	62.8082	64.5409	64.7646	67.2348	48.334
Dihydrolipoamide	ECMDB00985	HMDB00985	C00579	Dihydrolipoamide is a member of the chemical class known as N-acyl Amines. These are compounds containing a fatty acid moiety linked to an amine group through an ester linkage. Dihydrolipoamide is a molecule produced by the action of dihydrolipoyl dehydrogenase upon lipoamide.	1275.49	282.511	973.288	645.875	2.56016	2.56016	2.56016	37.2192	1.34834	1.34834	1.34834	1.34834	1.40974	1.40974	1.40974	1.40974	1.5075	1.5075	1.5075	1.5075	72.5617	1.21087	56.039	85.4663	1.53598	114.503	75.4252	1.53598	62.3134	15.4941	42.5013	1.28584	327.554	105.158	102.386	0.986047	285.76	141.644	66.5907	112.359	161.659	89.8544	145.549	94.0059	176.554
Ethanol	ECMDB00108	HMDB00108	C00469	Ethanol is a clear, colorless liquid. Many bacteria species, including gut microflora such as E. coli, produce ethanol through fermentation in glucose metabolism. (HMDB, KEGG)	175.725	78.1801	183.74	117.444	2.56016	64.7581	20.6228	39.6421	19.0154	40.077	22.5768	42.5372	18.7633	27.4392	15.9275	1.40974	58.7226	26.1444	44.9736	37.0415	107.469	75.9906	77.8543	91.79	121.105	162.746	187.438	200.374	238.461	120.999	200.048	115.449	347.328	211.18	0.986047	247.013	527.633	383.763	254.005	329.435	281	196.428	223.992	206.445	186.385
Ureidosuccinic acid	ECMDB00828	HMDB00828	C00438	Ureidosuccinic acid is an intermediary product in pyrimidine metabolism. It is generated by the action of dihydroorotase which catalyzes the following reaction: 4,5-Dihydroorotic acid + Water <=> Ureidosuccinic acid + H+	1218.75	636.425	1093.95	1053.37	96.9252	105.997	49.9533	2.56016	1.34834	1.34834	37.8007	1.34834	30.8198	50.9538	1.40974	1.40974	1.5075	1.5075	1.5075	51.8962	64.7707	72.6855	62.4172	74.4647	18.235	64.1594	33.2805	13.0483	41.0552	15.5595	4.54912	16.2166	29.232	38.2177	26.4107	47.1825	50.3626	35.3372	31.5374	31.8451	33.4794	0.890551	62.2974	13.733	58.2443
Pantothenic acid	ECMDB00210	HMDB00210	C00864	Pantothenic acid, also called vitamin B5, is a water-soluble vitamin required to sustain life. Pantothenic acid is needed to form coenzyme-A (CoA), and is thus critical in the metabolism and synthesis of carbohydrates, proteins, and fats. Its name is derived from the Greek pantothen meaning "from everywhere" and small quantities of pantothenic acid are found in nearly every food, with high amount…	910.745	989.409	1008.36	1017.21	745.136	594.915	525.962	559.087	350.486	292.255	280.211	288.788	300.049	332.988	325.709	324.162	247.474	335.051	332.757	303.235	220.985	241.307	240.695	225.6	263.373	316.207	257.371	237.027	420.078	461.145	290.105	265.153	263.557	189.019	194.065	170.667	287.688	303.542	291.975	300.462	174.499	170.569	185.216	299.12	188.924
3-Aminopropionaldehyde	ECMDB01106	HMDB01106	C05665	3-Aminopropanal is a reactive aldehyde.	176.258	221.082	149.963	87.5575	270.597	298.063	903.64	267.626	122.92	114.131	124.773	110.112	149.699	150.586	114.274	94.387	287.06	82.2166	161.821	127.406	66.9815	65.3783	38.7593	56.297	189.205	63.1739	107.642	205.212	82.0681	96.0404	44.1598	12.8002	82.4411	117.25	121.139	90.7277	58.5435	81.5537	42.5538	44.0713	58.9045	49.6873	103.077	46.163	23.8197
Aminoacetone	ECMDB02134	HMDB02134	C01888	Threonine dehydrogenase catalyzes the oxidation of threonine by NAD+ to glycine and acetyl-CoA (5), but when the ratio acetyl-CoA/CoA increases in nutritional deprivation (e.g., in diabetes) the enzyme produces AA. (Chem. Res. Toxicol., 14 (9), 1323 -1329, 2001);	176.258	221.082	149.963	87.5575	270.597	298.063	903.64	267.626	122.92	114.131	124.773	110.112	149.699	150.586	114.274	94.387	287.06	82.2166	161.821	127.406	66.9815	65.3783	38.7593	56.297	189.205	63.1739	107.642	205.212	82.0681	96.0404	44.1598	12.8002	82.4411	117.25	121.139	90.7277	58.5435	81.5537	42.5538	44.0713	58.9045	49.6873	103.077	46.163	23.8197
FAD	ECMDB01248	HMDB01248	C00016	Flavine Adenine Dinucleotide (FAD) is a condensation product of riboflavin and adenosine diphosphate. FAD is a redox cofactor involved in several important reactions in metabolism. It can exist in two different redox states, (FAD and FADH2) which it converts between by accepting or donating electrons. It is a coenzyme of various aerobic dehydrogenases, e.g., D-amino acid oxidase and L-amino acid …	909.512	629.244	346.412	392.912	890.97	2.56016	439.949	703.8	237.269	146.863	165.344	154.822	6.19144	10.9502	111.156	1.40974	18.2645	76.087	2.80516	54.7264	160.288	55.5468	43.7281	167.879	12.4111	4.9093	6.22464	23.112	11.6344	1.28584	6.34525	14.4045	0.986047	0.986047	0.986047	20.9694	1.43585	9.31	1.43585	1.43585	0.890551	0.890551	0.890551	0.890551	0.769853
Guanosine diphosphate	ECMDB01201	HMDB01201	C00035	Guanosine 5'-(trihydrogen diphosphate). A guanine nucleotide containing two phosphate groups esterified to the sugar moiety. It is an ester of pyrophosphoric acid with the nucleoside guanosine. GDP consists of the pyrophosphate group, the pentose sugar ribose, and the nucleobase guanine. GDP is the product of GTP dephosphorylation by GTPases, e.g. the G-proteins that are involved in signal transd…	1130.73	1001.25	877.685	759.981	569.149	71.7538	461.11	499.04	238.944	1.34834	166.615	113.57	159.797	266.766	127.683	151.609	202.603	237.83	223.386	413.371	1.21087	109.31	1.21087	115.196	45.7676	129.779	36.9662	110.526	31.3796	8.17185	35.1425	35.31	79.6261	35.7774	56.1307	5.08436	1.43585	16.2611	18.6282	112.734	12.8304	34.9857	30.2805	32.3829	17.8058
4-Hydroxybenzoic acid	ECMDB00500	HMDB00500	C00156	4-Hydroxybenzoic acid, or p-hydroxybenzoic acid, is a phenolic derivative of benzoic acid. It a white crystalline solid that is slightly soluble in water and chloroform, but well soluble in alcohols, ether, and acetone.	267.416	310.474	278.952	292.315	327.024	466.682	626.896	444.387	165.406	204.666	153.662	238.674	146.364	138.326	1.40974	173.802	370.602	139.965	192.4	168.111	209.603	159.901	145.956	185.412	229.775	209.73	214.775	263.11	253.727	344.028	259.298	419.576	94.2303	90.8846	106.666	94.2237	205.637	257.683	334.624	292.64	91.7043	140.341	149.83	119.844	131.265
O-Phosphoethanolamine	ECMDB21417	HMDB00224	C00346	Phosphoethanolamine is chemically the ethanolamine mono-ester of phosphoric acid. It is an important intermediate in the synthesis of LPS. In particular, phosphoethanolamine (pEtN) is added to the outer 3-deoxy-D-manno-octulosonic acid (KDO) residue of a KDO(2)-lipid A via phosphoethanolamine transferase (eptB).	539.021	506.614	549.945	326.113	417.869	491.797	401.3	219.8	201.768	253.479	187.9	282.316	306.364	305.581	179.358	233.492	199.589	339.372	419.062	190.209	136.056	341.353	242.093	209.514	130.055	269.287	333.008	130.278	201.864	415.814	266.779	277.418	183.715	108.354	94.2645	166.611	172.912	143.119	150.446	145.889	141.037	74.5757	114.526	54.7926	113.367
Tyramine	ECMDB00306	HMDB00306	C00483	Tyramine is a monoamine compound derived from the amino acid tyrosine. Tyramine is metabolized by the enzyme monoamine oxidase. In foods, it is often produced by the decarboxylation of tyrosine during fermentation or decay. In E.coli, tyramine is invilved in several metabolic pathways, tyrosine metabolism, isoquinolome alkaloid biosynthesis and biosynthesis of alkaloids derived from shikimate pat…	1003.33	182.05	669.148	326.934	2.56016	8.66782	2.56016	9.62084	1.34834	11.4115	1.34834	12.1524	1.40974	1.40974	1.40974	1.40974	1.5075	1.5075	14.9004	10.6378	12.8761	30.5876	36.9102	24.27	6.86998	51.342	1.53598	1.53598	1.28584	6.065	1.28584	1.28584	42.2338	15.4348	0.986047	9.84879	17.3783	26.5542	14.2317	28.2233	0.890551	0.890551	0.890551	7.06038	24.886
Glycerol	ECMDB00131	HMDB00131	C00116	Glycerol is an organic compound, also called glycerin or glycerine. It is a colorless, odorless, viscous liquid that is widely used in pharmaceutical formulations. Glycerol has three hydrophilic hydroxyl groups that are responsible for its solubility in water and its hygroscopic nature. Metabolism of glycerol in E. coli, generally requires the presence of external electron acceptors. The respirat…	3.34728	3.34728	3.34728	3.34728	2.56016	2.56016	2.56016	33.9869	1.34834	1.34834	18.7717	1.34834	1.40974	1.40974	1.40974	1.40974	301.446	3.31936	22.0681	1.5075	1.21087	86.4309	109.602	121.27	252.19	3.71554	259.452	303.072	327.123	340.113	325.042	338.496	149.809	155.212	141.543	155.286	322.555	345.357	406.165	365.342	140.788	124.581	96.7922	180.329	141.862
3,4-Dihydroxy-L-phenylalanine	ECMDB23839	HMDB00181	C00355	An optically active form of dopa having L-configuration. Used to treat the stiffness, tremors, spasms, and poor muscle control of Parkinson's disease	3.34728	39.0715	11.5485	3.34728	57.3651	2.56016	136.357	82.1494	33.3591	1.34834	46.0609	56.8544	4.08458	1.40974	15.8455	35.007	193.318	51.6723	29.4803	44.6166	1.21087	1.21087	41.3687	49.5063	342.432	133.989	248.227	280.882	46.7282	62.8193	79.7333	73.654	0.986047	0.986047	64.643	0.986047	1.43585	68.1251	75.2793	1.43585	74.5406	84.204	77.6819	148.162	77.4451
Pyruvaldehyde	ECMDB01167	HMDB01167	C00546	Pyruvaldehyde is an organic compound used often as a reagent in organic synthesis, as a flavoring agent, and in tanning. It has been demonstrated as an intermediate in the metabolism of acetone and its derivatives in isolated cell preparations, in various culture media, and in vivo in certain animals.	3.34728	3.34728	3.34728	3.34728	2.56016	2.56016	2.56016	2.56016	1.34834	1.34834	1.34834	1.34834	1.40974	1.40974	1.40974	1.40974	88.4366	1.5075	1.5075	1.5075	94.2409	1.21087	58.721	1.21087	198.733	1.53598	214.351	1.53598	174.526	187.281	189.976	184.557	245.862	218.416	234.719	176.544	1.43585	212.989	185.529	189.81	197.022	108.272	109.977	115.746	68.2812
Xanthosine	ECMDB00299	HMDB00299	C01762	Xanthosine is a nucleoside derived from xanthine and ribose. It is a deamination product of guanosine. Xanthosine monophosphate is an intermediate in purine metabolism, formed from IMP, and forming GMP.(Wikipedia)	3.34728	3.34728	3.34728	3.34728	2.56016	2.56016	2.56016	2.56016	1.34834	1.34834	1.34834	1.34834	1.40974	1.40974	1.40974	1.40974	1.5075	1.5075	1.5075	20.9062	3.30895	1.21087	1.21087	1.21087	90.2249	8.0457	39.8594	69.3015	240.025	141.83	242.66	136.115	73.1799	82.0365	0.986047	43.2455	257.417	351.853	219.727	187.07	8.73092	0.890551	0.890551	49.525	25.5033
dCMP	ECMDB01202	HMDB01202	C00239	Deoxycytidine (dihydrogen phosphate). A deoxycytosine nucleotide containing one phosphate group esterified to the deoxyribose moiety in the 2'-,3'- or 5- positions.	3.34728	3.34728	3.34728	3.34728	2.56016	2.56016	2.56016	2.56016	1.34834	1.34834	1.34834	1.34834	17.2423	1.40974	1.40974	1.40974	1.5075	1.5075	1.5075	1.5075	41.848	5.58092	12.5179	8.72943	375.669	287.46	119.961	15.6783	139.811	88.5609	233.746	65.4482	160.602	89.5433	107.382	4.69285	157.362	129.193	114.013	43.4729	0.890551	100.424	57.2445	21.7982	23.5689
Dyspropterin	ECMDB01195	HMDB01195	C03684	Dyspropterin, an intermediate formed from dihydroneopterin triphosphate in the biosynthetic pathway of tetrahydrobiopterin.	3.34728	3.34728	14.4239	24.513	55.3419	45.0773	2.56016	30.9045	41.2885	110.817	43.5282	105.827	98.2317	1.40974	77.5287	77.4338	145.853	119.295	160.73	108.128	150.052	132.205	128.473	130.14	116.979	217.108	114.149	173.867	272.479	262.488	271.588	287.392	174.88	110.016	100.608	114.692	170.182	346.721	310.699	342.158	149.442	147.943	56.5637	63.4006	15.6245
D-Glyceraldehyde 3-phosphate	ECMDB01112	HMDB01112	C00661	Glyceraldehyde 3-phosphate (G3P) or triose phosphate is an aldotriose, an important metabolic intermediate in both glycolysis and gluconeogenesis, and in tryptophan biosynthesis. G3P is formed from Fructose-1,6-bisphosphate, Dihydroxyacetone phosphate (DHAP),and 1,3-bisphosphoglycerate, (1,3BPG), and this is how glycerol (as DHAP) enters the glycolytic and gluconeogenesis pathways.	653.501	491.79	562.853	739.953	122.168	154.44	61.378	126.24	99.6243	98.9857	55.1066	109.345	93.6584	87.7475	54.6992	67.589	1.5075	63.8608	70.294	76.957	121.962	107.658	114.918	129.918	120.175	152.415	89.6091	45.9158	63.659	27.4468	44.8694	39.3909	45.5483	57.5992	71.7682	49.6576	150.594	103.039	81.3535	86.469	84.7779	92.4793	90.5427	23.2212	85.0783
Thymine	ECMDB00262	HMDB00262	C00178	Thymine is a nucleobase that is also known as 5-methyluracil. As the name suggests, thymine may be derived by methylation of uracil at the 5th carbon. In RNA, thymine is replaced with uracil. In DNA, thymine (T) binds to adenine (A) via two hydrogen bonds, thus stabilizing the nucleic acid structures. Thymine combined with deoxyribose creates the nucleoside deoxythymidine, when it is combined wit…	665.746	453.464	433.303	337.472	180.416	3.47043	119.748	97.0133	40.4747	24.5102	19.9531	30.139	37.4238	70.6098	20.1071	17.6803	41.9111	40.3024	86.1618	9.6434	17.8259	24.6713	46.0627	28.408	7.80862	18.294	19.3444	40.7673	10.4906	8.30012	10.8489	6.97898	26.8198	9.53286	9.31593	6.21392	7.2418	11.8696	6.89188	7.9295	8.77678	3.9007	12.2205	11.0378	8.73933
D-Erythrose 4-phosphate	ECMDB02649	HMDB01321	C00279	D-Erythrose 4-phosphate is a phosphorylated derivative of erythrose that serves as an important intermediate in the pentose phosphate pathway. It is also used in phenylalanine, tyrosine and tryptophan biosynthesis, and it plays a role in vitamin B6 metabolism (KEGG)	568.346	230.38	420.265	327.644	2.56016	37.4565	2.56016	23.621	19.4141	24.4757	1.34834	1.34834	5.72341	9.98745	1.40974	1.88891	1.5075	2.5825	1.5075	16.4699	22.0524	12.0398	36.0192	37.9944	4.92044	1.53598	1.53598	3.36963	11.8223	1.28584	13.7495	9.07239	0.986047	0.986047	0.986047	0.986047	1.43585	8.42336	1.43585	7.70938	0.890551	0.890551	0.890551	0.890551	16.6066
Cytidine	ECMDB00089	HMDB00089	C00475	Cytidine is a nucleoside that is composed of the base cytosine linked to the five-carbon sugar D-ribose. Cytidine is a pyrimidine that besides being incorporated into nucleic acids, can serve as substrate for the salvage pathway of pyrimidine nucleotide synthesis; as precursor of the cytidine triphosphate (CTP) needed in the phosphatidylcholine (PC) and phosphatidylethanolamine (PE) biosynthetic …	413.583	423.121	560.281	383.176	76.1082	149.692	112.569	2.56016	45.8553	86.1967	97.8868	11.6423	35.9694	120.025	146.537	50.1787	32.6243	20.3601	25.8848	155.999	73.8743	1.21087	1.21087	1.21087	1.53598	32.7234	178.98	102.516	35.6411	25.0772	1.28584	1.28584	0.986047	0.986047	0.986047	17.7742	222.776	1.43585	1.43585	1.43585	63.7359	31.8379	129.938	99.9766	110.131
Pantetheine	ECMDB03426	HMDB03426	C00831	Pantetheine is the mercaptoethyl conjugated amide analogue of pantothenic acid (Vitamin B5). The dimer of this compound, pantethine is more commonly known, and is considered to be a more potent form of vitamin B5 than pantothenic acid. Pantetheine is an intermediate in the production of coenzyme A, an intermediate in the pathway of coenzyme A formation.	3.34728	3.34728	3.34728	3.34728	2.56016	2.56016	2.56016	2.56016	1.34834	1.34834	1.34834	1.34834	1.40974	1.40974	1.40974	1.40974	1.5075	1.5075	1.5075	7.77734	1.21087	117.293	1.21087	1.21087	1.53598	38.3311	141.4	1.53598	1.28584	50.8597	51.6695	1.28584	113.913	119.354	96.304	107.258	127.409	88.4011	69.3839	85.1716	0.890551	79.243	73.6595	94.5435	110.374
Pyridoxamine 5'-phosphate	ECMDB01555	HMDB01555	C00647	Pyradoxamine 5' phosphate or Vitamin B6 is a water-soluble compound that was discovered in 1930s during nutrition studies on rats. The vitamin was named pyridoxine to indicate its structural homology to pyridine. Later it was shown that vitamin B6 could exist in two other, slightly different, chemical forms, termed pyridoxal and pyridoxamine. All three forms of vitamin B6 are precursors of an act…	409.134	457.868	397.606	397.83	281.186	316.888	311.648	285.894	154.339	185.282	150.181	179.169	138.368	138.222	123.366	132.243	1.5075	139.592	138.146	150.204	153.584	143.826	137.786	148.161	232.826	196.952	210.227	181.857	34.3942	25.4506	40.5847	30.7551	139.076	119.547	133.776	128.169	77.2247	64.0542	54.5598	79.8503	121.335	102.701	121.548	107.564	89.582
Xanthylic acid	ECMDB01554	HMDB01554	C00655	Xanthylic acid is an important metabolic intermediate in the purine metabolism, and is a product or substrate of the enzymes inosine monophosphate dehydrogenase (EC 1.1.1.205), hypoxanthine phosphoribosyltransferase (EC 2.4.2.8), xanthine phosphoribosyltransferase (EC 2.4.2.22), 5'-ribonucleotide phosphohydrolase (EC 3.1.3.5), Ap4A hydrolase (EC 3.6.1.17), nucleoside-triphosphate diphosphatase (E…	3.34728	3.34728	3.34728	3.34728	2.56016	2.56016	2.56016	2.56016	1.34834	1.34834	8.42689	1.34834	1.40974	1.40974	1.40974	1.40974	1.5075	1.5075	1.5075	1.5075	1.21087	100.136	1.21087	1.21087	1.53598	1.53598	1.53598	1.53598	1.28584	1.28584	1.28584	1.28584	0.986047	142.756	0.986047	0.986047	1.43585	1.43585	1.43585	1.43585	0.890551	113.766	0.890551	0.890551	59.7682
Urocanic acid	ECMDB21396	HMDB00301	C00785	Urocanic acid is a breakdown (deamination) product of histidine from histidase or histidine ammonia lyase (hutS).	20.5172	21.2855	3.34728	3.34728	2.56016	39.9698	2.56016	15.3671	8.36763	1.34834	1.34834	21.2422	5.63572	16.9928	9.38514	1.40974	1.5075	8.05495	13.2981	1.5075	9.44052	13.2345	8.73912	26.5447	4.74334	28.7039	92.9264	57.4993	35.1718	96.5799	177.248	1.28584	61.3371	7.33121	15.0495	41.6372	73.6479	1.43585	32.8388	12.3458	21.9653	50.4027	16.9698	2.09133	15.0037
Pyridoxamine	ECMDB01431	HMDB01431	C00534	Pyridoxamine is the 4-aminomethyl form of vitamin B6. During transamination of amino acids, pyridoxal phosphate is transiently converted into pyridoxamine phosphate. -- Pubchem; Pyridoxamine is one of the compounds that can be called vitamin B6, along with Pyridoxal and Pyridoxine. -- Wikipedia	3.34728	3.34728	3.34728	3.34728	2.56016	4.59485	2.56016	2.56016	1.34834	1.34834	1.34834	2.27628	1.40974	1.40974	1.40974	5.53394	6.98493	1.5075	22.7261	1.5075	71.9586	71.4248	76.0172	44.8981	25.4417	1.53598	53.5287	1.53598	1.28584	1.28584	1.28584	1.28584	0.986047	42.9414	68.4083	43.8419	1.43585	1.43585	1.43585	1.43585	39.9554	0.890551	0.890551	0.890551	0.769853
5-Phosphoribosylamine	ECMDB01128	HMDB01128	C03090	5-Phosphoribosylamine is a substrate for Amidophosphoribosyltransferase and Trifunctional purine biosynthetic protein adenosine-3.	386.693	229.489	3.34728	156.397	2.56016	2.56016	113.526	2.56016	36.5023	36.3302	66.6706	1.34834	1.40974	1.40974	32.4252	45.3574	24.253	39.1584	17.7624	1.5075	3.02289	23.8679	20.99	33.163	1.53598	1.53598	29.8422	30.0775	1.28584	1.28584	1.28584	1.28584	0.986047	0.986047	0.986047	0.986047	1.43585	1.43585	1.43585	1.43585	0.890551	0.890551	0.890551	0.890551	0.769853
Citric acid	ECMDB00094	HMDB00094	C00158	Citric acid is key intermediate in metabolism. It is a key component of the citric acid or TCA (Krebs) cycle. Citric acid is first consumed and then regenerated by this sequence of reactions to complete the cycle. Bacteria use the TCA cycle to generate energy, but since they lack mitochondria, the reaction sequence is performed in the cytosol with the proton gradient for ATP production being acro…	317.119	216.513	126.853	153.482	18.0527	2.56016	81.078	25.4939	34.7781	29.7753	23.8752	1.34834	1.40974	6.04744	1.40974	1.40974	17.9549	21.4479	1.5075	1.5075	15.2715	1.21087	1.21087	21.9396	82.7142	38.6939	63.6186	55.617	21.5191	29.8922	24.4355	35.1805	6.23078	35.1017	53.6298	72.653	79.823	75.3065	61.0512	145.252	14.9535	39.5092	27.4264	11.8306	27.4316
Isocitric acid	ECMDB04088	HMDB00193	C00311	Isocitric acid is a protonated form of isocitrate, which is a substrate of the citric acid cycle. Isocitrate is formed from citrate with the help of the enzyme aconitase, and is acted upon by isocitrate dehydrogenase. Salts and esters of isocitric acid are known as isocitrates. (Wikipedia)	317.119	216.513	126.853	153.482	18.0527	2.56016	81.078	25.4939	34.7781	29.7753	23.8752	1.34834	1.40974	6.04744	1.40974	1.40974	17.9549	21.4479	1.5075	1.5075	15.2715	1.21087	1.21087	21.9396	82.7142	38.6939	63.6186	55.617	21.5191	29.8922	24.4355	35.1805	6.23078	35.1017	53.6298	72.653	79.823	75.3065	61.0512	145.252	14.9535	39.5092	27.4264	11.8306	27.4316
NAD	ECMDB00902	HMDB00902	C00003	NAD (or Nicotinamide adenine dinucleotide) is used extensively in glycolysis and the citric acid cycle of cellular respiration. The reducing potential stored in NADH can be converted to ATP through the electron transport chain or used for anabolic metabolism. ATP "energy" is necessary for an organism to live. Green plants obtain ATP through photosynthesis, while other organisms obtain it by cellu…	318.165	205.251	3.34728	116.677	135.379	2.56016	89.2445	4.56708	1.34834	26.0222	1.34834	1.34834	1.40974	1.40974	1.40974	1.40974	1.5075	1.5075	1.5075	1.5075	1.21087	1.21087	1.21087	2.03899	1.53598	1.53598	1.53598	1.53598	1.28584	1.28584	1.28584	1.28584	0.986047	0.986047	0.986047	0.986047	1.43585	1.43585	1.43585	1.43585	0.890551	0.890551	0.890551	0.890551	0.769853
Phosphoribosyl pyrophosphate	ECMDB00280	HMDB00280	C00119	Phosphoribosyl pyrophosphate (PRPP) is a pentosephosphate. The key substance in the biosynthesis of histidine, tryptophan, and purine and pyrimidine nucleotides. It is formed from ribose 5-phosphate by the enzyme ribose-phosphate diphosphokinase. It plays a role in transferring phosphate groups in several reactions. (Wikipedia)	256.605	172.081	253.864	198.629	193.725	2.56016	2.56016	123.319	35.1582	75.9073	81.1226	61.2338	11.1679	1.40974	74.1637	48.0207	1.5075	4.05088	1.5075	1.5075	1.21087	1.21087	1.21087	1.21087	1.53598	1.53598	1.84679	1.53598	1.28584	1.28584	1.28584	1.28584	0.986047	0.986047	38.0741	0.986047	1.43585	9.09972	19.5537	1.43585	2.29998	3.7677	0.890551	0.890551	5.66731
Citrulline	ECMDB00904	HMDB00904	C00327	Citrulline is an amino acid made from ornithine and carbamoyl phosphate in one of the central reactions in the urea cycle. It is also produced from arginine as a by-product of the reaction catalyzed by NOS family (NOS; EC 1.14.13.39). In this reaction arginine is first oxidized into N-hydroxyl-arginine, which is then further oxidized to citrulline concomitant with the release of nitric oxide.; EC…	208.108	3.34728	243.561	224.787	45.2108	2.56016	2.56016	97.3666	1.56887	1.34834	1.34834	1.34834	4.01685	22.975	1.40974	1.40974	1.5075	29.0937	11.1817	1.5075	1.21087	24.4129	36.1333	35.6336	1.53598	1.53598	1.53598	1.53598	1.28584	1.28584	1.28584	1.28584	0.986047	0.986047	0.986047	0.986047	1.43585	1.43585	1.43585	1.43585	0.890551	0.890551	0.890551	0.890551	0.769853
Deoxyribose 1-phosphate	ECMDB01351	HMDB01351	C00672	Deoxyribose 1-phosphate is an intermediate in the metabolism of Pyrimidine. It is a substrate for Purine nucleoside phosphorylase and Thymidine phosphorylase.	242.61	236.355	239.557	231.382	2.56016	49.5105	15.0981	46.8972	33.7598	26.8584	19.015	15.9341	29.7253	44.0158	50.287	1.40974	1.5075	35.0707	37.051	39.594	28.3346	22.3898	42.123	25.0323	1.53598	22.2248	6.98963	1.53598	26.6061	17.185	9.65906	19.6683	0.986047	0.986047	5.33678	3.07415	32.2957	24.9795	1.43585	19.6782	5.943	0.890551	8.52529	0.890551	0.769853
Deoxyribose 5-phosphate	ECMDB01031	HMDB01031	C00673	Deoxyribose 5-phosphate is a a metabolite in the pentose phosphate pathway. It can be generated from D-glyceraldehdye-3 phosphate via the enzyme 2-Deoxyribose 5-phosphate aldolase (DERA). Alternately Deoxyribose 5-phosphate can be converted to D-glyceraldehyde-3 phosphate that can then feed into the pentose phosphate pathway. Deoxyribose 5-phosphate can also be generated from 2-Deoxy-D-ribose via…	242.61	236.355	239.557	231.382	2.56016	49.5105	15.0981	46.8972	33.7598	26.8584	19.015	15.9341	29.7253	44.0158	50.287	1.40974	1.5075	35.0707	37.051	39.594	28.3346	22.3898	42.123	25.0323	1.53598	22.2248	6.98963	1.53598	26.6061	17.185	9.65906	19.6683	0.986047	0.986047	5.33678	3.07415	32.2957	24.9795	1.43585	19.6782	5.943	0.890551	8.52529	0.890551	0.769853
cis-Aconitic acid	ECMDB00072	HMDB00072	C00417	cis-Aconitic acid is an intermediate in the tricarboxylic acid cycle produced by the dehydration of citric acid. The enzyme aconitase (aconitate hydratase; EC 4.2.1.3) catalyses the stereo-specific isomerization of citrate to isocitrate via cis-aconitate in the tricarboxylic acid cycle	47.3856	12.915	91.669	63.2966	23.0897	2.56016	2.56016	23.4305	26.4545	1.34834	17.6591	15.7595	19.7026	27.9545	21.4269	10.6669	25.7705	26.741	63.017	61.4718	71.7333	54.9933	86.4964	59.6937	83.2256	61.4981	109.911	55.6392	64.6519	79.4027	67.7948	33.2322	65.2489	53.3259	66.0744	54.5016	55.3272	63.643	48.1222	41.0419	51.7842	55.5376	52.4123	59.0782	45.2367
Dehydroascorbic acid	ECMDB24062	HMDB01264	C00425		47.3856	12.915	91.669	63.2966	23.0897	2.56016	2.56016	23.4305	26.4545	1.34834	17.6591	15.7595	19.7026	27.9545	21.4269	10.6669	25.7705	26.741	63.017	61.4718	71.7333	54.9933	86.4964	59.6937	83.2256	61.4981	109.911	55.6392	64.6519	79.4027	67.7948	33.2322	65.2489	53.3259	66.0744	54.5016	55.3272	63.643	48.1222	41.0419	51.7842	55.5376	52.4123	59.0782	45.2367
D-Glyceraldehyde	ECMDB01051	HMDB01051	C02154	Glyceraldehyde is a triose monosaccharide with chemical formula C3H6O3. It is the simplest of all common aldoses. It is a sweet colorless crystalline solid that is an intermediate compound in carbohydrate metabolism. The word comes from combining glycerine and aldehyde, as glyceraldehyde is merely glycerine with one hydroxide changed to an aldehyde.	3.34728	3.34728	3.34728	3.34728	25.8216	35.6549	30.5093	2.56016	1.34834	1.34834	14.6132	1.34834	1.40974	1.40974	5.59399	1.40974	101.658	9.96397	1.5075	7.47901	25.0493	3.28801	4.26827	10.7996	35.3065	23.9475	63.8816	75.3332	62.8523	80.366	90.6062	87.7297	5.24681	20.8285	1.34221	14.1991	49.4053	43.4505	83.2991	50.4537	14.1729	15.0138	14.2677	37.5017	14.6987
3-Hydroxypropanoate	ECMDB21168	HMDB00700	C01013	3-Hydroxypropionic acid is a carboxylic acid. It is used in the production of various chemicals such as acrylates in industry. It can be produced by certain microbes . Its chemical structure is similar to L-serine.	3.34728	3.34728	3.34728	3.34728	25.8216	35.6549	30.5093	2.56016	1.34834	1.34834	14.6132	1.34834	1.40974	1.40974	5.59399	1.40974	101.658	9.96397	1.5075	7.47901	25.0493	3.28801	4.26827	10.7996	35.3065	23.9475	63.8816	75.3332	62.8523	80.366	90.6062	87.7297	5.24681	20.8285	1.34221	14.1991	49.4053	43.4505	83.2991	50.4537	14.1729	15.0138	14.2677	37.5017	14.6987
L-Lactic acid	ECMDB00190	HMDB00190	C00186	Lactic acid plays a role in several biochemical processes. E. coli produces lactic acid from pyruvate in a process of normal metabolism. The lactic acid produced by E. coli and other probiotics (mostly lactic acid bacteria) can lower the pH in mammalian host intestines and therefore, it inhibits the growth of proteolytic bacteria and have a beneficial effect on intestinal inflammation. (PMID 1513…	3.34728	3.34728	3.34728	3.34728	25.8216	35.6549	30.5093	2.56016	1.34834	1.34834	14.6132	1.34834	1.40974	1.40974	5.59399	1.40974	101.658	9.96397	1.5075	7.47901	25.0493	3.28801	4.26827	10.7996	35.3065	23.9475	63.8816	75.3332	62.8523	80.366	90.6062	87.7297	5.24681	20.8285	1.34221	14.1991	49.4053	43.4505	83.2991	50.4537	14.1729	15.0138	14.2677	37.5017	14.6987
3-Methyl-2-oxovaleric acid	ECMDB00491	HMDB00491	C03465	3-Methyl-2-oxovaleric acid is a metabolite of isoleucine in man, animals and bacteria. It is the alpha-keto acid analogue of isoleucine. 3-Methyl-2-oxovaleric acid is produced from isoleucine by cytosolic branched chain aminotransferase 1 (EC:2.6.1.42), whereupon it is further degraded by branched chain keto acid dehydrogenase E1 to 2-Methyl-1-hydroxybutyl-ThPP.	3.34728	3.34728	13.4844	8.2087	2.56016	2.56016	23.7186	2.56016	1.34834	1.34834	1.34834	1.34834	7.8543	1.40974	1.40974	5.4323	101.688	1.5075	1.5075	1.5075	1.21087	1.21087	1.21087	21.3854	1.53598	13.3206	1.53598	16.8588	28.7439	1.28584	17.6015	1.28584	25.3846	0.986047	0.986047	12.1732	1.43585	1.43585	1.43585	1.43585	14.4533	0.890551	0.890551	0.890551	0.769853
4-Trimethylammoniobutanoic acid	ECMDB24060	HMDB01161	C01181		45.8552	3.34728	61.1531	44.0927	2.56016	17.0124	2.56016	2.56016	1.34834	1.34834	3.73633	3.59078	2.58201	1.40974	3.75442	1.40974	1.59968	13.546	1.5075	1.5075	25.4629	31.5077	25.1052	22.4623	1.53598	35.8334	22.5942	1.53598	29.802	23.0343	25.0021	1.28584	66.3204	34.101	20.1681	52.5088	51.8677	1.43585	1.43585	32.9357	0.890551	31.0662	37.4197	44.4839	0.769853
Caproic acid	ECMDB24049	HMDB00535	C01585		3.34728	28.1133	3.34728	3.34728	2.56016	19.94	2.56016	12.798	1.34834	19.6904	10.275	1.34834	9.02467	22.8029	1.40974	29.155	1.5075	1.5075	1.5075	30.7586	56.0238	63.2063	1.21087	46.4291	58.3401	15.5342	37.7214	31.5924	1.28584	1.28584	1.28584	3.11997	43.7076	50.0183	55.1835	65.1739	29.0219	8.7834	1.43585	1.43585	44.7992	35.7341	0.890551	41.0489	44.1649
3-Sulfinoalanine	ECMDB00996	HMDB00996	C00606	3-Sulfinoalanine or cysteinesulfinic acid is a N-methyl-D-aspartate agonist. It is a prodcut of cysteine dioxygenase or CDO [EC 1.13.11.20]. The oxidative catabolism of cysteine to cysteinesulfinate by CDO represents an irreversible loss of cysteine from the free amino acid pool. Once generated, cysteinesulfinate is shuttled into several pathways including hypotaurine/taurine synthesis, sulfite/s…	21.3613	3.34728	34.3729	12.1637	2.56016	2.56016	2.56016	2.56016	1.34834	29.6257	30.1476	41.2974	1.40974	1.40974	1.40974	16.781	1.5075	1.5075	1.5075	22.1673	14.0638	1.21087	1.21087	1.21087	29.5195	30.7258	1.53598	52.5432	60.5026	80.7794	67.1591	82.5706	2.66775	0.986047	0.986047	0.986047	51.7924	53.7057	59.4323	52.7838	7.5541	0.890551	0.890551	8.85782	13.737
Niacinamide	ECMDB01406	HMDB01406	C00153	Nicotinamide, also known as niacinamide and nicotinic acid amide, is the amide of nicotinic acid (vitamin B3). Nicotinamide is a water-soluble vitamin and is part of the vitamin B group. In cells, niacin is incorporated into nicotinamide adenine dinucleotide (NAD) and nicotinamide adenine dinucleotide phosphate (NADP), although the pathways for nicotinamide and nicotinic acid are very similar. NA…	94.8418	3.34728	13.8519	3.34728	9.99706	2.56016	2.56016	2.56016	1.34834	1.34834	4.5386	1.34834	1.40974	10.0137	5.26743	1.40974	1.5075	1.5075	1.5075	1.5075	7.5544	1.21087	1.21087	1.21087	1.53598	1.53598	16.3531	23.6815	16.44	1.28584	15.2857	1.28584	0.986047	0.986047	0.986047	0.986047	86.4081	1.43585	1.43585	1.43585	0.890551	0.890551	0.890551	31.2757	0.769853
S-Adenosylmethioninamine	ECMDB00988	HMDB00988	C01137	S-Adenosylmethioninamine is a biological sulfonium compound known as the major biological methyl donor. It is also a donor of methylene groups, amino groups, ribosyl groups and aminopropyl groups (PMID 15130560). S-Adenosylmethioninamine is a prodcut of enzyme adenosylmethionine decarboxylase [EC 4.1.1.50] in methionine metabolism pathway (KEGG).	3.34728	3.34728	3.34728	3.34728	2.56016	2.56016	2.56016	2.56016	1.34834	1.34834	16.8106	1.34834	1.40974	1.40974	1.40974	14.6605	1.5075	1.5075	1.5075	1.5075	1.21087	1.21087	1.21087	28.5837	1.53598	1.53598	1.53598	1.53598	1.28584	41.8418	45.1728	42.3982	0.986047	0.986047	0.986047	12.2774	1.43585	75.3345	1.43585	1.43585	0.890551	0.890551	0.890551	0.890551	0.769853
Dihydroxyacetone phosphate	ECMDB01473	HMDB01473	C00111	Dihydroxyacetone phosphate is integral to the glycolysis metabolic pathway, and is one of the two products of breakdown of fructose 1,6-bisphosphate, along with glyceraldehyde 3-phosphate. It is rapidly and reversibly isomerised to glyceraldehyde 3-phosphate.	85.6042	120.567	149.442	51.6762	61.2637	2.56016	57.5485	20.1357	17.1627	1.34834	30.3358	1.34834	1.40974	1.40974	1.40974	28.9992	33.7195	22.6424	23.7513	44.9268	11.4237	15.013	24.7833	25.2137	30.8165	1.53598	34.874	43.4074	1.28584	1.28584	1.28584	1.28584	0.986047	0.986047	0.986047	0.986047	1.43585	4.7302	1.43585	35.8545	8.72629	0.890551	0.890551	10.8312	4.25143
Phenyllactic acid	ECMDB21426	HMDB00779	C01479	Phenyllactic acid is a lactic acid in which one of the methyl hydrogens is substituted by a phenyl group. Phenyllactic acid (or 3-phenyllactic acid) has two stereoisomers: (R)-3-phenyllactic acid and (S)-3-phenyllactic acid. (ChEBI) Phenyllactic acid is also similar in structure to the amino acid phenylalanine, except with the amino group in phenylalanine replaced by a hydroxyl group. (inferred f…	3.34728	3.34728	3.34728	3.34728	2.56016	12.8744	2.56016	2.56016	1.34834	1.34834	1.34834	1.34834	1.40974	1.40974	1.40974	1.40974	1.5075	1.5075	1.5075	1.5075	1.21087	1.21087	1.21087	1.21087	1.53598	1.53598	1.53598	1.53598	1.28584	1.28584	1.28584	1.28584	0.986047	19.9373	0.986047	21.7922	1.43585	1.43585	1.43585	1.43585	32.0428	26.8361	30.2385	25.7705	33.5335
Tetrahydrofolic acid	ECMDB01846	HMDB01846	C00101	Tetrahydrofolate is a soluble coenzyme (vitamin B9) that is synthesized de novo by plants and microorganisms, and absorbed from the diet by animals. It is composed of three distinct parts: a pterin ring, a p-ABA (p-aminobenzoic acid) and a polyglutamate chain with a number of residues varying between 1 and 8. Only the tetra-reduced form of the molecule serves as a coenzyme for C1 transfer reactio…	3.34728	3.34728	57.9317	3.34728	2.56016	2.56016	2.56016	2.56016	1.34834	1.34834	1.34834	1.34834	1.40974	1.40974	1.40974	1.40974	1.5075	1.5075	1.5075	1.5075	38.4272	1.21087	1.21087	1.21087	64.8844	31.2559	1.53598	47.008	1.28584	17.3334	1.28584	2.06494	0.986047	0.986047	0.986047	0.986047	47.764	1.43585	1.43585	1.43585	0.890551	0.890551	0.890551	0.890551	0.769853
Adenosine triphosphate	ECMDB00538	HMDB00538	C00002	Adenosine-5'-triphosphate (ATP) is a multifunctional nucleotide that plays an important role in cell biology as a coenzyme, that is, the "molecular unit of currency" of intracellular energy transfer. ATP transports chemical energy within cells for metabolism. It is an energy source produced during photosynthesis and cellular respiration and consumed by many enzymes and a multitude of cellular pro…	3.34728	3.34728	3.34728	12.1655	19.8356	2.56016	63.1352	2.56016	1.34834	42.0303	29.7392	11.024	16.6256	1.40974	20.812	1.40974	1.5075	15.6687	1.5075	1.5075	40.1779	15.899	1.21087	1.21087	47.0813	1.53598	2.14922	1.53598	1.28584	1.28584	1.28584	1.28584	0.986047	0.986047	0.986047	4.42504	1.43585	2.27023	1.43585	1.43585	8.7685	0.890551	14.1382	4.13706	6.06525
dGTP	ECMDB01440	HMDB01440	C00286	dGTP is one of the two purine nucleotides that are used to synthesize DNA. It is an intermediate in purine metabolism pathway. It is a product of anaerobic ribonucleoside-triphosphate reductase (EC:1.17.4.2) and a substrate of deoxyguanosine triphosphate triphosphohydrolase (EC:3.1.5.1). (KEGG)	3.34728	3.34728	3.34728	12.1655	19.8356	2.56016	63.1352	2.56016	1.34834	42.0303	29.7392	11.024	16.6256	1.40974	20.812	1.40974	1.5075	15.6687	1.5075	1.5075	40.1779	15.899	1.21087	1.21087	47.0813	1.53598	2.14922	1.53598	1.28584	1.28584	1.28584	1.28584	0.986047	0.986047	0.986047	4.42504	1.43585	2.27023	1.43585	1.43585	8.7685	0.890551	14.1382	4.13706	6.06525
Deoxyuridine	ECMDB00012	HMDB00012	C00526	2'-Deoxyuridine is a naturally occurring nucleoside. It is similar in chemical structure to uridine, but without the 2'-hydroxyl group. It is considered to be an antimetabolite that is converted to deoxyuridine triphosphate during DNA synthesis.	3.34728	3.34728	3.34728	3.34728	2.56016	2.56016	2.56016	2.56016	1.34834	1.34834	1.34834	1.34834	1.40974	1.40974	1.40974	1.40974	1.68486	1.5075	1.5075	1.5075	8.86347	1.21087	1.21087	1.21087	10.542	1.53598	1.53598	1.53598	32.2748	34.8522	33.2448	28.3437	11.4605	14.3639	13.4515	0.986047	45.1864	37.6578	36.6493	60.0772	0.890551	0.890551	7.10103	9.88806	0.769853
Thymidine	ECMDB00273	HMDB00273	C00214	Thymidine is non-toxic and is a naturally occurring compound that exists in all living organisms and DNA viruses. 25% of DNA is composed of thymidine. RNA does not have thymidine and has uridine instead. Thymidine is a chemical compound which is a pyrimidine nucleoside. Thymidine is the DNA base T, which pairs with adenosine in double stranded DNA.	3.34728	3.34728	3.34728	3.34728	64.6338	2.56016	2.56016	28.998	56.2466	1.34834	10.1023	30.2462	45.9758	34.809	31.3357	27.5408	1.5075	36.9751	42.4672	1.5075	1.21087	1.21087	1.21087	1.21087	1.53598	1.53598	1.53598	1.53598	1.28584	1.28584	1.9847	1.41025	0.986047	0.986047	0.986047	0.986047	1.43585	1.43585	1.43585	1.43585	0.890551	0.890551	0.890551	0.890551	0.769853
7,8-Dihydropteroic acid	ECMDB01412	HMDB01412	C00921	7,8-dihydropteroate is an intermediate product in dihydrofolate synthesis. It occurs via the enzymic catalysis of the reaction of 2-amino-4-hydroxy-6-hydroxymethyl-7,8-dihydropteridine pyrophosphate with p-aminobenzoate. The enzymes 6-hydroxymethylpterin pyrophosphokinase (EC 2.7.6.3, HPPK) and dihydropteroate synthase (EC 2.5.1.15, DHPS) catalyze sequential steps in folate biosynthesis.	3.34728	3.34728	3.34728	3.34728	2.56016	2.56016	2.56016	2.56016	1.34834	1.34834	1.34834	1.34834	1.40974	1.40974	1.40974	1.40974	1.5075	1.5075	1.5075	1.5075	1.21087	1.21087	1.21087	1.21087	1.53598	1.53598	1.53598	1.53598	1.28584	1.28584	1.28584	1.28584	0.986047	0.986047	0.986047	0.986047	59.4313	1.43585	1.43585	1.43585	0.890551	0.890551	0.890551	0.890551	0.769853
Oxalacetic acid	ECMDB00223	HMDB00223	C00036	Oxaloacetic acid, also known as oxosuccinic acid or oxalacetic acid, is a four-carbon dicarboxylic acid appearing as an intermediate of the citric acid cycle. In vivo, oxaloacetate (the ionized form of oxaloacetic acid) is formed by the oxidation of L-malate, catalyzed by malate dehydrogenase, and reacts with Acetyl-CoA to form citrate, catalyzed by citrate synthase.(wikipedia) A class of ketodic…	99.8561	65.7613	63.7585	103.143	21.7491	2.56016	2.56016	21.7037	1.34834	24.4774	1.34834	1.34834	1.40974	2.50878	1.40974	1.40974	1.5075	1.5075	1.5075	1.5075	1.21087	1.21087	13.747	11.2881	35.9055	1.53598	30.8226	25.1197	1.28584	1.28584	15.4836	28.9954	3.70537	11.6264	24.2738	34.7627	24.367	1.43585	1.43585	58.1999	0.890551	0.890551	0.890551	0.890551	0.769853
Phosphoserine	ECMDB00272	HMDB00272	C01005	Phosphoserine is phosphoric acid ester of serine. As a constituent (residue) of proteins, its side chain can undergo O-linked glycosylation. It is one of three amino acid residues that are commonly phosphorylated by kinases during cell signalling. Phosphorylated serine residues are often referred to as phosphoserine.	3.34728	3.34728	3.34728	3.34728	2.56016	2.56016	2.56016	2.56016	14.2242	8.70559	6.39473	15.8466	1.40974	1.40974	1.40974	10.4844	47.8722	7.2559	1.5075	1.5075	1.21087	14.7773	14.7537	1.21087	1.53598	1.53598	28.2436	40.3299	36.7261	1.28584	1.28584	47.5408	13.3457	13.3372	11.5897	16.4681	45.9693	48.7759	27.4359	42.6297	9.8112	0.890551	20.2533	0.890551	11.3213
Guanosine triphosphate	ECMDB01273	HMDB01273	C00044	Guanosine triphosphate (GTP) is a guanine nucleotide containing three phosphate groups esterified to the sugar moiety. GTP functions as a carrier of phosphates and pyrophosphates involved in channeling chemical energy into specific biosynthetic pathways. GTP activates the signal transducing G proteins which are involved in various cellular processes including proliferation, differentiation, and a…	3.34728	3.34728	3.34728	3.34728	2.56016	2.56016	2.56016	2.56016	1.34834	1.34834	1.34834	1.34834	1.40974	1.40974	1.40974	1.40974	1.5075	1.5075	1.5075	1.5075	1.21087	2.01453	1.21087	1.21087	53.1238	1.53598	14.9109	1.53598	1.28584	1.28584	1.28584	1.28584	12.1651	26.4545	35.9831	4.85737	1.43585	1.43585	1.43585	1.43585	35.3846	27.4804	0.890551	10.5467	19.56
Glyoxylic acid	ECMDB00119	HMDB00119	C00048	Glyoxylic acid or oxoacetic acid is an organic compound that is both an aldehyde and a carboxylic acid. It is an intermediate of the glyoxylate cycle, which enables certain organisms to convert fatty acids into carbohydrates.The conjugate base of gloxylic acid is known as glyoxylate. This compound is an intermediate of the glyoxylate cycle, which enables organisms, such as bacteria, fungi and pla…	3.34728	3.34728	3.34728	3.34728	2.56016	2.56016	2.56016	2.56016	16.6719	1.34834	1.34834	1.34834	15.257	1.40974	1.40974	35.9224	1.5075	58.5243	1.5075	1.5075	1.21087	1.21087	1.21087	1.21087	1.53598	1.53598	1.53598	1.53598	1.28584	1.28584	2.11656	1.28584	0.986047	0.986047	0.986047	0.986047	1.43585	1.43585	1.43585	1.43585	0.890551	1.39015	0.890551	0.890551	0.769853
Protoporphyrinogen IX	ECMDB01097	HMDB01097	C01079	Protoporphyrinogen IX is an intermediate in heme biosynthesis. It is a porphyrinogen in which 2 pyrrole rings each have one methyl and one propionate side chain and the other two pyrrole rings each have one methyl and one vinyl side chain. 15 isomers are possible but only one, type IX, occurs naturally. Protoporphyrinogen is produced by oxidative decarboxylation of coproporphyrinogen.	124.993	3.34728	3.34728	3.34728	2.56016	9.98566	3.88441	2.56016	1.34834	1.34834	1.34834	1.34834	1.40974	1.40974	1.40974	1.40974	1.5075	2.55619	1.719	1.5075	1.21087	1.21087	1.21087	3.32566	1.53598	1.53598	7.79495	1.53598	1.28584	1.28584	1.28584	1.28584	0.986047	0.986047	0.986047	0.986047	1.43585	1.43585	1.43585	1.43585	0.890551	0.890551	3.00775	0.890551	0.769853
Adenosine monophosphate	ECMDB00045	HMDB00045	C00020	Adenosine monophosphate, also known as 5'-adenylic acid and abbreviated AMP, is a nucleotide that is found in RNA. It is an ester of phosphoric acid with the nucleoside adenosine. AMP consists of the phosphate group, the pentose sugar ribose, and the nucleobase adenine. AMP can be produced during ATP synthesis by the enzyme adenylate kinase. AMP has recently been approved as a 'Bitter Blocker' ad…	3.34728	3.34728	10.0505	3.34728	22.8361	9.74846	27.047	2.56016	1.34834	1.34834	1.34834	1.34834	1.40974	1.40974	42.3573	4.35984	1.5075	52.6903	32.213	1.5075	7.04819	1.21087	5.22014	2.29709	1.53598	9.85078	4.22733	1.53598	1.28584	1.28584	1.28584	1.28584	0.986047	0.986047	0.986047	0.986047	1.43585	1.43585	1.43585	1.43585	0.890551	0.890551	3.23341	0.890551	0.769853
Nicotinamide ribotide	ECMDB00229	HMDB01132	C01185	Nicotinamide ribotide (NMN) is an important intermediate metabolite in the nicotinate and nicotinamide metabolism pathway. Nicotinamide is directly converted to NMN by nicotinamide phosphoribosyltransferase (NAMPT, EC 2.4.2.12). The enzyme nicotinamide mononucleotide adenylyltransferase (NMNAT, EC 2.7.7.1), a member of the nucleotidyltransferase alpha/beta-phosphodiesterase superfamily, catalyzes…	3.34728	3.34728	3.34728	3.34728	59.9457	2.56016	85.8163	2.56016	1.34834	1.34834	1.34834	1.34834	1.40974	1.40974	1.40974	1.40974	1.5075	1.5075	1.5075	1.5075	1.21087	1.21087	1.21087	1.21087	1.53598	1.53598	1.53598	1.53598	1.28584	1.28584	1.28584	1.28584	0.986047	0.986047	0.986047	0.986047	1.43585	1.43585	1.43585	1.43585	0.890551	0.890551	0.890551	0.890551	0.769853
N-Acetylmannosamine	ECMDB01129	HMDB01129	C00645	N-Acetylmannosamine is a monosaccharide that is used as a precursor in the chemical or enzymatic synthesis of the neuraminic acids found in glycolipids and glycoproteins.	31.7377	5.32586	3.34728	11.1495	2.56016	2.56016	2.56016	2.56016	1.34834	1.34834	1.34834	1.34834	1.40974	1.40974	1.40974	1.40974	1.5075	1.5075	1.5075	1.5075	1.21087	1.21087	1.21087	1.21087	1.53598	2.08264	1.53598	3.31703	42.4929	20.3586	22.0539	24.7356	6.83449	0.986047	0.986047	1.2335	28.7537	15.4843	41.7016	31.1097	4.94955	3.7022	0.890551	0.890551	9.15405
4-Hydroxy-L-proline	ECMDB24088	HMDB06055	C01015		3.34728	3.34728	3.34728	3.34728	2.56016	6.92844	2.56016	3.31541	1.34834	1.34834	1.34834	1.34834	1.40974	1.40974	1.68478	1.40974	1.5075	1.5075	1.5075	1.5075	1.21087	1.21087	1.21087	1.21087	1.53598	1.53598	1.53598	1.53598	32.1729	29.8211	31.8294	42.3791	0.986047	4.59518	0.986047	0.986047	22.0326	27.1658	1.43585	30.4081	0.890551	0.890551	0.890551	0.890551	0.769853
5-Aminolevulinic acid	ECMDB01149	HMDB01149	C00430	5-Aminolevulinic acid is an intermediate in heme synthesis. This is the first compound in the porphyrin synthesis pathway. It is produced by the enzyme ALA synthase, from glycine and succinyl CoA. This reaction is known as the Shemin pathway.	3.34728	3.34728	3.34728	3.34728	2.56016	6.92844	2.56016	3.31541	1.34834	1.34834	1.34834	1.34834	1.40974	1.40974	1.68478	1.40974	1.5075	1.5075	1.5075	1.5075	1.21087	1.21087	1.21087	1.21087	1.53598	1.53598	1.53598	1.53598	32.1729	29.8211	31.8294	42.3791	0.986047	4.59518	0.986047	0.986047	22.0326	27.1658	1.43585	30.4081	0.890551	0.890551	0.890551	0.890551	0.769853
L-Glutamic-gamma-semialdehyde	ECMDB01305	HMDB02104	C01165	Glutamic gamma-semialdehyde is the metabolic precursor for proline biosynthesis. The conversion from L-Glutamate, an ATP- and NADPH-dependent reaction, is catalyzed by the enzyme Delta-1-pyrroline-5-carboxylate synthetase (P5CS) (OMIM 138250). L-Glutamic-gamma-semialdehyde can also be converted to or be formed from the amino acids L-ornithine (EC 2.6.1.13) and L-proline (EC 1.5.99.8 and EC 1.5.1.…	3.34728	3.34728	3.34728	3.34728	2.56016	6.92844	2.56016	3.31541	1.34834	1.34834	1.34834	1.34834	1.40974	1.40974	1.68478	1.40974	1.5075	1.5075	1.5075	1.5075	1.21087	1.21087	1.21087	1.21087	1.53598	1.53598	1.53598	1.53598	32.1729	29.8211	31.8294	42.3791	0.986047	4.59518	0.986047	0.986047	22.0326	27.1658	1.43585	30.4081	0.890551	0.890551	0.890551	0.890551	0.769853
L-Cysteine	ECMDB00574	HMDB00574	C00097	Cysteine is a naturally occurring, sulfur-containing amino acid that is found in most proteins, although only in small quantities. Cysteine is unique amongst the twenty natural amino acids as it contains a thiol group. Thiol groups can undergo oxidation/reduction (redox) reactions; when cysteine is oxidized it can form cystine, which is two cysteine residues joined by a disulfide bond. This react…	51.2942	68.7431	39.634	3.34728	2.56016	20.8227	54.355	2.56016	31.6148	1.34834	15.8348	34.7407	1.40974	10.9893	1.40974	1.40974	17.4821	1.5075	1.5075	27.9508	23.7466	24.7207	23.9977	21.1158	50.4832	35.1288	42.8674	1.53598	1.28584	16.2613	20.721	1.28584	20.4125	22.9971	25.3437	0.986047	24.8284	18.3089	16.8604	30.3966	15.0717	12.5507	11.0298	2.24308	0.769853
Caprylic acid	ECMDB00482	HMDB00482	C06423	Caprylic acid belongs to the class of Straight Chain Fatty Acids. These are fatty acids with a straight aliphatic chain. (inferred from compound structure)Caprylic acid is invovled in Biosynthesis of alkaloids derived from terpenoid and polyketide, Biosynthesis of plant secondary metabolites, and Fatty acid biosynthesis. (KEGG)Caprylic acid is the common name for the eight-carbon saturated fatty …	3.34728	3.34728	3.34728	3.34728	2.56016	2.56016	2.56016	2.56016	1.34834	1.34834	1.34834	1.34834	1.68993	1.40974	1.40974	1.40974	1.5075	1.5075	1.5075	1.5075	1.21087	1.30605	1.21087	1.21087	1.53598	1.53598	1.53598	1.53598	23.4142	12.6981	23.7315	7.48541	0.986047	0.986047	0.986047	1.16999	46.8826	17.0364	15.1371	3.14969	0.890551	3.74722	0.890551	0.890551	5.75465
Porphobilinogen	ECMDB00245	HMDB00245	C00931	Porphobilinogen is a pyrrole involved in porphyrin metabolism. -- Wikipedia; It consists of a pyrrole ring with acetyl, propionyl, and aminomethyl side chains; It is a key monopyrrolic intermediate in porphyrin, chlorophyll and vitamin B12 biosynthesis. Porphobilinogen is generated by the enzyme ALA dehydratase by combining two molecules of dALA together, and converted into hydroxymethyl bilane b…	3.34728	3.34728	3.34728	3.34728	2.56016	2.56016	2.56016	4.8638	1.34834	1.34834	1.34834	1.34834	1.40974	1.40974	1.40974	1.40974	1.5075	1.5075	1.5075	1.5075	1.21087	1.21087	1.21087	1.21087	1.53598	1.53598	1.53606	1.53598	25.8073	20.4859	21.2446	1.28584	21.553	22.4141	22.0489	23.5292	42.6224	1.43585	1.43585	44.5529	0.890551	14.0858	0.890551	0.890551	16.6819
12(S)-HPETE	ECMDB24087	HMDB04243	C05965		3.34728	3.34728	95.9562	3.34728	2.56016	2.56016	2.56016	2.56016	1.34834	1.34834	1.34834	1.34834	1.40974	12.7169	1.40974	1.40974	1.5075	1.5075	1.5075	1.5075	1.21087	1.21087	1.21087	3.17309	1.53598	1.53598	1.53598	1.53598	1.28584	1.28584	1.28584	1.28584	0.986047	0.986047	0.986047	0.986047	1.43585	1.43585	1.43585	1.43585	0.890551	0.890551	0.890551	0.890551	0.769853
Leukotriene B4	ECMDB24058	HMDB01085	C02165		3.34728	3.34728	95.9562	3.34728	2.56016	2.56016	2.56016	2.56016	1.34834	1.34834	1.34834	1.34834	1.40974	12.7169	1.40974	1.40974	1.5075	1.5075	1.5075	1.5075	1.21087	1.21087	1.21087	3.17309	1.53598	1.53598	1.53598	1.53598	1.28584	1.28584	1.28584	1.28584	0.986047	0.986047	0.986047	0.986047	1.43585	1.43585	1.43585	1.43585	0.890551	0.890551	0.890551	0.890551	0.769853
5-Thymidylic acid	ECMDB01227	HMDB01227	C00364	5-Thymidylic acid is a thymine nucleotide. Also known as thymidine monophosphate, and abbreviated TMP, is a nucleotide that is found in DNA. It is an ester of phosphoric acid with the nucleoside thymidine. TMP consists of a phosphate group, esterified to the the pentose sugar deoxyribose moiety, and the nucleobase thymine.	95.2504	80.9808	3.34728	3.34728	2.56016	2.56016	2.56016	2.56016	1.34834	1.34834	2.65664	1.34834	5.34052	1.40974	1.40974	1.40974	1.5075	1.5075	1.5075	1.5075	1.21087	1.21087	1.21087	1.21087	1.53598	26.4557	1.53598	1.53598	1.28584	1.28584	6.40234	1.28584	0.986047	0.986047	0.986047	10.0484	1.43585	1.43585	7.33972	5.69703	0.890551	9.59872	1.11355	0.890551	4.34509
D-Lactaldehyde	ECMDB06458	HMDB06458	C00937	D- and L-lactaldehyde are also good substrates for aldose reductase. The aldose reductase-catalyzed reduction of methylglyoxal produces 95% acetol, 5% D-lactaldehyde. (PMID: 1537826)	3.34728	3.34728	18.3091	68.8259	2.56016	2.56016	2.56016	56.6964	13.143	1.34834	1.34834	1.34834	1.40974	1.40974	1.40974	39.9255	1.5075	1.5075	23.8226	1.5075	1.21087	1.21087	27.229	9.26433	1.53598	1.53598	1.53598	1.53598	18.4239	13.5914	1.28584	1.28584	8.10413	0.986047	0.986047	0.986047	15.9168	1.43585	5.85433	14.9573	0.890551	0.890551	1.62076	5.82193	0.769853
Lactaldehyde	ECMDB03052	HMDB03052	C00424	L-lactaldehyde is an intermediate metabolite in the pyruvate metabolism pathway. L-lactaldehyde is irreversibly produced from pyruvaldehyde via the enzyme aldehyde reductase (EC:1.1.1.21) which is then irreversibly converted to propylene glycol via aldehyde reductase (EC:1.1.1.21).	3.34728	3.34728	18.3091	68.8259	2.56016	2.56016	2.56016	56.6964	13.143	1.34834	1.34834	1.34834	1.40974	1.40974	1.40974	39.9255	1.5075	1.5075	23.8226	1.5075	1.21087	1.21087	27.229	9.26433	1.53598	1.53598	1.53598	1.53598	18.4239	13.5914	1.28584	1.28584	8.10413	0.986047	0.986047	0.986047	15.9168	1.43585	5.85433	14.9573	0.890551	0.890551	1.62076	5.82193	0.769853
Propionic acid	ECMDB00237	HMDB00237	C00163	Propionic acid (PA) is a naturally-occurring carboxylic acid with chemical formula CH3CH2COOH. It is a clear liquid with a pungent odor. The anion CH3CH2COO	3.34728	3.34728	18.3091	68.8259	2.56016	2.56016	2.56016	56.6964	13.143	1.34834	1.34834	1.34834	1.40974	1.40974	1.40974	39.9255	1.5075	1.5075	23.8226	1.5075	1.21087	1.21087	27.229	9.26433	1.53598	1.53598	1.53598	1.53598	18.4239	13.5914	1.28584	1.28584	8.10413	0.986047	0.986047	0.986047	15.9168	1.43585	5.85433	14.9573	0.890551	0.890551	1.62076	5.82193	0.769853
Gluconolactone	ECMDB00150	HMDB00150	C00198	Gluconolactone is a lactone or oxidized derivative of glucose. Gluconolactone is a polyhydroxy acid (PHA) that is capable of chelating metals and may also function by scavenging free radicals. When dissolved in water, it is partially hydrolysed to gluconic acid, with the balance between the lactone form and the acid form established as a chemical equilibrium. The rate of hydrolysis of gluconolact…	3.34728	10.4596	3.34728	8.60569	2.56016	2.56016	17.3114	3.63185	1.34834	1.34834	1.34834	1.34834	1.40974	1.40974	1.40974	1.40974	1.70438	1.5075	1.5075	1.5075	2.07132	1.21087	1.21087	1.21087	1.53598	1.53598	1.53598	1.53598	36.2702	27.2289	36.3393	1.28584	0.986047	2.28078	0.986047	0.986047	1.43585	18.635	5.11903	1.43585	0.890551	0.890551	0.890551	0.890551	0.769853
Retinol	ECMDB21660	HMDB00305	C00473	Retinol is also known as Vitamin A. In E. coli, retinol can be oxidized to retinal in a reversible reaction catalyzed by alcohol dehydrogenases (EC 1.1.1.1) such as those encoded by E. coli genes frmA and adhP. This reaction also reduces NAD+ to NADH. (KEGG)	79.0286	3.34728	91.318	3.34728	2.56016	2.56016	2.56016	2.56016	1.34834	1.34834	1.34834	1.34834	1.40974	1.40974	1.40974	1.40974	1.5075	1.5075	1.5075	1.5075	1.21087	1.21087	1.21087	1.21087	1.53598	1.53598	1.53598	1.53598	1.28584	1.28584	1.28584	1.28584	0.986047	0.986047	0.986047	0.986047	1.43585	1.43585	1.43585	1.43585	0.890551	0.890551	0.890551	0.890551	0.769853
Homocysteine	ECMDB24053	HMDB00742	C05330		3.34728	3.34728	3.34728	3.34728	2.56016	2.56016	2.56016	2.56016	1.34834	1.34834	1.34834	1.34834	1.40974	1.40974	1.40974	1.40974	1.5075	1.5075	1.5075	1.5075	1.21087	1.21087	1.21087	1.21087	12.8481	1.53598	1.53598	1.53598	1.28584	1.28584	1.28584	1.28584	0.986047	0.986047	25.1344	0.986047	1.43585	1.43585	1.43585	1.43585	0.890551	6.42524	0.890551	15.826	0.769853
5'-Methylthioadenosine	ECMDB01173	HMDB01173	C00170	5-Methylthioadenosine is a normal metabolite in Cysteine and methionine metabolism. Spermidine synthase (putrescine aminopropyltransferase)(EC:2.5.1.16) catalyzes the its formation and it is then converted to 5-Methylthio-D-ribose via S-adenosylhomocysteine/5'-methylthioadenosine nucleosidase [EC:3.2.2.9]. (KEGG)	3.34728	3.34728	3.34728	3.34728	2.56016	2.56016	2.56016	2.56016	1.34834	1.34834	1.34834	1.34834	1.40974	1.40974	1.40974	1.40974	5.11351	1.5075	1.5075	1.5075	1.21087	1.21087	1.21087	1.21087	1.53598	1.53598	3.02742	1.53598	24.6341	15.0832	6.65282	7.6797	0.986047	0.986047	0.986047	0.986047	3.01206	7.11673	36.4307	20.5069	0.890551	0.890551	0.890551	4.14805	2.62724
Thiamine	ECMDB00235	HMDB00235	C00378	Thiamine or thiamin, also known as vitamin B1, is a colorless compound with the chemical formula C12H17N4OS. It is soluble in water and insoluble in alcohol. Thiamine decomposes if heated. Thiamine was first discovered by Umetaro Suzuki in Japan when researching how rice bran cured patients of Beriberi. Thiamine plays a key role in intracellular glucose metabolism. Thiamine plays an important rol…	3.34728	3.34728	3.34728	3.34728	2.56016	2.56016	2.56016	2.56016	1.34834	1.34834	1.34834	1.34834	1.40974	1.40974	1.40974	1.40974	1.5075	1.5075	1.5075	1.5075	1.21087	1.21087	1.21087	1.21087	1.53598	1.53598	1.53598	1.53598	1.28584	1.28584	1.28584	1.28584	11.6485	6.38145	3.33496	0.986047	3.91177	11.1194	1.43585	34.783	0.890551	0.890551	0.890551	0.890551	0.769853
Quinolinic acid	ECMDB00232	HMDB00232	C03722	Quinolinic acid is a dicarboxylic acid. It may be prepared by the oxidation of quinoline, either electrochemically, or with acidic hydrogen peroxide. (Wikipedia)	3.34728	3.34728	3.34728	3.34728	2.56016	20.4971	59.7729	16.8075	10.429	5.53785	1.34834	1.34834	1.40974	1.40974	1.40974	1.40974	4.47841	1.5075	2.93028	1.5075	1.21087	1.21087	1.21087	1.21087	5.25382	1.53598	1.53598	18.4543	11.2149	11.0575	16.6749	10.8071	0.986047	0.986047	0.986047	0.986047	4.59789	1.43585	1.43585	1.43585	1.29758	0.890551	0.890551	0.890551	1.01101
Glycineamideribotide	ECMDB01567	HMDB02022	C03838	Glycinamidoribotide conversion to N-formylglycinamide ribonucleotide is the third reaction of the de novo purine biosynthesis, a reaction catalyzed by the enzyme glycinamide ribonucleotide transformylase (EC 2.1.2.2). Glycinamide ribonucleotide (GAR) synthetase catalyzes the conversion of phosphoribosylamine, glycine, and MgATP to glycinamide ribonucleotide. (PMID: 2182115)	3.34728	3.34728	3.34728	3.34728	2.56016	2.56016	2.56016	2.56016	1.34834	1.34834	1.34834	11.2213	1.40974	1.40974	1.40974	1.40974	1.5075	3.71094	9.2868	1.5075	12.7575	1.21087	1.21087	1.21087	34.0795	1.53598	1.53598	1.53598	22.4527	1.28584	1.28584	1.28584	0.986047	7.68161	10.2128	0.986047	1.43585	10.3945	7.02118	19.0595	4.88031	0.890551	0.890551	0.890551	0.769853
Dihydrothymine	ECMDB00079	HMDB00079	C00906	Dihydrothymine is an intermediate breakdown product of thymine. Dihydropyrimidine dehydrogenase catalyzes the reduction of thymine to 5, 6-dihydrothymine then dihydropyrimidinase hydrolyzes 5, 6-dihydrothymine to N-carbamyl-b-alanine. Finally, beta-ureidopropionase catalyzes the conversion of N-carbamyl-b-alanine to beta-alanine.	3.34728	3.34728	3.34728	3.34728	2.56016	2.56016	2.56016	22.5236	7.50448	10.68	1.34834	1.34834	1.40974	1.59406	1.40974	1.40974	1.5075	1.5075	1.5075	21.3571	1.21087	15.4468	26.8107	11.3892	1.53598	1.53598	1.53598	1.53598	1.28584	1.28584	1.28584	1.28584	0.986047	0.986047	0.986047	0.986047	1.43585	1.43585	1.43585	1.43585	0.890551	0.890551	0.890551	0.890551	0.769853
Capric acid	ECMDB24048	HMDB00511	C01571		3.34728	41.9145	3.34728	3.34728	55.5824	2.56016	2.56016	2.56016	1.34834	1.34834	1.34834	1.34834	1.40974	1.40974	1.40974	1.40974	1.5075	1.5075	1.5075	1.5075	1.21087	1.21087	1.21087	1.21087	1.53598	1.53598	1.53598	6.09439	1.28584	1.28584	1.28584	1.28584	0.986047	0.986047	0.986047	0.986047	1.43585	1.43585	1.43585	1.43585	0.890551	4.23404	0.890551	0.890551	0.769853
Deoxyadenosine monophosphate	ECMDB00905	HMDB00905	C00360	Adenosine is a nucleoside comprised of adenine attached to a ribose (ribofuranose) moiety via a -N9-glycosidic bond.	63.1454	44.8715	13.8572	3.34728	2.56016	2.56016	2.56016	2.56016	1.34834	1.34834	1.34834	1.34834	1.40974	1.40974	1.40974	1.40974	1.5075	1.5075	1.5075	1.5075	1.21087	7.12859	1.21087	1.21087	1.53598	8.93357	1.53598	1.53598	3.18233	1.28584	1.28584	7.46721	9.12286	0.986047	6.56989	2.0282	22.318	1.43585	10.2903	1.43585	0.890551	0.890551	0.890551	4.00882	0.769853
4-Pyridoxic acid	ECMDB24011	HMDB00017	C00847		3.34728	3.34728	3.34728	3.34728	2.56016	2.56016	5.09575	2.56016	1.34834	1.34834	1.34834	1.34834	1.40974	1.40974	1.40974	1.40974	1.5075	1.5075	1.5075	1.5075	1.21087	1.21087	1.21087	1.21087	1.53598	1.53598	1.53598	1.53598	2.31825	1.28584	1.28584	7.1291	0.986047	0.986047	0.986047	0.986047	25.1208	1.43585	17.6677	13.7146	1.73221	0.890551	2.10126	0.890551	0.769853
Acetyl-CoA	ECMDB01206	HMDB01206	C00024	Acetyl-CoA is the thioester formed between coenzyme A (a thiol) and acetic acid (an acyl group carrier). Acetyl-CoA is produced during the second step of aerobic cellular respiration, pyruvate decarboxylation. Its main function is to convey the carbon atoms within the acetyl group to the citric acid cycle (Krebs cycle) to be oxidized for energy production.	118.059	110.146	155.486	129.978	32.4245	24.2627	31.161	23.8249	6.24702	18.1393	12.0023	9.48426	13.5159	4.56968	6.55664	8.075	9.41208	6.90148	10.2487	5.09829	19.6731	23.2548	15.5573	12.0658	31.357	23.1495	21.8624	18.5024	12.1859	5.6858	6.89919	3.52437	5.21915	6.25203	11.2045	10.0483	7.31567	5.11271	4.75634	15.2344	15.9128	6.87951	15.3633	18.9852	6.37707
Pyridoxal 5'-phosphate	ECMDB01491	HMDB01491	C00018	Pyridoxal 5'-phosphate (PLP) is the active form of vitamin B6 serving as a coenzyme for reactions involving transamination, deamination, and decarboxylation. PLP also is necessary for the enzymatic reaction governing the release of glucose from glycogen. During transamination of amino acids, pyridoxal phosphate is transiently converted into pyridoxamine phosphate (pyridoxamine). -- It is the acti…	3.34728	3.34728	21.4683	3.34728	2.56016	2.56016	41.9729	2.56016	10.6204	1.34834	5.1889	3.22706	1.40974	2.89758	1.40974	4.251	1.5075	1.5075	1.5075	1.5075	15.4639	1.21087	1.21087	8.86711	1.53598	1.53598	11.5126	1.53598	1.28584	1.28584	1.28584	1.28584	0.986047	5.87033	4.29774	0.986047	1.43585	1.43585	1.43585	3.05104	0.890551	1.97257	0.890551	1.61395	4.28011
Deoxyuridine triphosphate	ECMDB01191	HMDB01191	C00460	Deoxyuridine triphosphate is an intermediate in the metabolism of Pyrimidine. It is a substrate for Inosine triphosphate pyrophosphatase, Uridine-cytidine kinase 1, Nucleoside diphosphate kinase 3, Nucleoside diphosphate kinase B, Nucleoside diphosphate kinase 6, Nucleoside diphosphate kinase homolog 5, Nucleoside diphosphate kinase A and Nucleoside diphosphate kinase 7.	3.34728	53.9598	3.34728	27.365	2.56016	2.56016	2.56016	2.56016	1.34834	1.34834	2.14124	1.34834	1.40974	1.40974	1.40974	1.40974	1.5075	1.5075	1.5075	1.5075	1.21087	1.21087	1.21087	1.21087	6.24891	1.53598	1.53598	1.53598	1.28584	1.28584	1.28584	1.28584	0.986047	0.986047	0.986047	0.986047	1.43585	1.43585	1.43585	1.43585	0.890551	0.890551	1.8202	0.890551	0.769853
Choline	ECMDB00097	HMDB00097	C00114	Choline is a trimethylammonium compound. Choine can be used as a substrate by bacteria to generate osmoprotectants. Choline dehydrogenase (CHD) catalyzes the first step in the biosynthesis of the osmoprotectant glycine betaine from choline. CHD is associated with the membrane, is electron transfer-linked and oxygen dependent.	3.34728	3.34728	3.34728	3.34728	2.56016	7.27432	2.56016	2.56016	1.34834	1.34834	1.34834	1.34834	1.40974	1.40974	1.40974	2.14168	1.5075	1.5075	1.5075	1.5075	1.21087	1.21087	1.21087	1.21087	5.15168	1.53598	1.53598	1.53598	1.28584	1.28584	1.28584	1.28584	3.06779	4.95977	3.92102	0.986047	1.43585	1.43585	1.43585	1.43585	0.890551	0.890551	0.890551	12.6107	9.858
Dimethylallylpyrophosphate	ECMDB01120	HMDB01120	C00235	Dimethylallyl pyrophosphate (or -diphosphate) (DMAPP) is an intermediate product of both mevalonic acid (MVA) pathway and DOXP/MEP pathway. It is an isomer of isopentenyl pyrophosphate (IPP) and exists in virtually all life forms.	3.34728	51.2224	3.34728	3.34728	18.2682	19.0137	16.0452	2.56016	9.45507	1.34834	1.34834	9.41994	1.40974	1.40974	1.40974	1.40974	1.5075	1.5075	1.5075	1.5075	4.23836	1.21087	1.21087	4.95641	1.53598	1.53598	3.9073	1.53598	1.28584	1.28584	1.28584	1.28584	0.986047	1.79756	0.986047	2.10092	1.43585	5.26377	2.76933	2.48223	0.890551	0.890551	0.890551	0.890551	2.06994
Isopentenyl pyrophosphate	ECMDB01347	HMDB01347	C00129	Isopentenyl pyrophosphate, IPP or isopentenyl diphosphate, is an intermediate in the HMG-CoA reductase pathway used by organisms in the biosynthesis of terpenes and terpenoids. IPP is formed from Mevalonate-5-pyrophosphate, in a reaction catalyzed by the enzyme mevalonate-5-pyrophosphate decarboxylase. (wikipedia)	3.34728	51.2224	3.34728	3.34728	18.2682	19.0137	16.0452	2.56016	9.45507	1.34834	1.34834	9.41994	1.40974	1.40974	1.40974	1.40974	1.5075	1.5075	1.5075	1.5075	4.23836	1.21087	1.21087	4.95641	1.53598	1.53598	3.9073	1.53598	1.28584	1.28584	1.28584	1.28584	0.986047	1.79756	0.986047	2.10092	1.43585	5.26377	2.76933	2.48223	0.890551	0.890551	0.890551	0.890551	2.06994
Sucrose	ECMDB00258	HMDB00258	C00089	Sucrose is a nonreducing disaccharide composed of glucose and fructose linked via their anomeric carbons. Sucrose can be used as a carbon/energy substrate by E. coli. The sucrose porin (ScrY) which resides in the bacterial outer membrane facilitate the passive diffusion of sucrose into the cell. Sucrose metabolism is controlled by the csc regulon. The csc regulon comprises three genes for a sucro…	51.1664	3.34728	15.609	39.3674	2.56016	2.56016	2.56016	2.56016	10.1329	1.34834	1.34834	1.34834	1.40974	8.84641	1.40974	1.40974	1.5075	1.5075	1.5075	1.5075	1.21087	1.21087	1.21087	1.21087	1.53598	1.53598	1.53598	1.53598	1.28584	1.28584	1.28584	1.28584	0.986047	0.986047	0.986047	0.986047	1.43585	1.43585	1.43585	1.43585	0.890551	0.890551	0.890551	0.890551	0.769853
Coenzyme A	ECMDB01423	HMDB01423	C00010	Coenzyme A (CoA, CoASH, or HSCoA) is a coenzyme, notable for its role in the synthesis and oxidization of fatty acids, and the oxidation of pyruvate in the citric acid cycle. It is adapted from beta-mercaptoethylamine, panthothenate and adenosine triphosphate. Acetyl-CoA is an important molecule itself. It is the precursor to HMG CoA, which is a vital component in cholesterol and ketone synthesis…	47.8196	3.34728	3.34728	3.34728	2.56016	2.56016	2.56016	2.56016	1.34834	1.34834	1.34834	1.34834	1.40974	1.40974	1.40974	1.40974	1.5075	1.5075	1.5075	1.5075	1.21087	1.21087	1.21087	1.21087	1.53598	1.53598	1.53598	1.53598	1.28584	1.28584	1.28584	1.28584	0.986047	0.986047	0.986047	0.986047	1.43585	1.43585	1.43585	1.43585	0.890551	0.890551	0.890551	0.890551	0.769853
dADP	ECMDB21326	HMDB01508	C00206	Deoxyadenosine diphosphate is a nucleoside diphosphate. It is related to the common nucleic acid ATP, or adenosine triphosphate, with the -OH (hydroxyl) group on the 2' carbon on the nucleotide's pentose removed (hence the deoxy- part of the name), and with one fewer phosphoryl group than ATP.	47.1945	3.6164	3.34728	3.34728	2.56016	2.56016	2.94201	11.0995	1.34834	1.34834	1.34834	1.34834	4.78875	1.40974	1.40974	1.40974	1.5075	1.5075	1.5075	1.5075	1.21087	1.21087	1.21087	1.21087	1.53598	1.53598	1.53598	1.53598	1.28584	1.28584	1.28584	5.00791	0.986047	0.986047	0.986047	0.986047	1.43585	1.43585	1.43585	1.43585	0.890551	0.890551	0.890551	0.890551	0.769853
4-Hydroxy-2-oxoglutaric acid	ECMDB02070	HMDB02070	C01127	4-hydroxy-2-oxoglutaric acid is a member of the chemical class known as Gamma Keto-Acids and Derivatives. These are organic compounds containing an aldehyde substituted with a keto group on the C4 carbon atom. 4-hydroxy-2-oxoglutaric acid is invovled in Glyoxylate and dicarboxylate metabolism. 2-Keto-4-hydroxyglutarate aldolase also plays a role in respiratory metabolic pathways, which suggests a…	3.34728	3.34728	46.9888	20.8818	2.56016	2.56016	2.56016	2.56016	1.34834	2.33924	1.34834	1.34834	1.40974	1.40974	2.81843	4.75774	1.5075	1.5075	2.2103	1.5075	1.67839	1.21087	3.61379	1.21087	1.69611	1.53598	1.53598	1.53598	1.28584	1.28584	1.28584	1.28584	0.986047	0.986047	0.986047	0.986047	14.622	1.43585	1.43585	1.43585	0.890551	0.890551	0.890551	0.890551	0.769853
3-Hydroxyanthranilic acid	ECMDB01476	HMDB01476	C00632	3-Hydroxyanthranilic acid is an oxidation product of tryptophan metabolism. It may be a free radical scavenger and a carcinogen.	3.34728	3.34728	3.34728	9.94778	2.56016	7.33973	35.7106	21.2151	3.54568	1.34834	2.55882	1.34834	8.5276	1.40974	1.40974	17.8974	1.5075	1.5075	1.5075	1.5075	1.21087	1.21087	1.21087	12.7246	1.53598	1.53598	1.53598	1.53598	1.71069	1.28584	1.28584	1.28584	0.986047	0.986047	0.986047	0.986047	1.43585	1.43585	1.43585	1.43585	0.890551	0.890551	0.890551	0.890551	0.769853
Anserine	ECMDB24020	HMDB00194	C01262		3.34728	8.23983	3.34728	20.6944	2.56016	2.56016	5.62916	2.56016	1.34834	1.34834	1.34834	1.34834	1.40974	1.40974	1.40974	1.40974	1.5075	1.5075	1.5075	1.5075	2.20621	1.21087	1.21087	4.27408	20.8803	1.53598	1.53598	1.53598	1.28584	1.28584	1.28584	1.28584	0.986047	0.986047	6.92235	12.9071	1.81011	1.43585	1.43585	1.43585	0.890551	0.890551	0.890551	1.03331	0.769853
Phosphoribosyl formamidocarboxamide	ECMDB01439	HMDB01439	C04734	Phosphoribosyl formamidocarboxamide is an intermediate in purine metabolism, where it is the byproduct of phosphoribosylaminoimidazolecarboxamide formyltransferase (EC 2.1.2.3) and IMP cyclohydrolase (EC 3.5.4.10). It is also a byproduct of Ligases (EC 6.3.4.-).	3.34728	3.34728	3.34728	3.34728	2.56016	2.56016	2.56016	2.56016	1.34834	1.34834	1.34834	1.34834	1.40974	1.40974	1.40974	1.40974	1.5075	1.5075	1.5075	2.40657	1.21087	1.21087	1.21087	1.21087	1.53598	1.53598	1.53598	1.53598	1.28584	1.28584	1.28584	1.28584	12.9168	0.986047	11.2196	0.986047	1.43585	1.43585	1.43585	1.43585	5.03277	0.890551	0.890551	0.890551	0.769853
D-Ribose-5-phosphate	ECMDB02033	HMDB01548	C00117	D-ribose-5-phosphate is a member of the chemical class known as Pentoses. These are monosaccharides in which the carbohydrate moiety contains five carbon atoms. Ribose 5-phosphate is both a product and an intermediate of the pentose phosphate pathway. The last step of the oxidative reactions in the pentose phosphate pathway is the production of ribulose-5-phosphate. Ribulose-5-phosphate can rever…	34.5128	33.1198	18.3535	21.5702	3.53674	2.56016	3.69419	2.56016	6.58437	5.13679	5.27607	2.90831	5.10925	2.54952	2.84422	9.73398	8.80093	5.48896	1.5075	5.24934	1.21087	2.85954	2.51341	1.21087	19.3749	4.66907	3.2413	6.20421	1.28584	1.87347	1.28584	5.4557	4.99315	7.41828	6.32535	10.5335	2.25644	2.28157	3.29557	2.98255	2.14534	3.71177	5.34157	2.98308	3.96901
D-Ribulose 5-phosphate	ECMDB04148	HMDB00618	C00117	D-Ribulose 5-phosphate is a metabolite in the Pentose phosphate pathway. It is also involved in pentose and glucuronate interconversions, and in Riboflavin metabolism (KEGG)	34.5128	33.1198	18.3535	21.5702	3.53674	2.56016	3.69419	2.56016	6.58437	5.13679	5.27607	2.90831	5.10925	2.54952	2.84422	9.73398	8.80093	5.48896	1.5075	5.24934	1.21087	2.85954	2.51341	1.21087	19.3749	4.66907	3.2413	6.20421	1.28584	1.87347	1.28584	5.4557	4.99315	7.41828	6.32535	10.5335	2.25644	2.28157	3.29557	2.98255	2.14534	3.71177	5.34157	2.98308	3.96901
Ribose-1-phosphate	ECMDB04147	HMDB01489	C00620	Ribose 1-phosphate is an intermediate in the metabolism of Pyrimidine and the metabolism of Nicotinate and nicotinamide. It is a substrate for Uridine phosphorylase 2, Phosphoglucomutase, Purine nucleoside phosphorylase and Uridine phosphorylase 1. Ribose 1-phosphate can be formed from guanosine through the action of purine nucleoside phosphorylase. Ribose 1-phosphate can also act as a ribose don…	34.5128	33.1198	18.3535	21.5702	3.53674	2.56016	3.69419	2.56016	6.58437	5.13679	5.27607	2.90831	5.10925	2.54952	2.84422	9.73398	8.80093	5.48896	1.5075	5.24934	1.21087	2.85954	2.51341	1.21087	19.3749	4.66907	3.2413	6.20421	1.28584	1.87347	1.28584	5.4557	4.99315	7.41828	6.32535	10.5335	2.25644	2.28157	3.29557	2.98255	2.14534	3.71177	5.34157	2.98308	3.96901
Xylulose 5-phosphate	ECMDB04178	HMDB00868	C00231	Xylulose 5-phosphate (Xu-5-P) is a metabolite of the hexose monophosphate pathway that activates protein phosphatase 2A to mediate the acute effects of carbohydrate feeding on the glycolytic pathway, as well as the coordinate long-term control of the enzymes required for fatty acid and triglyceride synthesis. Xu-5-P is the signal for the coordinated control of lipogenesis. Feeding carbohydrates t…	34.5128	33.1198	18.3535	21.5702	3.53674	2.56016	3.69419	2.56016	6.58437	5.13679	5.27607	2.90831	5.10925	2.54952	2.84422	9.73398	8.80093	5.48896	1.5075	5.24934	1.21087	2.85954	2.51341	1.21087	19.3749	4.66907	3.2413	6.20421	1.28584	1.87347	1.28584	5.4557	4.99315	7.41828	6.32535	10.5335	2.25644	2.28157	3.29557	2.98255	2.14534	3.71177	5.34157	2.98308	3.96901
Uric acid	ECMDB00289	HMDB00289	C00366	Uric acid is a heterocyclic purine derivative that is the final oxidation product of purine metabolism. It is produced by the enzyme xanthine oxidase, which oxidizes oxypurines such as xanthine into uric acid.	15.1754	3.34728	3.34728	3.34728	2.56016	2.56016	2.56016	2.56016	1.34834	1.34834	1.34834	1.34834	6.1285	1.40974	1.40974	1.40974	1.5075	6.59757	1.5075	2.68757	1.21087	1.21087	2.20658	1.21087	1.53598	1.53598	1.53598	1.53598	1.28584	9.10576	15.3052	1.28584	6.47315	0.986047	0.986047	0.986047	1.43585	1.43585	1.43585	11.8959	0.890551	0.890551	0.890551	5.74361	0.769853
FADH2	ECMDB01197	HMDB01197	C01352	FADH2 is a reduced form of Flavin adenine dinucleotide (FAD). FAD is a redox cofactor involved in several important reactions in metabolism. It can exist in two different redox states, which it converts between by accepting or donating electrons. The molecule consists of a riboflavin moiety (vitamin B2) bound to the phosphate group of an ADP molecule. The flavin group is bound to ribitol, a sugar…	3.34728	3.34728	3.34728	3.34728	2.56016	2.56016	2.56016	2.56016	1.34834	1.34834	1.34834	1.34834	1.40974	1.40974	1.40974	1.40974	1.5075	1.5075	1.5075	1.5075	1.21087	1.21087	7.6486	1.21087	1.53598	1.53598	1.53598	1.53598	1.28584	1.28584	1.28584	1.28584	0.986047	0.986047	9.80959	0.986047	1.43987	1.43585	1.43585	1.43585	0.890551	0.890551	0.890551	3.39692	6.21194
Pipecolic acid	ECMDB21385	HMDB00716	C00408	Pipecolic acid is a metabolite of lysine. Recent studies suggest that pipecolic acid in mammal physiological fluids, particularly the D-isomer, originates mainly from the catabolism of dietary lysine by intestinal bacteria rather than by direct food intake. (HMDB)	3.34728	3.34728	3.34728	3.34728	2.56016	2.56016	2.56016	2.56016	1.34834	1.34834	1.34834	1.34834	1.40974	1.40974	1.40974	1.40974	1.5075	1.5075	1.5075	1.5075	1.21087	1.21087	1.21087	1.21087	1.53598	1.53598	1.53598	1.53598	1.28584	12.7504	1.28584	5.53967	0.986047	0.986047	0.986047	0.986047	7.25788	11.9098	9.93287	1.43585	0.890551	0.890551	0.890551	0.890551	0.769853
Propylene glycol	ECMDB01881	HMDB01881	C00583	Propylene glycol (1,2-propanediol) is an organic compound (a diol alcohol), usually a tasteless, odorless, and colorless clear oily liquid that is hygroscopic and miscible with water, acetone, and chloroform. It is manufactured by the hydration of propylene oxide. Propylene glycol is used as a solvent for intravenous, oral, and topical pharmaceutical preparations. It is generally considered safe.…	3.34728	3.34728	3.34728	3.34728	2.56016	2.56016	2.56016	2.56016	1.34834	1.34834	1.34834	1.34834	1.40974	1.40974	1.40974	1.40974	1.5075	1.5075	1.5075	1.5075	1.21087	1.21087	1.21087	1.21087	1.53598	1.53598	1.53598	1.53598	1.28584	1.28584	1.28584	1.28584	9.56402	2.98836	0.986047	0.986047	1.43585	1.43585	1.43585	1.43585	0.890551	0.890551	0.890551	0.890551	0.769853
S-Adenosylhomocysteine	ECMDB00939	HMDB00939	C00021	S-Adenosylhomocysteine (AdoHcy) is the immediate precursor of homocysteine. The reaction is catalyzed by S-adenosylhomocysteine hydrolase and is reversible with the equilibrium favoring formation of AdoHcy. In vivo, the reaction is driven in the direction of homocysteine formation by the action of the enzyme adenosine deaminase, which converts the second product of the S-adenosylhomocysteine hydr…	3.34728	3.34728	3.34728	3.34728	2.56016	2.56016	2.56016	2.56016	1.34834	1.34834	1.34834	1.34834	1.40974	1.40974	1.40974	1.40974	1.5075	1.5075	1.5075	1.5075	1.21087	1.21087	1.21087	1.21087	7.44866	1.53598	6.24292	1.53598	1.28584	1.28584	9.16851	1.28584	0.986047	4.11857	0.986047	3.67776	8.12743	10.1801	1.43585	13.7403	0.890551	0.890551	2.43993	0.890551	0.769853
Adenosine phosphosulfate	ECMDB01003	HMDB01003	C00224	Adenosine phosphosulfate (also known as APS) is the initial compound formed by the action of ATP sulfurylase (or PAPS synthetase) on sulfate ions after sulfate uptake. PAPS synthetase 1 is a bifunctional enzyme with both ATP sulfurylase and APS kinase activity, which mediates two steps in the sulfate activation pathway. The first step is the transfer of a sulfate group to ATP to yield adenosine 5…	3.34728	3.34728	3.34728	3.34728	2.56016	2.56016	2.56016	2.56016	1.34834	1.34834	1.34834	1.34834	13.2757	1.40974	1.40974	1.40974	1.5075	1.5075	1.5075	1.5075	1.21087	1.21087	1.21087	1.21087	1.53598	1.53598	1.53598	1.53598	1.28584	1.28584	1.28584	1.28584	0.986047	0.986047	0.986047	0.986047	1.43585	1.43585	1.43585	1.43585	0.890551	0.890551	0.890551	0.890551	0.769853
Uridine diphosphategalactose	ECMDB00302	HMDB00302	C00052	Uridine diphosphategalactose (UDPgal) is a nucleoside diphosphate sugar which can be epimerized into UDPglucose for entry into the mainstream of carbohydrate metabolism. UDPgal is a pivotal compound in the metabolism of galactose. UDPgal is a product of the galactose-L-phosphate uridyl transferase (EC 2.7.7.10) reaction but may also be made from Glucose-L-P, involving uridine diphosphate galactos…	3.34728	3.34728	3.34728	3.34728	20.1262	2.56016	2.56016	2.56016	1.34834	1.34834	11.1751	1.34834	1.40974	1.40974	1.40974	1.40974	1.5075	1.5075	1.5075	1.5075	1.21087	1.21087	1.21087	1.21087	1.53598	1.53598	1.53598	1.53598	1.28584	1.28584	1.28584	1.28584	0.986047	0.986047	0.986047	0.986047	1.43585	1.43585	1.43585	1.43585	0.890551	0.890551	0.890551	0.890551	0.769853
1-Methylnicotinamide	ECMDB24052	HMDB00699	C02918		3.34728	17.5958	3.34728	3.34728	3.0448	2.56016	2.56016	2.56016	1.34834	6.71247	2.79829	1.34834	1.40974	6.29548	1.40974	1.40974	1.5075	1.94256	1.5075	6.38946	1.21087	1.21087	1.21087	1.21087	1.53598	1.53598	2.21227	1.53598	1.28584	1.28584	4.75839	8.44284	0.986047	0.986047	0.986047	2.61396	11.8375	1.43585	1.43585	1.43585	0.890551	1.80038	0.890551	0.890551	1.32576
6,7-Dimethyl-8-(1-D-ribityl)lumazine	ECMDB03826	HMDB03826	C04332	6,7-Dimethyl-8-(1-D-ribityl)lumazine is an intermediate in riboflavin metabolism. 6,7-Dimethyl-8-(1-D-ribityl)lumazine is the second to last step in the synthesis of ribitol and is converted from 4-(1-D-ribitylamino)-5-amino-2,6-dihydroxypyrimidine via the enzyme riboflavin synthase beta chain. It is then	3.34728	3.34728	3.34728	3.34728	2.56016	2.56016	2.56016	2.56016	1.34834	1.34834	1.34834	1.34834	1.40974	1.40974	1.40974	1.40974	1.5075	1.5075	1.5075	1.5075	1.21087	1.21087	1.21087	1.21087	1.53598	1.53598	1.53598	1.53598	1.28584	1.28584	1.28584	1.28584	0.986047	0.986047	0.986047	0.986047	10.5418	1.43585	1.43585	1.43585	0.890551	0.890551	0.890551	0.890551	0.769853
Dodecanoic acid	ECMDB24050	HMDB00638	C02679		3.34728	3.34728	3.34728	3.34728	2.56016	2.56016	2.56016	2.56016	1.34834	1.34834	1.34834	1.34834	1.40974	1.40974	1.40974	1.40974	10.5443	1.5075	1.5075	1.5075	1.21087	1.21087	1.21087	1.21087	1.53598	2.66423	1.53598	5.83004	1.28584	1.28584	1.28584	1.28584	0.986047	0.986047	0.986047	0.986047	1.43585	1.43585	1.43585	1.43585	0.890551	0.890551	0.890551	0.890551	0.769853
Orotic acid	ECMDB00226	HMDB00226	C00295	Orotic acid is a heterocyclic compound and an acid; it is also known as pyrimidinecarboxylic acid. It was once believed to be part of the vitamin B complex and was called vitamin B13, but it is now known that it is not a vitamin but is instead manufactured in the body by intestinal flora. Orotic acid is converted to UMP by UMP synthase, a multifunctional protein with both orotate phosphoribosyltr…	3.34728	3.34728	23.3321	3.34728	13.5824	5.08039	14.5958	3.97081	2.68503	1.34834	1.34834	1.34834	3.28322	1.40974	1.40974	4.26249	1.5075	1.5075	1.5075	5.35743	1.21087	1.21087	1.21087	1.21087	1.53598	1.53598	1.53598	1.9507	1.28584	2.55388	1.28584	1.28584	0.986047	0.986047	0.986047	1.78627	1.43585	1.43585	1.43585	1.43585	0.890551	0.890551	0.890551	0.890551	2.16687
Glyceric acid	ECMDB04077	HMDB00139	C00258	Glyceric acid is a colorless syrupy acid, obtained from oxidation of glycerol. It is a natural three-carbon sugar acid. Salts and esters of glyceric acid are known as glycerates. Several phosphate derivatives of glyceric acid, including 2-phosphoglyceric acid, 3-phosphoglyceric acid, 2,3-bisphosphoglyceric acid, and 1,3-bisphosphoglyceric acid, are important biochemical intermediates. (Wikipedia)	3.34728	3.34728	3.34728	3.34728	2.56016	2.56016	2.56016	2.56016	1.34834	1.34834	1.34834	1.34834	8.99901	9.53521	1.40974	1.40974	1.5075	6.15761	1.5075	7.82053	1.21087	6.75789	5.16916	4.68178	1.53598	1.53598	1.53598	1.53598	1.28584	1.28584	1.28584	1.28584	3.33856	0.986047	0.986047	0.986047	1.43585	1.43585	1.43585	1.43585	1.48139	0.890551	0.969499	0.890551	0.769853
Alpha-D-Glucose 1,6-bisphosphate	ECMDB03514	HMDB03514	C01231	Alpha-D-glucose 1,6-bisphosphate is considered to be a major regulator of carbohydrate metabolism. Glucose 1,6-diphosphate (G 1,6-P2) have been recognized as a regulatory signal implicated in the control of metabolism, oxygen affinity of red cells and other cellular functions. G 1,6-P2 is a potent allosteric activator of phosphofructokinase.	3.34728	3.34728	3.34728	3.34728	16.9366	2.56016	2.56016	2.56016	1.34834	1.34834	1.34834	1.34834	1.40974	1.40974	1.40974	1.40974	1.5075	1.5075	1.5075	1.5075	2.43803	1.21087	1.21087	1.21087	1.53598	1.53598	1.53598	1.53598	1.28584	1.28584	1.28584	1.28584	0.986047	0.986047	0.986047	0.986047	1.43585	1.43585	1.43585	1.43585	0.890551	0.890551	0.890551	0.890551	0.769853
Cytidine monophosphate	ECMDB00095	HMDB00095	C00055	Cytidine monophosphate, also known as 5'-cytidylic acid and abbreviated CMP, is a nucleotide that is found in RNA. It is an ester of phosphoric acid with the nucleoside cytidine. CMP consists of the phosphate group, the pentose sugar ribose, and the nucleobase cytosine.	3.34728	3.34728	3.34728	3.34728	2.56016	6.5777	2.56016	2.56016	1.34834	1.34834	1.34834	1.34834	1.40974	1.40974	1.40974	1.40974	1.5075	1.5075	1.5075	1.5075	1.21087	1.21087	1.21087	1.67167	1.53598	1.53598	10.1223	1.53598	1.28584	1.28584	1.28584	1.28584	0.986047	0.986047	0.986047	0.986047	1.43585	1.43585	1.43585	1.43585	0.890551	0.890551	0.890551	2.97604	0.769853
Pantetheine 4'-phosphate	ECMDB01416	HMDB01416	C01134	Pantetheine 4'-phosphate is a metabolite in the pantothenate and coenzyme A biosynthesis pathway. It can be generated from pantatheine (via pantothenate kinase 1) or R-4'-phospho-pantothenoyl-L-cysteine (via phosphopantothenoylcysteine decarboxylase) or dephospho-CoA (via 4'-phosphopantetheine adenylyl-transferase and ectonucleotide pyrophosphatase). The conversion of pantetheine 4'-phosphate (4'…	3.34728	3.34728	3.34728	3.34728	2.56016	2.56016	2.56016	2.56016	1.34834	1.34834	1.34834	1.34834	8.91133	1.40974	3.19046	1.40974	1.5075	1.5075	1.5075	1.5075	1.21087	1.21087	1.21087	1.21087	1.53598	1.53598	1.53598	1.53598	1.28584	1.28584	1.28584	1.28584	0.986047	0.986047	0.986047	0.986047	1.43585	1.43585	1.43585	1.43585	0.890551	0.890551	0.890551	0.890551	0.769853
N-Acetyl-L-aspartic acid	ECMDB21401	HMDB00812	C01042	N-Acetyl-L-aspartic acid is a derivative of aspartic acid. (Wikipedia)	3.34728	3.34728	3.34728	3.34728	8.51959	2.56016	2.56016	2.56016	8.45554	1.34834	1.34834	1.34834	1.40974	1.40974	1.40974	6.26545	1.5075	1.5075	1.5075	1.5075	1.21087	1.21087	1.21087	1.21087	1.53598	1.53598	1.53598	1.53598	1.28584	3.48502	1.28584	1.28584	0.986047	0.986047	0.986047	0.986047	1.43585	1.43585	1.43585	1.43585	0.890551	0.890551	0.890551	0.890551	0.769853
Alpha-D-Glucose	ECMDB03345	HMDB03345	C00267	Alpha-D-Glucose is a primary source of energy for living organisms. It is naturally occurring and is found in fruits and other parts of plants in its free state. Alpha-D-Glucose is an intermediate in glycolysis/gluconeogenesis pathway where it is converted to beta-D-glucose via galactose-1-epimerase (mutarotase) (EC:5.1.3.3). It is also involved in several other metabolic pathways: fructose and m…	3.34728	15.1866	3.34728	3.34728	2.56016	2.56016	2.56016	2.56016	1.34834	1.34834	1.34834	1.34834	1.40974	1.40974	1.40974	1.40974	1.5075	1.5075	1.5075	1.5075	1.21087	1.21087	1.21087	1.21087	1.53598	1.53598	1.53598	1.53598	1.28584	1.28584	1.28584	1.28584	0.986047	0.986047	0.986047	0.986047	8.64944	1.43585	5.53909	1.43585	0.890551	0.890551	0.890551	0.890551	0.769853
b-D-Glucose	ECMDB00516	HMDB00516	C00221	B-D-glucose is a member of the chemical class known as Hexoses. These are monosaccharides in which the sugar unit is a hexose. Glucose (C6H12O6, also known as D-glucose, dextrose, or grape sugar) is a simple sugar (monosaccharide) and an important carbohydrate in biology. Cells use it as the primary source of energy and a metabolic intermediate. Glucose is one of the main products of photosynthes…	3.34728	15.1866	3.34728	3.34728	2.56016	2.56016	2.56016	2.56016	1.34834	1.34834	1.34834	1.34834	1.40974	1.40974	1.40974	1.40974	1.5075	1.5075	1.5075	1.5075	1.21087	1.21087	1.21087	1.21087	1.53598	1.53598	1.53598	1.53598	1.28584	1.28584	1.28584	1.28584	0.986047	0.986047	0.986047	0.986047	8.64944	1.43585	5.53909	1.43585	0.890551	0.890551	0.890551	0.890551	0.769853
D-Glucose	ECMDB00122	HMDB00122	C00031	Glucose is a monosaccharide containing six carbon atoms and an aldehyde group and is therefore referred to as an aldohexose. The glucose molecule can exist in an open-chain (acyclic) and ring (cyclic) form, the latter being the result of an intramolecular reaction between the aldehyde C atom and the C-5 hydroxyl group to form an intramolecular hemiacetal. In water solution both forms are in equil…	3.34728	15.1866	3.34728	3.34728	2.56016	2.56016	2.56016	2.56016	1.34834	1.34834	1.34834	1.34834	1.40974	1.40974	1.40974	1.40974	1.5075	1.5075	1.5075	1.5075	1.21087	1.21087	1.21087	1.21087	1.53598	1.53598	1.53598	1.53598	1.28584	1.28584	1.28584	1.28584	0.986047	0.986047	0.986047	0.986047	8.64944	1.43585	5.53909	1.43585	0.890551	0.890551	0.890551	0.890551	0.769853
4,5-Dihydroorotic acid	ECMDB00528	HMDB03349	C00337	4,5-Dihydroorotic acid is a substrate of the enzyme orotate reductase [EC 1.3.1.14], which is part of the pyrimidine metabolism pathway. (KEGG) Dihydroorotate is oxidized by Dihydroorotate dehydrogenases (DHODs) to orotate. These dehydrogenases use their FMN (flavin mononucleotide) prosthetic group to abstract a hydride equivalent from C6 to deprotonate C5	3.34728	3.34728	3.34728	3.34728	2.56016	2.56016	2.56016	2.56016	1.34834	4.24992	1.34834	7.87117	1.40974	1.40974	1.40974	1.40974	1.5075	1.5075	1.5075	1.5075	1.21087	1.21087	1.21087	1.21087	1.53598	1.53598	1.53598	1.53598	1.28584	1.28584	1.28584	2.00836	0.986047	0.986047	0.986047	0.986047	1.43585	1.43585	1.43585	1.43585	0.890551	0.890551	0.890551	0.890551	2.57477
6-Phosphogluconic acid	ECMDB01316	HMDB01316	C00345	6-Phosphogluconic acid is an intermediate in the Pentose phosphate pathway (KEGG)	15.6778	14.9657	19.2877	3.34728	2.56016	2.56016	3.12212	3.46006	2.0602	1.34834	1.82006	1.6317	2.90449	2.98477	1.47833	7.13498	5.22432	1.79867	4.69496	1.5075	1.21087	3.82055	1.21087	1.21087	1.53598	1.53598	1.53598	1.53598	1.28584	1.28584	3.98733	1.28584	1.03372	0.986047	0.986047	0.986047	1.43585	2.92498	1.76983	3.48898	0.890551	1.54021	0.890551	1.8409	0.769853
Hydroxypyruvic acid	ECMDB01352	HMDB01352	C00168	Hydroxypyruvic acid is an intermediate in the metabolism of Glycine, serine and threonine. It is a substrate for Serine--pyruvate aminotransferase and Glyoxylate reductase/hydroxypyruvate reductase.	3.34728	3.34728	3.34728	3.34728	2.56016	2.56016	2.56016	2.56016	5.11859	1.34834	3.95517	1.34834	7.81053	1.40974	4.64143	1.40974	1.5075	1.5075	1.5075	1.5075	1.21087	1.21087	1.21087	1.21087	1.53598	1.53598	1.53598	1.53598	1.28584	1.28584	1.28584	3.49293	0.986047	0.986047	0.986047	0.986047	1.43585	1.43585	1.43585	1.43585	3.39447	0.890551	4.19788	1.28809	0.769853
Ascorbic acid	ECMDB00044	HMDB00044	C00072	Ascorbic acid is the biologically active form of vitamin C. Ascorbic acid is an electron donor for enzymes involved in the biosynthesis of carnitine and tyrosine metabolism. The ability of vitamin C to donate electrons also makes it a potent water-soluble antioxidant that readily scavenges free radicals such as molecular oxygen, superoxide, hydroxyl radical, and hypochlorous acid.	3.34728	3.34728	3.34728	3.36084	2.56016	2.56016	2.56016	2.56016	1.34834	1.34834	1.34834	1.34834	1.40974	1.40974	1.40974	1.40974	1.5075	1.5075	1.5075	1.5075	1.21087	1.21087	1.21087	1.21087	1.53598	1.53598	1.53598	1.53598	6.7463	1.28584	1.28584	5.77665	0.986047	0.986047	0.986047	0.986047	1.43585	1.43585	1.43585	1.43585	0.890551	0.890551	0.890551	0.890551	0.769853
Glutathione disulfide	ECMDB21221	HMDB03337	C00127	Glutathione (GSH) is a tripeptide with a gamma peptide linkage between the amine group of cysteine (which is attached by normal peptide linkage to a glycine) and the carboxyl group of the glutamate side-chain. It is an antioxidant, preventing damage to important cellular components caused by reactive oxygen species such as free radicals and peroxides. Glutathione is a cofactor for the enzyme glut…	2251.42	1488.36	1835.64	1593.81	834.873	1816.93	1006.02	734.781	512.843	1028.91	605.252	1379.44	663.102	489.614	332.03	760.225	1392.44	387.085	471.874	536.023	1090.7	1149.51	773.453	776.594	1431.87	1157.2	1837.21	1597.56	406.423	212.438	414.189	237.106	1444.62	1346.46	1412.64	1329.63	895.317	565.382	659.156	497.472	1256.51	840.146	902.957	1011.54	728.004
Thiamine pyrophosphate	ECMDB01372	HMDB01372	C00068	Thiamine pyrophosphate (TPP) is the active form of thiamine, and it serves as a cofactor for several enzymes involved primarily in carbohydrate catabolism. The enzymes are important in the biosynthesis of a number of cell constituents and for the production of reducing equivalents used in oxidant stress defenses and in biosyntheses and for synthesis of pentoses used as nucleic acid precursors. Th…	17.2433	3.34728	3.34728	3.34728	2.56016	2.56016	2.56016	2.56016	1.34834	1.34834	1.34834	1.34834	1.40974	1.40974	1.40974	1.40974	1.5075	1.5075	1.5075	1.5075	1.21087	1.21087	1.21087	1.21087	1.53598	1.53598	1.53598	1.53598	1.28584	1.28584	1.28584	1.28584	0.986047	0.986047	0.986047	0.986047	1.43585	1.43585	1.43585	1.43585	0.890551	0.890551	0.890551	0.890551	0.769853
L-Carnitine	ECMDB23900	HMDB00062	C15025	L-Carnitine is a ubiquitously occurring trimethylammonium compound that plays several roles in metabolism. Carnitine was first discovered in 1905 in muscle extracts, and the name is derived from the Latin word for flesh, Carnis. In 1962 it was found that the physiological enantiomer is L(-)-carnitine, and since then the widespread distribution of L-carnitine has been established in higher and low…	3.34728	3.34728	3.34728	3.34728	2.56016	2.56016	2.56016	2.56016	1.34834	1.34834	1.34834	1.34834	1.40974	1.40974	1.40974	1.40974	7.50569	1.5075	1.5075	1.5075	1.21087	1.21087	1.21087	1.21087	1.53598	1.53598	1.53598	1.53598	1.28584	1.28584	1.28584	1.28584	0.986047	0.986047	0.986047	0.986047	1.43585	1.43585	1.43585	1.43585	0.890551	0.890551	0.890551	1.74953	0.769853
Adenylsuccinic acid	ECMDB01332	HMDB00536	C03794	Adenylsuccinic acid is a substrate of the enzyme adenylosuccinase (EC 4.3.2.2) in purine metabolism pathway. It is converted from IMP by adenylosuccinate synthetase (EC:6.3.4.4). In alanine, aspartate and glutamate metabolism pathway, it is converted from L-aspartate and a product of adenylosuccinate synthetase. (KEGG).	3.34728	3.34728	3.34728	3.34728	2.56016	2.56016	2.56016	2.56016	1.34834	1.34834	1.34834	1.34834	1.40974	1.40974	1.40974	1.40974	1.5075	1.5075	1.5075	1.5075	1.21087	1.21087	1.21087	1.21087	1.85915	1.53598	1.53598	1.53598	1.28584	1.28584	1.28584	1.28584	0.986047	1.50619	0.986047	0.986047	7.08773	1.43585	1.43585	1.43585	0.890551	0.890551	0.890551	0.890551	0.769853
Nicotinamide riboside	ECMDB00855	HMDB00855	C03150	Nicotinamide riboside is involved in nicotinate and nicotinamide metabolism. It is a reducible moiety of the coenzyme NAD+. Nicotinamide riboside kinase has an essential role for phosphorylation of nicotinamide riboside (PMID 15137942).	3.34728	3.34728	3.34728	3.34728	2.56016	4.41219	2.56016	2.56016	1.34834	1.34834	1.34834	1.34834	1.40974	1.40974	1.40974	1.40974	1.5075	1.5075	1.5075	1.5075	1.21087	1.21087	1.21087	2.26579	3.29107	1.69611	3.10621	1.53598	1.28584	1.28584	1.28584	1.28584	3.09081	4.63713	3.25381	1.29641	1.43585	1.43585	1.43585	1.43585	0.890551	0.890551	0.890551	2.23039	0.769853
Betaine aldehyde	ECMDB01252	HMDB01252	C00576	Betaine aldehyde is an intermediate in the metabolism of glycine, serine and threonine. Betaine aldehyde dehydrogenase facilitates the conversion of betaine aldehyde to betaine. (PMID: 12467448, 7646513)	15.5449	15.4554	13.6378	11.919	8.01959	9.81144	2.56016	2.56016	1.34834	1.34834	1.34834	1.34834	1.40974	3.08085	1.40974	1.40974	1.5075	1.5075	1.5075	1.5075	1.21087	1.21087	1.21087	1.21087	1.53598	1.53598	1.53598	1.53598	1.28584	1.28584	1.28584	1.28584	0.986047	0.986047	1.23379	2.17098	1.43585	1.43585	1.43585	1.43585	0.890551	0.890551	0.890551	0.890551	0.769853
Dihydrouracil	ECMDB00076	HMDB00076	C00429	Dihydrohuracil is an intermediate breakdown product of uracil. Dihydropyrimidine dehydrogenase catalyzes the reduction of uracil to 5, 6-dihydrouracil then dihydropyrimidinase hydrolyzes 5, 6-dihydrouracil to N-carbamyl-b-alanine. Finally, beta-ureidopropionase catalyzes the conversion of N-carbamyl-b-alanine to beta-alanine.	3.34728	3.34728	3.34728	3.34728	2.56016	2.56016	2.56016	2.56016	1.34834	1.34834	1.34834	1.34834	1.40974	1.40974	1.40974	1.40974	1.5075	1.5075	1.5075	1.5075	1.21087	1.21087	1.21087	1.21087	1.53598	1.53598	1.53598	1.53598	1.28584	1.28584	1.28584	1.28584	4.34423	0.986047	0.986047	0.986047	1.43585	1.43585	1.43585	1.43585	0.890551	0.890551	0.890551	0.890551	0.769853
S-Adenosylmethionine	ECMDB01185	HMDB01185	C00019	S-Adenosylmethionine is a physiologic methyl radical donor involved in enzymatic transmethylation reactions and present in all living organisms. It is made from adenosine triphosphate (ATP) and methionine by methionine adenosyltransferase (EC 2.5.1.6). Transmethylation, transsulfuration, and aminopropylation are the metabolic pathways that use S-Adenosylmethionine. In bacteria, SAM is bound by th…	3.34728	3.34728	3.34728	3.34728	2.56016	2.56016	2.56016	2.56016	1.34834	1.34834	1.34834	1.34834	1.40974	1.40974	1.40974	1.40974	4.87985	1.5075	1.5075	1.5075	1.21087	1.21087	1.21087	1.21087	1.53598	1.53598	1.53598	1.53598	1.28584	1.28584	1.28584	1.28584	2.08613	4.31692	0.986047	0.986047	1.43585	1.43585	1.43585	1.43585	0.890551	0.890551	0.890551	0.890551	0.769853
D-Galactose	ECMDB00143	HMDB00143	C00984	D-Galactose is an aldohexose that occurs naturally in the D-form in lactose, cerebrosides, gangliosides, and mucoproteins. D-Galactose is an energy-providing nutrient and also a necessary basic substrate for the biosynthesis of many macromolecules. Metabolic pathways for D-Galactose are important not only for the provision of these pathways but also for the prevention of D-Galactose and D-Galacto…	14.5262	3.34728	5.75347	8.77188	2.56016	2.56016	2.56016	2.56016	1.34834	1.34834	1.34834	1.34834	1.40974	1.40974	1.40974	1.40974	1.5075	1.5075	1.5075	1.5075	1.21087	1.21087	1.21087	1.21087	1.53598	1.53598	1.53598	1.53598	1.28584	1.28584	1.28584	1.28584	0.986047	0.986047	0.986047	0.986047	1.43585	1.43585	1.43585	1.43585	0.890551	0.890551	0.890551	0.890551	0.769853
Myoinositol	ECMDB04087	HMDB00211	C00137	Inositol is a cyclic polyalcohol. It exists in nine possible stereoisomers, of which the most prominent form, widely occurring in nature, is cis-1,2,3,5-trans-4,6-cyclohexanehexol, or myo-inositol. It is an isomer of glucose that has traditionally been considered to be a B vitamin although it has an uncertain status as a vitamin. Foods containing the highest concentrations of myo-inositol include…	14.5262	3.34728	5.75347	8.77188	2.56016	2.56016	2.56016	2.56016	1.34834	1.34834	1.34834	1.34834	1.40974	1.40974	1.40974	1.40974	1.5075	1.5075	1.5075	1.5075	1.21087	1.21087	1.21087	1.21087	1.53598	1.53598	1.53598	1.53598	1.28584	1.28584	1.28584	1.28584	0.986047	0.986047	0.986047	0.986047	1.43585	1.43585	1.43585	1.43585	0.890551	0.890551	0.890551	0.890551	0.769853
Retinal	ECMDB21659	HMDB01358	C00376	A carotenoid constituent of visual pigments. It is the oxidized form of retinol which functions as the active component of the visual cycle. It is bound to the protein opsin forming the complex rhodopsin. When stimulated by visible light, the retinal component of the rhodopsin complex undergoes isomerization at the 11-position of the double bond to the cis-form; this is reversed in 'dark' reactio…	3.34728	3.34728	3.34728	3.34728	2.56016	2.56016	2.56016	2.56016	1.34834	1.34834	1.34834	1.34834	1.40974	1.40974	1.40974	1.40974	1.5075	6.41901	1.5075	1.5075	1.21087	1.21087	1.21087	1.21087	1.53598	1.53598	1.53598	1.53598	1.28584	1.28584	1.28584	1.28584	0.986047	0.986047	0.986047	0.986047	3.76452	1.43585	1.4706	1.43585	0.890551	0.890551	0.890551	0.890551	0.769853
Spermine	ECMDB01256	HMDB01256	C00750	Spermine is a biogenic polyamine formed from spermidine. It is found in a wide variety of organisms and tissues and is an essential growth factor in some bacteria. It is found as a polycation at all pH values. Spermine is associated with nucleic acids, particularly in viruses, and is thought to stabilize the helical structure.	658.949	414.025	529.004	696.987	225.038	234.46	115.877	161.534	165.3	203.634	108.265	103.917	155.91	146.923	264.947	139.304	18.488	404.274	146.755	234.469	141.957	98.6317	167.113	210.19	130.174	109.715	59.1345	56.0387	29.3243	25.5407	18.8903	19.4972	47.6956	62.7274	40.108	43.3816	25.0836	24.388	12.1925	28.9647	36.6898	41.7228	35.1198	34.0222	36.6773
D-Sedoheptulose 7-phosphate	ECMDB01068	HMDB01068	C00281	D-sedoheptulose 7-phosphate is a member of the chemical class known as Heptoses. These are monosaccharides in which the sugar unit is an heptose. D-sedoheptulose 7-phosphate is invovled in lipopolysaccharide biosynthesis, the pentose phosphate pathway (non-oxidative), the biosynthesis of secondary metabolites, the pentose phosphate pathway, and microbial metabolism in diverse environments. Sedohe…	3.34728	3.34728	9.76536	3.34728	2.56016	2.56016	2.56016	2.56016	5.58889	1.34834	1.34834	1.34834	1.40974	1.40974	1.40974	1.40974	1.5075	1.5075	1.5075	1.5075	1.21087	1.21087	1.21087	1.21087	1.53598	1.53598	1.53598	1.53598	1.28584	1.28584	1.28584	1.28584	0.986047	0.986047	0.986047	0.986047	1.43585	1.43585	1.43585	1.43585	0.890551	0.890551	0.890551	0.890551	0.769853
Coproporphyrin III	ECMDB00570	HMDB00570	C05770	Coproporphyrin III is a porphyrin metabolite arising from heme synthesis. Coproporphyrin III is a tetrapyrrole dead-end product from the spontaneous oxidation of the methylene bridges of coproporphynogen, arising from heme synthesis.	3.34728	3.34728	3.34728	3.34728	2.56016	2.56016	2.56016	2.56016	1.34834	1.34834	1.34834	1.34834	1.40974	1.40974	1.40974	1.40974	1.5075	1.5075	1.5075	1.5075	1.21087	1.21087	1.21087	1.21087	1.53598	1.53598	1.53598	1.53598	1.28584	1.28584	1.28584	1.28584	4.03254	0.986047	0.986047	0.986047	1.43585	1.43585	1.43585	1.43585	0.890551	0.890551	0.890551	0.890551	0.769853
Phenylpyruvic acid	ECMDB00205	HMDB00205	C00166	Phenylpyruvic acid is a keto-acid that is an intermediate or catabolic byproduct of phenylalanine metabolism. It has a slight honey-like odor. Phenylalanine is converted to phenylpyruvic acid. In particular, excessive phenylalanine can be metabolized into phenylketones through, a transaminase pathway route involving glutamate. Metabolites of this transamination reaction include phenylacetate, phe…	3.34728	3.34728	3.34728	3.34728	2.56016	2.90092	2.56016	2.56016	1.34834	1.34834	1.34834	1.34834	1.40974	1.40974	1.40974	1.40974	1.5075	1.5075	1.5075	1.5075	1.21087	1.21087	1.21087	1.21087	1.53598	1.53598	1.53598	1.53598	5.23306	1.28584	1.28584	1.28584	0.986047	0.986047	0.986047	0.986047	1.43585	1.43585	1.43585	1.43585	0.890551	0.890551	0.890551	0.890551	0.769853
2,3-Diphosphoglyceric acid	ECMDB01294	HMDB01294	C01159	2,3-Bisphosphoglycerate (2,3-BPG, also known as 2,3-diphosphoglycerate or 2,3-DPG) is a three carbon isomer of the glycolytic intermediate 1,3-bisphosphoglycerate. Its function was discovered in 1967 by Reinhold Benesch and Ruth Benesch. It is an intermediate of glycolysis/gluconeogenesis pathway.	3.34728	3.34728	3.34728	3.34728	2.56016	2.56016	2.56016	2.56016	1.34834	1.34834	5.26117	1.34834	1.40974	1.40974	1.40974	1.40974	1.5075	1.5075	1.5075	1.5075	1.21087	1.21087	1.21087	3.04619	4.14308	1.53598	1.53598	1.53598	1.28584	1.28584	1.28584	2.21621	0.986047	0.986047	0.986047	0.986047	1.43585	1.43585	1.43585	1.43585	0.890551	0.890551	0.890551	0.890551	0.769853
Glyceric acid 1,3-biphosphate	ECMDB01270	HMDB01270	C00236	1,3-Bisphosphogylcerate (1,3BPG), also known as PGAP, is a 3-carbon organic molecule present in most, if not all living creatures. It primarily exists as a metabolic intermediate in glycolysis during respiration.	3.34728	3.34728	3.34728	3.34728	2.56016	2.56016	2.56016	2.56016	1.34834	1.34834	5.26117	1.34834	1.40974	1.40974	1.40974	1.40974	1.5075	1.5075	1.5075	1.5075	1.21087	1.21087	1.21087	3.04619	4.14308	1.53598	1.53598	1.53598	1.28584	1.28584	1.28584	2.21621	0.986047	0.986047	0.986047	0.986047	1.43585	1.43585	1.43585	1.43585	0.890551	0.890551	0.890551	0.890551	0.769853
Acetylphosphate	ECMDB01494	HMDB01494	C00227	Acetylphosphate is an intermediate in taurine and hypotaurine metabolism. It is generated from sulfoacetaldehyde, converted to acetyl-CoA and acetate via phosphate acetyltransferase (EC:2.3.1.8) and acetate kinase (EC:2.7.2.1) respectively. It is also intermediate in pyruvate metabolism. It is generated from pyruvate and the formation is catalyzed by pyruvate oxidase (EC:1.2.3.3). (KEGG)	3.34728	3.34728	11.2576	12.8941	2.56016	2.56016	2.56016	2.56016	1.34834	1.34834	1.34834	1.34834	1.40974	1.40974	1.40974	1.40974	1.5075	1.5075	1.5075	1.5075	1.21087	1.21087	1.21087	1.21087	1.53598	1.53598	1.53598	1.53598	1.28584	1.28584	1.28584	1.28584	0.986047	0.986047	0.986047	0.986047	1.43585	1.43585	1.43585	1.43585	1.29833	0.890551	0.890551	0.890551	0.769853
Beta-D-Fructose 6-phosphate	ECMDB03971	HMDB03971	C05345	Beta-D-Fructose 6 phosphate (b-F6P) is the beta-anomer of fructose-6-phosphate. There are two anomers of fructose 6 phosphate, the alpha anomer and the beta anomer. Specifically, beta-D-fructose 6-phosphate is fructose sugar phosphorylated on carbon 6. Beta-D-Fructose 6-phosphate is a substrate for Fructose-1,6-bisphosphatase, Pyruvate kinase (isozymes R/L), Hexokinase (type I), Fructose-bisphosp…	12.1431	3.34728	3.34728	3.34728	2.56016	2.56016	2.56016	2.56016	1.34834	1.34834	1.34834	1.34834	1.40974	1.40974	1.40974	1.40974	1.5075	1.5075	1.5075	1.5075	1.21087	1.21087	1.21087	1.21087	1.53598	1.53598	1.53598	1.53598	1.28584	1.28584	1.99286	1.28584	0.986047	0.986047	0.986047	0.986047	1.43585	1.43585	1.43585	1.43585	0.890551	0.890551	0.890551	0.890551	0.769853
Beta-D-Glucose 6-phosphate	ECMDB03498	HMDB03498	C01172	Beta-D-Glucose 6 phosphate (b-G6P) is the beta-anomer of glucose-6-phosphate. There are two anomers of glucose 6 phosphate, the alpha anomer and the beta anomer. Specifically, beta-D-Glucose 6-phosphate is glucose sugar phosphorylated on carbon 6. It is a very common metabolite in cells as the vast majority of glucose entering a cell will become phosphorylated in this way. The primary reason for …	12.1431	3.34728	3.34728	3.34728	2.56016	2.56016	2.56016	2.56016	1.34834	1.34834	1.34834	1.34834	1.40974	1.40974	1.40974	1.40974	1.5075	1.5075	1.5075	1.5075	1.21087	1.21087	1.21087	1.21087	1.53598	1.53598	1.53598	1.53598	1.28584	1.28584	1.99286	1.28584	0.986047	0.986047	0.986047	0.986047	1.43585	1.43585	1.43585	1.43585	0.890551	0.890551	0.890551	0.890551	0.769853
D-Myo-inositol 4-phosphate	ECMDB01313	HMDB01313	C03546	D-Myo-inositol 4-phosphate is a substrate for Inositol monophosphatase, Inositol polyphosphate 1-phosphatase and Inositol monophosphatase 2.	12.1431	3.34728	3.34728	3.34728	2.56016	2.56016	2.56016	2.56016	1.34834	1.34834	1.34834	1.34834	1.40974	1.40974	1.40974	1.40974	1.5075	1.5075	1.5075	1.5075	1.21087	1.21087	1.21087	1.21087	1.53598	1.53598	1.53598	1.53598	1.28584	1.28584	1.99286	1.28584	0.986047	0.986047	0.986047	0.986047	1.43585	1.43585	1.43585	1.43585	0.890551	0.890551	0.890551	0.890551	0.769853
Fructose 1-phosphate	ECMDB01076	HMDB01076	C01094	Fructose 1-phosphate is an intermediate metabolite in the Fructose and mannose metabolism pathway. It is generated by fructokinase and it is broken down by aldolase B into glyceraldehyde and dihydroxyacetone phosphate (DHAP).	12.1431	3.34728	3.34728	3.34728	2.56016	2.56016	2.56016	2.56016	1.34834	1.34834	1.34834	1.34834	1.40974	1.40974	1.40974	1.40974	1.5075	1.5075	1.5075	1.5075	1.21087	1.21087	1.21087	1.21087	1.53598	1.53598	1.53598	1.53598	1.28584	1.28584	1.99286	1.28584	0.986047	0.986047	0.986047	0.986047	1.43585	1.43585	1.43585	1.43585	0.890551	0.890551	0.890551	0.890551	0.769853
Fructose 6-phosphate	ECMDB00124	HMDB00124	C00085	Fructose-6-phosphate is an important intermediate in glycolysis and gluconeogenesis. The interconversion of glucose-6-phosphate and fructose-6-phosphate, the second step of the Embden-Meyerhof glycolytic pathway, is catalyzed by the enzyme phosphoglucose isomerase (PGI). In gluconeogenesis, fructose-6-phosphate is the immediate precursor of glucose-6-phosphate (wikipedia)	12.1431	3.34728	3.34728	3.34728	2.56016	2.56016	2.56016	2.56016	1.34834	1.34834	1.34834	1.34834	1.40974	1.40974	1.40974	1.40974	1.5075	1.5075	1.5075	1.5075	1.21087	1.21087	1.21087	1.21087	1.53598	1.53598	1.53598	1.53598	1.28584	1.28584	1.99286	1.28584	0.986047	0.986047	0.986047	0.986047	1.43585	1.43585	1.43585	1.43585	0.890551	0.890551	0.890551	0.890551	0.769853
Glucose 6-phosphate	ECMDB01401	HMDB01401	C00092	Glucose 6 phosphate (alpha-D-glucose 6 phosphate or G6P) is the alpha-anomer of glucose-6-phosphate. There are two anomers of glucose 6 phosphate, the alpha anomer and the beta anomer Glucose-6-phosphate is a phosphorylated glucose molecule on carbon 6. When glucose enters a cell, it is immediately phosphorylated to G6P. This is catalyzed with hexokinase enzymes, thus consuming one ATP. A major r…	12.1431	3.34728	3.34728	3.34728	2.56016	2.56016	2.56016	2.56016	1.34834	1.34834	1.34834	1.34834	1.40974	1.40974	1.40974	1.40974	1.5075	1.5075	1.5075	1.5075	1.21087	1.21087	1.21087	1.21087	1.53598	1.53598	1.53598	1.53598	1.28584	1.28584	1.99286	1.28584	0.986047	0.986047	0.986047	0.986047	1.43585	1.43585	1.43585	1.43585	0.890551	0.890551	0.890551	0.890551	0.769853
Myo-inositol 1-phosphate	ECMDB00213	HMDB00213	C04006	Myo-inositol 1-phosphate is an inositol having myo- configuration substituted at position 1 by a phosphate group. (ChEBI) There are 2 stereoisomers of myo-inositol 1-phosphate: 1D-myo-inositol 1-phosphate and 1L-myo-inositol 1-phosphate. The D-isomer is the isomer that is more commonly referred to when discussing myo-inositol 1-phosphate <i>(in KEGG, for example)</i>, and is a constituent of phos…	12.1431	3.34728	3.34728	3.34728	2.56016	2.56016	2.56016	2.56016	1.34834	1.34834	1.34834	1.34834	1.40974	1.40974	1.40974	1.40974	1.5075	1.5075	1.5075	1.5075	1.21087	1.21087	1.21087	1.21087	1.53598	1.53598	1.53598	1.53598	1.28584	1.28584	1.99286	1.28584	0.986047	0.986047	0.986047	0.986047	1.43585	1.43585	1.43585	1.43585	0.890551	0.890551	0.890551	0.890551	0.769853
Butyric acid	ECMDB00039	HMDB00039	C00246	Butyric acid, also known under the systematic name butanoic acid, is a carboxylic acid with the structural formula CH3CH2CH2-COOH. Salts and esters of butyric acid are known as butyrates or butanoates. Butyrate is produced as end-product of a fermentation process solely performed by obligate anaerobic bacteria.	11.8012	3.34728	3.34728	3.34728	2.56016	2.56016	5.82988	5.1787	1.34834	1.34834	1.34834	4.00209	1.40974	1.40974	1.40974	1.40974	1.5075	1.5075	1.5075	1.5075	1.21087	1.21087	1.21087	1.21087	1.53598	1.53598	1.53598	1.53598	1.28584	1.28584	1.28584	1.28584	0.986047	0.986047	0.986047	0.986047	1.43585	1.43585	1.43585	1.43585	0.890551	0.890551	0.890551	0.890551	0.769853
L-2-Amino-3-oxobutanoic acid	ECMDB06454	HMDB06454	C03508	L-2-Amino-3-oxobutanoic acid or L-2-amino acetic acid is involved in glycine/serine metabolism and is a breakdown product from glycine. It spontaneously decomposes to aminoacetone. Delta-aminolevuliinate synthase is the enzyme that catalyzes the interconversion between glycine and L-2-amino-3-oxobutanoic acid. Glycine C-acetyltransferase is also capable of catalyzing this reaction.	3.34728	3.34728	3.34728	3.34728	2.56016	2.56016	2.56016	2.56016	1.34834	1.34834	1.34834	1.34834	1.40974	1.40974	1.40974	1.40974	1.5075	1.5075	1.5075	1.5075	1.21087	1.21087	1.21087	1.21087	1.53598	1.53598	1.53598	1.53598	1.28584	1.28584	1.28584	1.28584	0.986047	0.986047	3.04699	0.986047	1.43585	1.43585	1.43585	1.43585	1.34219	0.890551	2.31659	0.890551	0.769853
Spermidine	ECMDB01257	HMDB01257	C00315	Spermidine is a polyamine formed from putrescine. It is found in almost all tissues in association with nucleic acids. It is found as a cation at all pH values, and is thought to help stabilize some membranes and nucleic acid structures. It is a precursor of spermine.	3.34728	3.34728	3.34728	3.34728	2.56016	2.56016	2.56016	2.56016	1.34834	1.34834	1.34834	1.34834	3.32657	1.40974	1.40974	1.40974	1.5075	4.21572	1.5075	1.5075	1.21087	1.21087	1.21087	1.49385	1.53598	1.53598	1.53598	1.53598	1.28584	1.28584	1.28584	1.28584	0.986047	0.986047	0.986047	0.986047	1.43585	1.43585	1.43585	1.43585	0.890551	0.890551	0.890551	0.890551	0.769853
Aldosterone	ECMDB24017	HMDB00037	C01780		3.34728	3.34728	3.34728	3.34728	2.56016	2.56016	2.56016	2.56016	1.34834	1.34834	1.34834	1.34834	1.40974	1.40974	1.40974	1.40974	4.0248	1.5075	1.5075	1.5075	1.21087	1.21087	1.21087	1.21087	1.53598	1.53598	1.53598	1.53598	1.28584	1.28584	1.28584	1.28584	0.986047	0.986047	0.986047	0.986047	1.43585	1.43585	1.43585	1.43585	0.890551	0.890551	0.890551	0.890551	0.769853
Adenosine 3',5'-diphosphate	ECMDB00061	HMDB00061	C00054	Adenosine 3', 5'-diphosphate or PAP is a nucleotide that is closely related to ADP. It has two phosphate groups attached to the 5' and 3' positions of the pentose sugar ribose (instead of pyrophosphoric acid at the 5' position, as found in ADP), and the nucleobase adenine. PAP is converted to 3'-phosphoadenosine 5'-phosphosulfate (PAPS) by Sulfotransferase and then back to PAP after the sulfotran…	3.34728	3.34728	3.34728	3.34728	2.56016	2.56016	2.56016	2.56016	1.34834	1.34834	1.34834	1.34834	1.40974	1.40974	1.40974	1.40974	3.83101	1.5075	1.5075	1.5075	1.21087	1.21087	1.21087	1.21087	1.53598	1.53598	1.53598	1.53598	1.28584	1.28584	1.28584	1.28584	0.986047	0.986047	0.986047	0.986047	1.43585	1.43585	1.43585	1.43585	0.890551	1.40814	0.890551	0.890551	0.769853
Butanal	ECMDB03543	HMDB03543	C01412	Butanal is an organic compound that is the aldehyde analog of butane. It is a colorless flammable liquid with an acrid smell. It is miscible with most organic solvents.(wikipedia)	3.34728	3.34728	3.34728	3.34728	2.56016	2.56016	2.56016	2.56016	1.34834	1.34834	1.34834	1.34834	1.40974	1.40974	1.40974	1.40974	1.5075	1.5075	1.5075	1.5075	1.21087	1.21087	1.21087	1.21087	1.89317	1.53598	1.53598	1.53598	3.14504	1.28584	1.28584	1.28584	0.986047	0.986047	0.986047	0.986047	1.43585	1.43585	1.43585	2.6345	0.890551	0.952756	0.890551	0.890551	0.769853
4-Phosphopantothenoylcysteine	ECMDB01117	HMDB01117	C04352	4-Phosphopantothenoylcysteine (PPC) is an intermediate in the biosynthetic machinery (pathway) that converts pantothenate (vitamin B5) into coenzyme A (CoA). The enzyme Phosphopantothenoylcysteine decarboxylase catalyzes the decarboxylation of PPC to 4'-phosphopantetheine. Coenzyme A is the principal acyl carrier and is required for many synthetic and degradative reactions in intermediary metabol…	8.08904	3.34728	3.34728	3.34728	2.56016	2.56016	2.56016	2.56016	1.34834	1.34834	1.34834	1.96973	1.40974	1.40974	1.40974	1.40974	1.5075	1.5075	1.5075	1.5075	1.21087	1.21087	1.21087	1.21087	1.53598	1.53598	1.53598	1.53598	1.28584	1.28584	1.28584	1.28584	0.986047	0.986047	0.986047	0.986047	1.43585	1.43585	1.43585	1.43585	0.890551	0.890551	0.890551	0.890551	0.769853
Thymidine 5'-triphosphate	ECMDB01342	HMDB01342	C00459	Thymidine triphosphate or TTP is one of the four nucleoside triphosphates that make up DNA. It can be used by DNA ligase to create overlapping "sticky ends" so that protruding ends of opened microbial plasmids maybe closed up.	3.34728	3.34728	3.34728	3.34728	2.56016	2.56016	2.56016	2.56016	1.34834	1.34834	1.34834	1.34834	3.1906	1.40974	1.40974	1.40974	1.5075	1.5075	1.5075	1.5075	1.21087	1.21087	1.21087	1.21087	1.53598	1.53598	1.53598	1.53598	1.28584	1.28584	1.28584	1.28584	0.986047	0.986047	0.986047	0.986047	1.43585	1.43585	1.43585	1.43585	0.890551	0.890551	0.890551	0.890551	0.769853
Lipoamide	ECMDB00962	HMDB00962	C00248	Lipoamide is a trivial name for 6,8-dithiooctanoic amide. It is 6,8-dithiooctanoic acid's functional form where the carboxyl group is attached to protein (or any other amine) by an amide linkage (containing -NH2) to an amino group. -- Wikipedia	7.51782	3.34728	3.34728	3.34728	2.56016	2.56016	2.56016	2.56016	1.34834	1.34834	1.34834	1.34834	1.40974	1.40974	1.40974	1.40974	1.5075	1.5075	1.5075	1.5075	1.21087	1.21087	1.21087	1.21087	1.53598	1.53598	1.53598	1.53598	1.28584	1.28584	1.28584	1.28584	0.986047	0.986047	0.986047	0.986047	1.43585	1.43585	1.43585	1.43585	0.890551	0.890551	0.890551	0.890551	0.769853
(R)-3-Hydroxybutyric acid	ECMDB24009	HMDB00011	C01089		3.34728	3.34728	3.34728	3.34728	2.56016	2.56016	2.56016	2.56016	2.99825	1.34834	1.34834	1.34834	1.40974	1.40974	1.40974	1.40974	1.5075	1.5075	1.5075	1.5075	1.21087	1.21087	1.21087	1.21087	1.53598	1.53598	1.53598	1.53598	1.28584	1.28584	1.28584	1.28584	0.986047	0.986047	0.986047	0.986047	1.43585	1.43585	1.43585	1.43585	0.890551	0.890551	0.890551	0.890551	0.769853
(S)-3-Hydroxyisobutyric acid	ECMDB24013	HMDB00023	C06001		3.34728	3.34728	3.34728	3.34728	2.56016	2.56016	2.56016	2.56016	2.99825	1.34834	1.34834	1.34834	1.40974	1.40974	1.40974	1.40974	1.5075	1.5075	1.5075	1.5075	1.21087	1.21087	1.21087	1.21087	1.53598	1.53598	1.53598	1.53598	1.28584	1.28584	1.28584	1.28584	0.986047	0.986047	0.986047	0.986047	1.43585	1.43585	1.43585	1.43585	0.890551	0.890551	0.890551	0.890551	0.769853
3-Hydroxybutyric acid	ECMDB21418	HMDB00357	C01089	3-Hydroxybutyric acid or beta-hydroxybutyrate belongs to a group of compounds known as ketone bodies. Other ketone bodies include acetoacetate and acetone. 3-hydroxybutyric acid is chiral and so it has 2 enantiomeric forms. (Wikipedia) In some strains of E. coli, such as E. coli O8 IAI1, the enzyme 3-hydroxybutyrate dehydrogenase (EC:1.1.1.30) catalyzes a reversible redox reaction that converts 3…	3.34728	3.34728	3.34728	3.34728	2.56016	2.56016	2.56016	2.56016	2.99825	1.34834	1.34834	1.34834	1.40974	1.40974	1.40974	1.40974	1.5075	1.5075	1.5075	1.5075	1.21087	1.21087	1.21087	1.21087	1.53598	1.53598	1.53598	1.53598	1.28584	1.28584	1.28584	1.28584	0.986047	0.986047	0.986047	0.986047	1.43585	1.43585	1.43585	1.43585	0.890551	0.890551	0.890551	0.890551	0.769853
L-Asparagine	ECMDB00168	HMDB00168	C00152	Asparagine (Asn) is one of the 20 most common natural amino acids on Earth. It has carboxamide as the side chain's functional group. It is considered a non-essential amino acid. The precursor to asparagine is oxaloacetate. Oxaloacetate is converted to aspartate using a transaminase enzyme. The enzyme transfers the amino group from glutamate to oxaloacetate producing alpha-ketoglutarate and aspart…	3.34728	3.34728	3.34728	3.34728	2.56016	2.56016	2.56016	2.56016	1.34834	1.34834	1.34834	1.34834	1.40974	1.40974	1.40974	1.40974	1.5075	1.5075	1.5075	1.5075	1.21087	1.21087	1.21087	1.21087	1.53598	1.53598	3.3916	1.53598	1.28584	1.28584	1.28584	1.28584	1.99241	0.986047	0.986047	0.986047	2.73401	1.73013	1.43585	1.43585	0.890551	0.890551	0.890551	0.890551	0.769853
Uridine triphosphate	ECMDB00285	HMDB00285	C00075	Uridine 5'-(tetrahydrogen triphosphate). A uracil nucleotide containing three phosphate groups esterified to the sugar moiety. Uridine triphosphate has the role of a source of energy or an activator of substrates in metabolic reactions, like that of adenosine triphosphate, but more specific. When Uridine triphosphate activates a substrate, UDP-substrate is usually formed and inorganic phosphate i…	3.34728	3.34728	3.34728	3.34728	2.56016	2.56016	2.56016	2.56016	1.34834	1.34834	1.34834	1.34834	1.65433	1.40974	3.08339	1.40974	1.5075	1.5075	1.5075	1.5075	1.21087	1.21087	1.21087	1.21087	1.53598	1.53598	1.53598	1.53598	1.28584	1.28584	1.28584	1.28584	0.986047	0.986047	0.986047	0.986047	1.43585	1.43585	1.43585	1.43585	0.890551	0.890551	0.890551	0.890551	0.769853
Acetaldehyde	ECMDB00990	HMDB00990	C00084	Acetaldehyde is a colorless, flammable liquid used in the manufacture of acetic acid, perfumes, and flavors. It is also an intermediate in the metabolism of alcohol. Small amounts of acetaldehyde are produced naturally through gut microbial fermentation. Acetaldehyde is produced through the action of alcohol dehydrogenase on ethanol and is somewhate more toxic than ethanol.	3.34728	3.34728	3.34728	3.34728	2.56016	2.56016	2.56016	2.56016	1.34834	1.34834	1.34834	1.34834	1.40974	1.40974	1.40974	1.40974	1.5075	1.5075	1.5075	1.5075	1.21087	1.21087	1.21087	1.21087	1.53598	1.53598	1.53598	1.53598	2.70953	1.28584	1.28584	1.28584	0.986047	0.986047	0.986047	1.92324	1.43585	1.43585	1.43585	1.43585	0.890551	0.890551	0.890551	0.890551	0.769853
Guanosine diphosphate mannose	ECMDB01163	HMDB01163	C00096	GDP-mannose is a nucleoside diphosphate sugar that is important in the production of fucosylated oligosaccharides. GDP-mannose is transformed to GDP-fucose via three enzymatic reactions carried out by two proteins, GDP-mannose 4,6-dehydratase (GMD) and a second enzyme, GDP-keto-6-deoxymannose 3,5-epimerase, 4-reductase. GDP-mannose 4,6-dehydratase (EC 4.2.1.47) catalyzes the chemical reaction: GD…	3.34728	3.34728	3.34728	3.34728	5.22593	2.56016	2.56016	2.56016	1.34834	1.34834	1.34834	1.34834	1.40974	1.40974	1.40974	1.40974	1.5075	1.5075	1.5075	1.5075	1.21087	1.21087	1.21087	1.21087	1.53598	1.53598	1.53598	1.53598	1.28584	1.28584	1.28584	1.28584	0.986047	0.986047	0.986047	0.986047	1.43585	1.43585	1.43585	1.43585	0.890551	0.890551	0.890551	0.890551	0.769853
Geranyl-PP	ECMDB01285	HMDB01285	C00341	Geranyl diphosphate is regarded as a key intermediate in the steroid, isoprene and terpene biosynthesis pathways and is used by organisms in the biosynthesis of farnesyl pyrophosphate, geranylgeranyl pyrophosphate, cholesterol, terpenes and terpenoids. (wikipedia). In E.coli, geranyl diphosphate synthase (GPPS) catalyzes the condensation of dimethylallyl diphosphate (DMAPP) and isopentenyl diphos…	6.80167	3.34728	3.34728	3.34728	2.56016	2.56016	2.56016	2.56016	1.34834	1.34834	1.34834	1.34834	1.40974	1.40974	1.40974	1.40974	1.5075	1.5075	1.5075	1.5075	1.21087	1.21087	1.21087	1.21087	1.53598	1.53598	1.53598	1.53598	1.28584	1.28584	1.28584	1.28584	0.986047	0.986047	0.986047	0.986047	1.43585	1.43585	1.43585	1.43585	0.890551	0.890551	0.890551	0.890551	0.769853
D-4'-Phosphopantothenate	ECMDB01016	HMDB01016	C03492	D-4'-Phosphopantothenate is a product of the phosphorylatation of Pantothenate by Pantothenate kinase. It is an intermediate in coenzyme A (CoA) biosynthesis pathway. Coenzyme A is a cofactor of ubiquitous occurrence in plants, bacteria, and animals. It is needed in a large number of enzymatic reactions central to intermediary metabolism, including the oxidation of fatty acids, carbohydrates, and…	3.34728	3.34728	3.34728	3.34728	5.18497	2.56016	2.56016	2.56016	1.34834	1.34834	1.34834	1.34834	1.40974	1.40974	1.40974	1.40974	1.5075	1.5075	1.5075	1.5075	1.21087	1.21087	1.21087	1.97094	1.53598	1.53598	1.53598	1.53598	1.28584	1.28584	1.28584	1.28584	0.986047	0.986047	0.986047	0.986047	1.43585	1.43585	1.43585	1.43585	0.890551	0.890551	0.890551	0.890551	0.769853
Phosphohydroxypyruvic acid	ECMDB01024	HMDB01024	C03232	Phosphohydroxypyruvic acid is a prduct of both enzyme phosphoglycerate dehydrogenase [EC 1.1.1.95] and phosphoserine transaminase [EC 2.6.1.52] in glycine, serine and threonine metabolism pathway (KEGG).	3.34728	3.34728	3.34728	3.34728	2.56016	2.56016	2.60663	2.56016	1.34834	1.34834	1.34834	1.34834	1.40974	1.40974	1.54374	1.40974	2.94189	1.5075	2.79031	1.5075	1.21087	1.21087	1.21087	1.21087	1.53598	1.53598	1.53598	1.53598	1.28584	1.28584	1.28584	1.28584	0.986047	1.57684	0.986047	0.986047	1.43585	1.43585	1.43585	1.43585	0.890551	0.890551	0.890551	0.890551	0.769853
Argininosuccinic acid	ECMDB01006	HMDB00052	C03406	Arginosuccinic acid is a basic amino acid. Some cells synthesize it from citrulline, aspartic acid and use it as a precursor for arginine in the urea cycle or citrulline-NO cycle. The enzyme that catalyzes the reaction is argininosuccinate synthetase. Argininosuccinic acid is a precursor to fumarate in the citric acid cycle via argininosuccinate lyase.	3.34728	3.34728	3.34728	3.34728	2.56016	2.56016	2.56016	2.56016	1.34834	1.34834	1.34834	1.34834	2.63622	1.40974	1.40974	1.40974	1.5075	1.5075	1.5075	1.5075	1.21087	1.21087	1.21087	1.21087	1.53598	1.53598	1.53598	1.53598	1.28584	1.28584	1.28584	1.28584	0.986047	0.986047	0.986047	0.986047	1.43585	1.43585	1.43585	1.43585	0.890551	0.890551	0.890551	0.890551	0.769853
Iodotyrosine	ECMDB24012	HMDB00021	C02515		3.34728	3.34728	3.34728	3.34728	2.56016	2.56016	2.56016	2.56016	1.34834	1.34834	1.34834	1.34834	1.40974	1.40974	1.40974	1.40974	1.5075	1.5075	1.5075	1.5075	1.21087	1.21087	1.21087	1.21087	1.53598	1.53598	1.53598	1.53598	1.28584	1.28584	1.28584	1.28584	0.986047	0.986047	0.986047	0.986047	1.43585	1.43585	1.43585	1.43585	1.63398	0.890551	0.890551	0.890551	0.769853
Chitin	ECMDB21648	HMDB03362	C00461	Chitin (C8H13O5N)n is a long-chain polymer of a N-acetylglucosamine, a derivative of glucose, and is found in many places throughout the natural world. It is the main component of the cell walls of fungi, the exoskeletons of arthropods such as crustaceans (e.g., crabs, lobsters and shrimps) and insects, the radulas of mollusks, and the beaks of cephalopods, including squid and octopuses. In terms…	3.34728	3.34728	3.34728	3.34728	2.56016	2.56016	2.56016	2.56016	1.34834	1.34834	1.34834	1.34834	1.40974	1.40974	1.40974	1.40974	1.5075	1.5075	1.5075	1.5075	1.21087	1.21087	1.21087	1.21087	1.53598	1.53598	1.53598	1.53598	1.28584	1.28584	1.28584	1.28584	0.986047	0.986047	0.986047	0.986047	1.43585	1.43585	1.43585	1.43585	1.63042	0.890551	0.890551	0.890551	0.769853
Inosinic acid	ECMDB04085	HMDB00175	C00130	Inosinic acid is a purine nucleotide which has hypoxanthine as the base and one phosphate group esterified to the sugar moiety. It is formed by the deamination of AMP and when hydrolysed produces inosine. Inosinic acid is the ribonucleotide of hypoxanthine and is the first compound formed during the synthesis of purine. (Wikipedia)	3.34728	3.34728	3.34728	3.34728	2.56016	2.56016	2.56016	2.56016	1.34834	1.34834	1.34834	1.34834	1.40974	1.40974	1.40974	1.40974	1.5075	1.5075	1.5075	1.5075	1.21087	1.21087	1.21087	1.21087	1.53598	1.53598	1.53598	1.53598	2.34769	1.28584	1.28584	1.28584	0.986047	0.986047	0.986047	0.986047	1.43585	1.43585	1.43585	1.43585	0.890551	0.890551	0.890551	0.890551	0.769853
Nicotinic acid	ECMDB01488	HMDB01488	C00253	Nicotinic acid, also known as niacin or vitamin B3, is a derivative of pyridine, with a carboxyl group (COOH) at the 3-position. Other forms of vitamin B3 include the corresponding amide, nicotinamide ("niacinamide"), where the carboxyl group has been replaced by a carboxamide group (CONH2), as well as more complex amides and a variety of esters. The uptake of nicotinic acid by Escherichia coli i…	3.34728	3.34728	3.34728	3.34728	2.56016	2.87634	2.56016	2.56016	1.34834	1.34834	1.34834	1.34834	1.58448	1.40974	1.40974	1.40974	1.5075	1.5075	1.5075	1.5075	1.21087	2.17685	1.21087	1.21087	1.53598	1.53598	1.53598	1.53598	1.28584	1.28584	1.28584	1.28584	0.986047	0.986047	0.986047	0.986047	1.43585	1.43585	1.43585	1.43585	0.890551	0.890551	0.890551	0.890551	0.769853
Myristic acid	ECMDB21427	HMDB00806	C06424	Myristic acid ia a saturated 14-carbon fatty acid occurring in most animal and vegetable fats, particularly butterfat and coconut, palm, and nutmeg oils. It is used to synthesize flavor and as an ingredient in soaps and cosmetics. (From Dorland, 28th ed) Myristic acid is also commonly added to a penultimate nitrogen terminus glycine in receptor-associated kinases to confer the membrane localisati…	3.34728	3.34728	3.34728	3.34728	2.56016	2.56016	2.56016	2.56016	1.34834	1.34834	1.34834	1.34834	1.40974	1.40974	1.40974	1.40974	1.5075	1.5075	1.5075	1.5075	1.21087	1.21087	1.21087	1.21087	1.53598	1.53598	1.53598	1.53598	2.09817	1.28584	1.28584	1.28584	0.986047	0.986047	0.986047	0.986047	1.43585	1.43585	1.43585	1.43585	0.890551	0.890551	0.890551	0.890551	0.769853
Aminoadipic acid	ECMDB00510	HMDB00510	C00956	Aminoadipic acid is metabolite in the principal biochemical pathway of lysine. The major outer membrane proteins from Escherichia coli K-12 are often modified to contain alpha-aminoadipic acid delta-semialdehyde (allysine). [PMID:358196]. Amiinoadipic acid can be decarboxylated by glutmate decarboxylase [PMID:379598]	3.34728	3.34728	3.34728	3.34728	2.56016	2.56016	2.56016	2.56016	1.34834	1.34834	1.34834	1.34834	1.40974	1.40974	1.40974	1.40974	2.00889	1.5075	1.5075	1.5075	1.21087	1.21087	1.21087	1.21087	1.53598	1.53598	1.53598	1.53598	1.28584	1.28584	1.28584	1.28584	0.986047	0.986047	0.986047	0.986047	1.43585	1.43585	1.43585	1.43585	0.890551	0.890551	0.890551	0.890551	0.769853
Glucose 1-phosphate	ECMDB01586	HMDB01586	C00103	Glucose 1-phosphate is the direct product of the reaction in which glycogen phosphorylase cleaves off a molecule of glucose from a greater glycogen structure. Glycogen phosphorylase, the product of the glgP Gene, catalyzes glycogen breakdown by removing glucose units from the nonreducing ends in Escherichia coli. It cannot travel down many metabolic pathways and must be interconverted by the enzy…	3.34728	3.34728	3.34728	3.34728	2.56016	2.56016	2.56016	2.56016	1.34834	1.34834	1.34834	1.34834	1.40974	1.40974	1.40974	1.40974	1.5075	1.5075	1.5075	1.5075	1.21087	1.21087	1.21087	1.21087	1.53598	1.53598	1.53598	1.53598	1.69249	1.28584	1.28584	1.28584	0.986047	0.986047	0.986047	0.986047	1.43585	1.43585	1.43585	1.43585	0.890551	0.890551	0.890551	0.890551	0.769853
2-Ketobutyric acid	ECMDB00005	HMDB00005	C00109	2-Ketobutyric acid (alpha ketobutyric acid) is involved in the metabolism of many amino acids (glycine, cysteine, methionine, valine, leucine, serine, threonine, isoleucine). It also plays a role in propanoate metabolism and C-5 branched dibasic acid metabolism. More specifically, alpha-ketobutyric acid can be produced through the lysis of cystathionine (via cystathionine gamma lyase) leading to …	3.34728	3.34728	3.34728	3.34728	2.56016	2.56016	2.56016	2.56016	1.34834	1.34834	1.34834	1.34834	1.40974	1.40974	1.40974	1.40974	1.5075	1.5075	1.5075	1.5075	1.21087	1.21087	1.21087	1.21087	1.53598	1.53598	1.53598	1.53598	1.28584	1.28584	1.28584	1.28584	0.986047	0.986047	0.986047	0.986047	1.72884	1.43585	1.43585	1.43585	0.890551	0.890551	0.890551	0.890551	0.769853
Acetoacetic acid	ECMDB00060	HMDB00060	C00164	Acetoacetic acid is a member of the chemical class known as Beta Keto-Acids and Derivatives. These are organic compounds containing an aldehyde substituted with a keto group on the C3 carbon atom. Acetoacetic acid (also called diacetic acid) is the organic compound with the formula CH3C(O)CH2CO2H. It is the simplest beta-keto acid group and like other members of this class is unstable. When keton…	3.34728	3.34728	3.34728	3.34728	2.56016	2.56016	2.56016	2.56016	1.34834	1.34834	1.34834	1.34834	1.40974	1.40974	1.40974	1.40974	1.5075	1.5075	1.5075	1.5075	1.21087	1.21087	1.21087	1.21087	1.53598	1.53598	1.53598	1.53598	1.28584	1.28584	1.28584	1.28584	0.986047	0.986047	0.986047	0.986047	1.72884	1.43585	1.43585	1.43585	0.890551	0.890551	0.890551	0.890551	0.769853
Succinic acid semialdehyde	ECMDB01259	HMDB01259	C00232	Succinic acid semialdehyde is an intermediate in the catabolism of gamma-aminobutyrate (PMID 16435183). Succinate semialdehyde dehydrogenase is an enzyme that catalyses the reaction of succinate semialdehyde and NAD+ to form succinate and NADH.	3.34728	3.34728	3.34728	3.34728	2.56016	2.56016	2.56016	2.56016	1.34834	1.34834	1.34834	1.34834	1.40974	1.40974	1.40974	1.40974	1.5075	1.5075	1.5075	1.5075	1.21087	1.21087	1.21087	1.21087	1.53598	1.53598	1.53598	1.53598	1.28584	1.28584	1.28584	1.28584	0.986047	0.986047	0.986047	0.986047	1.72884	1.43585	1.43585	1.43585	0.890551	0.890551	0.890551	0.890551	0.769853
S-Lactoylglutathione	ECMDB01066	HMDB01066	C03451	S-Lactoylglutathione is a substrate of lactoylglutathione lyase [EC 4.4.1.5] in pyruvate metabolism (KEGG). Another enzyme, glyoxalase I, synthesizes this compound by converting methylglyoxal and reduced glutathione to S-lactoylglutathione. S-D-lactoylglutathione can be hydrolysed by thiolesterases to reduced glutathione and D-lactate but also converted to N-D-lactoylcysteinylglycine and N-D-lact…	3.96167	3.34728	3.34728	3.34728	2.56016	2.56016	2.56016	2.56016	1.34834	1.34834	1.34834	1.34834	1.40974	1.40974	1.40974	1.40974	1.5075	1.5075	1.5075	1.5075	1.21087	1.21087	1.21087	1.21087	1.53598	1.53598	1.53598	1.53598	1.28584	1.28584	1.28584	1.28584	0.986047	0.986047	0.986047	0.986047	1.43585	1.43585	1.43585	1.43585	0.890551	0.890551	0.890551	0.890551	0.769853
Uridine diphosphate glucuronic acid	ECMDB04166	HMDB00935	C00167	Uridine diphosphate glucuronic acid is a nucleoside diphosphate sugar which serves as a source of glucuronic acid for polysaccharide biosynthesis. It may also be epimerized to UDP Iduronic acid, which donates Iduronic acid to polysaccharides. It is made from UDP-glucose by UDP-glucose 6-dehydrogenase (EC 1.1.1.22) using NAD+ as a cofactor. It is the source of the glucuronosyl group in glucuronosy…	3.34728	3.34728	3.34728	3.34728	2.56016	2.56016	2.56016	2.56016	1.34834	1.34834	1.34834	1.34834	1.40974	1.40974	1.40974	1.40974	1.5075	1.5075	1.5075	1.5075	1.21087	1.21087	1.21087	1.41503	1.53598	1.53598	1.53598	1.53598	1.28584	1.28584	1.28584	1.28584	0.986047	0.986047	0.986047	0.986047	1.43585	1.43585	1.43585	1.43585	0.890551	0.890551	0.890551	0.890551	0.769853
Uridine diphosphate-N-acetylglucosamine	ECMDB00290	HMDB00290	C00043	Uridine diphosphate N-acetylglucosamine or UDP-GlcNAc is a nucleotide sugar and a coenzyme in metabolism. It is used by glycosyltransferases to transfer N-acetylglucosamine residues to substrates. D-Glucosamine is made naturally in the form of glucosamine-6-phosphate, and is the biochemical precursor of all nitrogen-containing sugars. Specifically, glucosamine-6-phosphate is synthesized from fruc…	3.34728	3.34728	3.34728	3.34728	2.9744	2.56016	2.56016	2.87276	1.34834	1.34834	1.34834	1.34834	1.40974	1.40974	1.40974	1.40974	1.5075	1.5075	1.5075	1.5075	1.21087	1.21087	1.21087	1.21087	1.53598	1.53598	1.53598	1.53598	1.28584	1.28584	1.28584	1.28584	0.986047	0.986047	0.986047	0.986047	1.43585	1.43585	1.43585	1.43585	0.890551	0.890551	0.890551	0.890551	0.769853
Hypotaurine	ECMDB00965	HMDB00965	C00519	Hypotaurine is a product of enzyme cysteamine dioxygenase [EC 1.13.11.19] in taurine and hypotaurine metabolism pathway (KEGG). It may function as an antioxidant and a protective agent under physiological conditions (PMID 14992269).	3.34728	3.34728	3.34728	3.34728	2.56016	2.56016	2.56016	2.56016	1.34834	1.34834	1.34834	1.34834	1.62741	1.40974	1.40974	1.40974	1.5075	1.5075	1.5075	1.5075	1.21087	1.21087	1.21087	1.21087	1.53598	1.53598	1.53598	1.53598	1.28584	1.28584	1.28584	1.28584	0.986047	0.986047	0.986047	0.986047	1.43585	1.43585	1.43585	1.43585	0.890551	0.890551	0.890551	0.890551	0.769853
Glucosamine 6-phosphate	ECMDB01254	HMDB01254	C00352	Glucosamine 6-phosphate is normally produced via the de novo glucosamine synthesis by the enzyme fructose-6-phosphate amidotransferase and the modulation of this pathway by glutamine. Glutamine-fructose-6-phosphate amidotransferase (GFAT) catalyzes the first committed step in the pathway for biosynthesis of hexosamines. A member of the N-terminal nucleophile class of amidotransferases, GFAT trans…	3.34728	3.34728	3.34728	3.34728	2.56016	2.56016	2.56016	2.56016	1.34834	1.34834	1.34834	1.34834	1.41242	1.40974	1.40974	1.40974	1.5075	1.5075	1.5075	1.5075	1.21087	1.21087	1.21087	1.21087	1.53598	1.53598	1.53598	1.53598	1.28584	1.28584	1.28584	1.28584	0.986047	0.986047	0.986047	0.986047	1.43585	1.43585	1.43585	1.43585	0.890551	0.890551	0.890551	0.890551	0.769853
[truncated: 3 more columns]

## Sheet: Sheet 3
Data processing and statistical analysis
1 p value: 2 tails, type 3 Student T-test
2 Ratio=log2(countYLS1)-log2(CountMC1000); Blue bar: reduced abundance in mutant; Red bar: increased abundance in mutant.
					Average of Technical Repeats												Average of Sample Repeats		Statistics
Name	ECMDB ID	HMDB ID	KEGG ID	Description	MC1000-1	MC1000-2	MC1000-3	MC1000-4	MC1000-5	MC1000-6	YLS1-1	YLS1-2	YLS1-3	YS1-4	YLS1-5	YLS1-6	MC1000	YLS1	p value1	Ratio2
L-Isoleucine	ECMDB00172	HMDB00172	C00407	Isoleucine is an amino acid with the chemical formula HO2CCH(NH2)CH(CH3)CH2CH3. Its codons are AUU, AUC and AUA. With a hydrocarbon side chain, isoleucine is classified as a hydrophobic amino acid. Together with threonine, isoleucine is one of two common amino acids that have a chiral side chain. Four stereoisomers of isoleucine are possible, including two possible diastereomers of L-isoleucine. …	47443.4	63165.8	40982.6	38398.7	45657.2	51014.8	41193.8	37163.1	27928.8	9793.19	33832.4	8802.39	47777.1	26452.3	0.0125053	-0.852926
L-Leucine	ECMDB00687	HMDB00687	C00123	Leucine (abbreviated as Leu or L) is an amino acid with the chemical formula HO2CCH(NH2)CH2CH(CH3)2. It is synthesized in plants and microorganisms via several steps starting from pyruvic acid. The initial part of the pathway also leads to valine. The intermediate alpha-ketovalerate is converted to alpha-isopropylmalate and then beta-isopropylmalate, which is dehydrogenated to alpha-ketoisocaproa…	47443.4	63165.8	40982.6	38398.7	45657.2	51014.8	41193.8	37163.1	27928.8	9793.19	33832.4	8802.39	47777.1	26452.3	0.0125053	-0.852926
Beta-Alanine	ECMDB00056	HMDB00056	C00099	Beta-alanine is the only naturally occurring beta-amino acid. However, it is not used in the biosynthesis of any major proteins or enzymes. It is formed in vivo by the degradation of dihydrouracil and carnosine. It is a component of pantothenic acid (vitamin B5), which itself is a component of coenzyme A. Under normal conditions, beta-alanine is metabolized into acetic acid.	11026	20232	12090.5	11085.2	17863.1	15776.8	32879.4	43137.8	20305.5	46428.4	20062.4	20326.2	14678.9	30523.3	0.0225142	1.05616
D-Alanine	ECMDB01310	HMDB01310	C00133	D-Alanine is an amino acid and one of the most important molecules in living organisms. It has a chiral carbon at a -position.	11026	20232	12090.5	11085.2	17863.1	15776.8	32879.4	43137.8	20305.5	46428.4	20062.4	20326.2	14678.9	30523.3	0.0225142	1.05616
L-Alanine	ECMDB00161	HMDB00161	C00041	Alanine is an amino acid made from the conversion of the carbohydrate pyruvate or the breakdown of DNA and the dipeptides carnosine and anserine. Alanine is an important participant as well as regulator in glucose metabolism. Normal alanine metabolism, like that of other amino acids, is highly dependent upon enzymes that contain vitamin B6. (http://www.dcnutrition.com/AminoAcids/)	11026	20232	12090.5	11085.2	17863.1	15776.8	32879.4	43137.8	20305.5	46428.4	20062.4	20326.2	14678.9	30523.3	0.0225142	1.05616
Sarcosine	ECMDB00271	HMDB00271	C00213	Sarcosine, also known as N-methylglycine, is an intermediate and byproduct in glycine synthesis and degradation. Sarcosine is a substrate of sarcosine oxidase (alson known as N-methyl-L-tryptophan oxidase) which catalyzes the oxidative demethylation of sarcosine in the following reaction: Sarcosine + H2O + O2 = glycine + formaldehyde + H2O2	11026	20232	12090.5	11085.2	17863.1	15776.8	32879.4	43137.8	20305.5	46428.4	20062.4	20326.2	14678.9	30523.3	0.0225142	1.05616
L-Proline	ECMDB00162	HMDB00162	C00148	L-Proline is one of the twenty amino acids used in living organisms as the building blocks of proteins. Proline is sometimes called an imino acid, although the IUPAC definition of an imine requires a carbon-nitrogen double bond. Proline is a non-essential amino acid that is synthesized from glutamic acid. It is an essential component of collagen and is important for proper functioning of joints a…	9617.54	15057.9	11026.2	9722.33	15522.6	16699.5	26480.6	40257	21380.6	45181.6	20534	19537.8	12941	28895.3	0.0154031	1.15888
Betaine	ECMDB04024	HMDB00043	C00719	Betaine or trimethylglycine is a methylated derivative of glycine. It functions as a methyl donor in that it carries and donates methyl functional groups to facilitate necessary chemical processes. Betaine is an osmoprotectant compound. The accumulation of betaine increases the volume of cytoplasmic water of E. coli and increases the growth rate of osmotically stressed E. coli. (PMID: 1537801)	11839.5	19065.9	12995.9	11695	19430.9	19970.3	33308	38639.7	23192.8	42356.1	20858.6	20277.2	15832.9	29772	0.0144461	0.91103
L-Valine	ECMDB00883	HMDB00883	C00183	Valine is an alpha-amino acid with the chemical formula HO2CCH(NH2)CH(CH3)2. L-Valine is one of 20 proteinogenic amino acids. Its codons are GUU, GUC, GUA, and GUG. This amino acid is classified as nonpolar. Along with leucine and isoleucine, valine is a branched-chain amino acid. It is named after the plant valerian. (Wikipedia)	11839.5	19065.9	12995.9	11695	19430.9	19970.3	33308	38639.7	23192.8	42356.1	20858.6	20277.2	15832.9	29772	0.0144461	0.91103
L-Phenylalanine	ECMDB00159	HMDB00159	C00079	Phenylalanine is an essential amino acid and the precursor for the amino acid tyrosine. Phenylalanine is a precursor of the neurotransmitters called catecholamines, which are adrenalin-like substances. Normal metabolism of phenylalanine requires biopterin, iron, niacin, vitamin B6, copper and vitamin C. Phenylalanine and tyrosine, like L-dopa, produce a catecholamine effect.	30155.5	29945.1	19832.9	18530.9	25652.8	28577.9	39721.4	36667.3	26539	32821.7	24628	18232.2	25449.2	29768.3	0.299147	0.226156
Ethanolamine	ECMDB00149	HMDB00149	C00189	Ethanolamine is a viscous, hygroscopic amino alcohol with an ammoniacal odor. E. coli can utilize ethanolamine as the sole source of nitrogen and carbon in the presence of external vitamin B12. Ethanolamine is converted to ammonia and acetaldehyde via ethanolamin ammonia lyase. Further catabolism of acetaldehyde may be accomplished by a CoA-dependent aldehyde dehydrogenase via acetyl-CoA	35273.3	39266.7	18368.6	14381.2	18350.2	22788.1	24564.6	16449	19177.1	27267.2	18002.7	17743.3	24738	20534	0.382771	-0.268716
Cyclic AMP	ECMDB00058	HMDB00058	C00575	Cyclic AMP is an adenine nucleotide containing one phosphate group which is esterified to both the 3'- and 5'-positions of the sugar moiety. It is a second messenger and a key intracellular regulator. cAMP is synthesized from ATP by adenylate cyclase. Adenylate cyclase is located at the cell membranes. cAMP decomposition into AMP is catalyzed by the enzyme phosphodiesterase.	58584.6	21906.9	9143.59	8200.91	8200.09	7496.03	5235.15	7632.61	2450.22	7060.04	2075.44	2591.24	18922	4507.45	0.141398	-2.06968
Glycine	ECMDB00123	HMDB00123	C00037	Glycine is a simple amino acid. The glycine cleavage enzyme system comprises four proteins: P-, T-, H- and L-proteins (EC 1.4.4.2, EC 2.1.2.10 and EC 1.8.1.4 for P-, T- and L-proteins). The glycine cleavage system catalyses the oxidative conversion of glycine into carbon dioxide and ammonia, with the remaining one-carbon unit transferred to folate as methylenetetrahydrofolate. It is the main cata…	18691.7	26285.7	11241.7	8870.27	13290.8	11835.3	22321.7	19915.7	13806.3	26414.9	13288.4	13555.4	15035.9	18217.1	0.37928	0.27688
Adenosine	ECMDB00050	HMDB00050	C00212	Adenosine is nucleoside that is composed of adenine and d-ribose. Adenosine or adenosine derivatives play many important biological roles in addition to being components of DNA and RNA. Adenosine itself is a neurotransmitter.	6585.53	14057.9	7233.79	5189.67	4721.82	6933.65	7607.41	19589.1	3132.94	14381.8	3780.95	3241.79	7453.73	8622.33	0.719679	0.210115
Deoxyguanosine	ECMDB00085	HMDB00085	C00330	Deoxyguanosine is a nucleoside consisting of the base guanine and the sugar deoxyribose. It is like guanosine, but with one oxygen atom removed. It is a nucleoside component of DNA. Deoxyguanosine can be converted to 8-hydroxy-deoxyguanosine (8-OHdG) due to hydroxyl radical attack at the C8 of guanine. 8-OHdG is a sensitive marker of the DNA damage This damage, if left unrepaired, has been propos…	6585.53	14057.9	7233.79	5189.67	4721.82	6933.65	7607.41	19589.1	3132.94	14381.8	3780.95	3241.79	7453.73	8622.33	0.719679	0.210115
L-Tyrosine	ECMDB00158	HMDB00158	C00082	Tyrosine (Tyr, Y) or 4-hydroxyphenylalanine is a non-essential amino acid with a polar side group. Its codons are UAC and UAU. Aside from being a proteogenic amino acid, tyrosine has a special role by virtue of the phenol functionality. It occurs in proteins that are part of signal transduction processes. It functions as a receiver of phosphate groups that are transferred by way of protein kinase…	10782.3	7626.45	5978.52	5780.29	7508.42	11925.7	15850.1	12849.2	14146.5	19915.8	11687.8	11603.9	8266.94	14342.2	0.00467979	0.794844
L-Glutamic acid	ECMDB24018	HMDB00148	C00025		2587.59	5353.04	3257.96	2567.07	5080.62	4192.61	8500.63	8274.91	6397.83	10351.3	5478.69	6445	3839.81	7574.73	0.00237173	0.980158
Guanine	ECMDB00132	HMDB00132	C00242	Guanine is one of the five main nucleobases found in the nucleic acids DNA and RNA. Guanine is a derivative of purine, consisting of a fused pyrimidine-imidazole ring system with conjugated double bonds. Being unsaturated, the bicyclic molecule is planar. The guanine nucleoside is called guanosine. High affinity binding of guanine nucleotides and the ability to hydrolyze bound GTP to GDP are char…	27432.2	8931.35	4661.95	4308.32	3661.91	4123.01	2785.57	130.181	1290.71	1496.25	1572.16	1238.36	8853.12	1418.87	0.10782	-2.64144
L-Methionine	ECMDB00696	HMDB00696	C00073	L-Methionine, in addition to being a substrate for protein synthesis, is an intermediate in transmethylation reactions, serving as the major methyl group donor, including the methyl groups for DNA and RNA intermediates. Methionine is a methyl acceptor for 5-methyltetrahydrofolate-homocysteine methyl transferase (methionine synthase), the only reaction that allows for the recycling of this form of…	8103.45	6875.09	4733.49	3893.77	6149.84	7636.94	11083	8805.31	8135.65	11900.7	6593.28	6491.63	6232.1	8834.93	0.048016	0.5035
Uracil	ECMDB00300	HMDB00300	C00106	Uracil is a common naturally occurring pyrimidine found in RNA, it base pairs with adenine and is replaced by thymine in DNA. Methylation of uracil produces thymine. Uracil serves as allosteric regulator and coenzyme for many important biochemical reactions. Uracil is also involved in the biosynthesis of polysaccharides and the transportation of sugars containing aldehydes. In E. coli, uracil cat…	17371.5	14592.9	7440.5	7043.69	5963.64	6365.97	7327.45	6877.25	2579.18	8145.49	3172	2615.48	9796.36	5119.47	0.0744254	-0.93625
L-Threonine	ECMDB00167	HMDB00167	C00188	Threonine is an amino acid. It is converted to pyruvate via threonine dehydrogenase. An intermediate in this pathway can undergo thiolysis with CoA to produce acetyl-CoA and glycine. (Wikipedia)	3481.97	2200.89	1744.83	1459.2	2043.05	2459.97	6237.53	4774.21	5261.11	3932.2	3638.74	3826.23	2231.65	4611.67	0.00110034	1.04718
Adenine	ECMDB00034	HMDB00034	C00147	Adenine is a purine base. Adenine is found in both DNA and RNA. Adenine is a fundamental component of adenine nucleotides. Adenine forms adenosine, a nucleoside, when attached to ribose, and deoxyadenosine when attached to deoxyribose; it forms adenosine triphosphate (ATP), a nucleotide, when three phosphate groups are added to adenosine. Adenosine triphosphate is used in cellular metabolism as o…	15300.5	5814.56	2527.09	2126.81	2412.22	2107	1189.62	1365.68	352.756	1354.97	580.214	505.598	5048.03	891.473	0.108722	-2.50146
Succinic acid	ECMDB00254	HMDB00254	C00042	Succinic acid is a dicarboxylic acid. The anion, succinate, is a component of the citric acid cycle capable of donating electrons to the electron transfer chain. SDH with a covalently attached FAD prosthetic group, binds enzyme substrates (succinate and fumarate) and physiological regulators (oxaloacetate and ATP). Oxidizing succinate links SDH to the fast-cycling Krebs cycle portion where it par…	6280.68	1734.01	1383.32	1413.82	1995.43	3416.72	3382.38	4424.09	4809.06	7989.04	3529.45	3589.09	2704	4620.52	0.0994264	0.77296
L-Malic acid	ECMDB00156	HMDB00156	C00149	Malic acid is a tart-tasting organic dicarboxylic acid that plays a role in many sour or tart foods. In its ionized form it is malate, an intermediate of the TCA cycle along with fumarate. It can also be formed from pyruvate as one of the anaplerotic reactions. Apples contain malic acid, which contributes to the sourness of a green apple. Malic acid can make a wine taste tart, although the amount…	14174.4	4808.44	3293.36	2878.79	3154.76	2989.42	4504.75	3871.92	2447.18	3399.53	2118.86	1651.15	5216.53	2998.9	0.283343	-0.798657
Galactitol	ECMDB00107	HMDB00107	C01697	Galactitol, also called dulcitol, is a sugar alcohol, the reduction product of galactose. Galactitol is produced from galactose in a reaction catalyzed by aldose reductase. Galactose itself comes from the metabolism of the disaccharide lactose into glucose and galactose (Wikipedia). It appears as a white crystalline powder with a slight sweet taste.	2090.48	1797.27	1448.3	1110.45	846.468	1978.99	3638.64	2195.28	3416.06	2264.7	2772.91	2865.42	1545.33	2858.83	0.00198327	0.887517
Uridine	ECMDB00296	HMDB00296	C00299	Uridine is a molecule (known as a nucleoside) that is formed when uracil is attached to a ribose ring (also known as a ribofuranose) via a b-N1-glycosidic bond. (Wikipedia)	8605.1	2370.08	1336.63	1296.98	1098.52	1713.3	958.683	1310.83	589.407	1454.19	567.777	411.944	2736.77	882.138	0.180716	-1.6334
L-Tryptophan	ECMDB00929	HMDB00929	C00078	Tryptophan is an amino acid which is the precursor of serotonin. Plants and microorganisms commonly synthesize tryptophan from shikimic acid or anthranilate. The latter condenses with phosphoribosylpyrophosphate (PRPP), generating pyrophosphate as a by-product. After ring opening of the ribose moiety and following reductive decarboxylation, indole-3-glycerinephosphate is produced, which in turn i…	1747.68	1596.21	1094.01	1147.35	1673.6	1339.23	2964.87	3382.73	1932.71	2446.56	1301.13	1269.9	1433.01	2216.32	0.0804255	0.629112
Putrescine	ECMDB01414	HMDB01414	C00134	Putrescine is a polyamine. Putrescine is related to cadaverine (another polyamine). Both are produced by the breakdown of amino acids in living and dead organisms and both are toxic in large doses. Putrescine and cadaverine are largely responsible for the foul odor of putrefying flesh. Putrescine attacks s-adenosyl methionine and converts it to spermidine. Spermidine in turn attacks another s-ade…	8326.15	3182.11	1771.03	2514.63	2780.95	2204.57	785.18	72.2181	631.245	181.873	523.782	435.744	3463.24	438.34	0.0281995	-2.982
Fumaric acid	ECMDB00176	HMDB00134	C00122	A precursor to L-malate in the Krebs tricarboxylic acid cycle. It is formed by the oxidation of succinate by succinate dehydrogenase. Fumarate is converted by fumarase to malate. A fumarate is a salt or ester of the organic compound fumaric acid, a dicarboxylic acid. (wikipedia)	6897.62	3428.64	1794.76	1631.21	1239.83	787.399	836.43	147.448	94.4007	68.4993	211.065	31.1709	2629.91	231.502	0.0490372	-3.50592
Phosphoenolpyruvic acid	ECMDB00263	HMDB00263	C00074	Phosphoenolpyruvate (PEP) plays a key role in many metabolic reactions. It has a high energy phosphate bond, and is involved in glycolysis and gluconeogenesis. In glycolysis, PEP is formed by the action of the enzyme enolase on 2-phosphoglycerate. Metabolism of PEP to pyruvate by pyruvate kinase (PK) generates 1 molecule of adenosine triphosphate (ATP) via substrate-level phosphorylation. ATP is …	7265.52	2310.12	1775.78	1100.23	799.475	2019.51	1490.83	1089.88	975.125	1772.99	517.126	277.6	2545.11	1020.59	0.181674	-1.31832
Inosine	ECMDB00195	HMDB00195	C00294	Inosine is purine nucleoside that has hypoxanthine linked by the N9 nitrogen to the C1 carbon of ribose. It is an intermediate in the degradation of purines and purine nucleosides to uric acid and in pathways of purine salvage. It also occurs in the anticodon of certain transfer RNA molecules. (Dorland, 28th ed)	3.34728	187.824	153.555	51.9533	250.379	373.871	786.461	2696.35	1026.86	2582.48	518.693	392.026	170.155	1333.81	0.0398752	2.97063
Guanosine	ECMDB00133	HMDB00133	C00387	Guanosine is a nucleoside comprising guanine attached to a ribose (ribofuranose) ring via a beta-N9-glycosidic bond. Guanosine can be phosphorylated to become GMP (guanosine monophosphate), cGMP (cyclic guanosine monophosphate), GDP (guanosine diphosphate) and GTP (guanosine triphosphate). (Wikipedia)	976.521	3222.79	1949.72	2700.8	1632.88	711.118	551.324	453.14	349.505	409.734	186.655	70.3649	1865.64	336.787	0.011307	-2.46976
Xanthine	ECMDB00292	HMDB00292	C00385	Xanthine is an intermediate in the degradation of adenosine monophosphate to uric acid, being formed by oxidation of hypoxanthine. The methylated xanthine compounds caffeine, theobromine, and theophylline and their derivatives are used in medicine for their bronchodilator effects. (Dorland, 28th ed.)	1408.16	652.634	884.583	599.588	991.194	1241.14	1883.09	1659.59	1935.81	1862.97	1368.76	1140.94	962.883	1641.86	0.00436031	0.769898
L-Histidine	ECMDB00177	HMDB00177	C00135	Histidine is an amino acid. It is a precursor for histamine and carnosine biosynthesis. The enzyme histidine ammonia-lyase converts histidine into ammonia and urocanic acid. (Wikipedia)	1490.67	2231.47	1336.49	1155.92	1628.88	1350.7	2367.11	670.341	1871.54	1405.77	1340.69	1212.48	1532.35	1477.99	0.852208	-0.0521139
Indole	ECMDB00738	HMDB00738	C00463	Indole is an aromatic heterocyclic organic compound. It has a bicyclic structure, consisting of a six-membered benzene ring fused to a five-membered nitrogen-containing pyrrole ring. It can be produced by bacteria as a degradation product of the amino acid tryptophan. It occurs naturally in feces and has an intense fecal smell. At very low concentrations, however, it has a flowery smell, and is a…	233.899	236.24	231.21	315.679	118.707	66.7139	852.442	1104.62	18.036	619.822	249.098	0.769853	200.408	474.131	0.205608	1.24234
(S)-b-aminoisobutyric acid	ECMDB02166	HMDB02166	C03284	Beta-Aminoisobutyric acid is a non-protein amino acid originating from the catabolism of thymine and valine. Beta-Aminoisobutyric acid occurs in two isomeric forms. The S-enantiomer of beta-Aminoisobutyric acid is predominantly derived from the catabolism of valine. It has been suggested that an altered homoeostasis of b-alanine underlies some of the abnormalities with a dihydropyrimidine dehydro…	1231.25	1566.28	815.752	563.774	971.892	724.056	1395.34	1922.86	761.547	2237.17	729.284	648.227	978.835	1282.41	0.365292	0.389715
N,N-Dimethylglycine	ECMDB24003	HMDB00092	C01026		1231.25	1566.28	815.752	563.774	971.892	724.056	1395.34	1922.86	761.547	2237.17	729.284	648.227	978.835	1282.41	0.365292	0.389715
Gamma-Aminobutyric acid	ECMDB04017	HMDB00112	C00334	Gamma-aminobutyric acid (GABA) is a metabolite of glutamate. Gamma-aminobutyric acid was first synthesized in 1883, and was first known only as a plant and microbial metabolic product. In 1950, however, GABA was discovered to be an integral part of the mammalian central nervous system. Organisms synthesize GABA from glutamate using the enzyme L-glutamic acid decarboxylase and pyridoxal phosphate …	1231.25	1566.28	815.752	563.774	971.892	724.056	1395.34	1922.86	761.547	2237.17	729.284	648.227	978.835	1282.41	0.365292	0.389715
D-Serine	ECMDB03406	HMDB03406	C00740	Serine is important in metabolism in that it participates in the biosynthesis of purines and pyrimidines. It is the precursor to several amino acids including glycine and cysteine, and tryptophan in bacteria. It is also the precursor to numerous of other metabolites, including sphingolipids and folate, which is the principal donor of one-carbon fragments in biosynthesis. Serine dehydratase is an …	1573.59	1572.03	1105.02	1013.12	1187.67	1181.08	2451.26	1110.21	1555.82	1447.45	1202.6	1103.37	1272.09	1478.45	0.400289	0.216891
L-Serine	ECMDB00187	HMDB00187	C00065	Serine is an amino acid derived from glycine. Like all the amino acid building blocks of protein and peptides, serine can become essential under certain conditions. Serine is highly concentrated in all cell membranes. (http://www.dcnutrition.com/AminoAcids/) L-Serine may be derived from biosynthesis from the glycolytic intermediate 3-phosphoglycerate; from glycine ; and by protein and phospholipi…	1573.59	1572.03	1105.02	1013.12	1187.67	1181.08	2451.26	1110.21	1555.82	1447.45	1202.6	1103.37	1272.09	1478.45	0.400289	0.216891
dTDP	ECMDB01274	HMDB01274	C00363	dTDP is an intermediate in the synthesis and breakdown of DNA. Thymidylate kinase (EC 2.7.4.9; ATP:dTMP phosphotransferase) catalyzes the phosphorylation of dTMP (to form dTDP) in the dTTP synthesis pathway for DNA synthesis. (OMIM 188345	3014.87	1586.95	330.206	110.437	1.5075	3.16347	1.53598	31.2212	0.986047	110.592	190.116	266.344	841.19	100.133	0.198603	-3.07052
CDP	ECMDB01546	HMDB01546	C00112	Cytidine 5'-(trihydrogen diphosphate) is cytosine nucleotide containing two phosphate groups esterified to the sugar (ribose) moiety.	2723.35	1298.59	720.219	765.338	643.934	548.07	169.125	1.28584	7.00107	141.161	0.890551	37.5404	1116.58	59.5007	0.0260319	-4.23004
L-Aspartic acid	ECMDB00191	HMDB00191	C00049	Aspartic acid (Asp, D), also known as aspartate (the name of its anion), is one of the 20 natural proteinogenic amino acids which are the building blocks of proteins. Aspartic acid has 2 enantiomeric forms: D and L. L-aspartic acid is the isomer with more biological roles and is the form used in constructing proteins. (Wikipedia) In E. coli, L-aspartate can be produced from L-glutamate, and inter…	17.9363	177.283	126.262	133.154	515.372	204.357	506.125	366.866	474.933	435.541	383.781	303.226	195.727	411.745	0.0247093	1.07291
Glutaric acid	ECMDB21425	HMDB00661	C00489	Glutaric acid is a simple five-carbon linear dicarboxylic acid. It is a substrate inhibitor for glutamate decarboxylase. In many organisms it is involved in lysine degradation.	172.418	655.259	328.069	265.725	272.829	361.706	403.139	1123.04	362.103	987.069	223.751	169.826	342.668	544.821	0.298887	0.668971
Uridine 5'-diphosphate	ECMDB00295	HMDB00295	C00015	Uridine 5'-diphosphate, also known as UDP, is an uracil nucleotide containing a pyrophosphate group esterified to C5 of the sugar moiety. UDP is an important extracellular pyrimidine signaling molecule that mediates diverse biological effects via P1 and P2 purinergic receptors, such as the uptake of thymidine and proliferation of gliomas. (PMID: 14558596) UDP induces intracellular Ca(2+) response…	930.764	633.324	212.475	175.44	491.429	57.9722	86.8976	3.32609	32.6228	16.2172	5.02083	33.4446	416.901	29.5882	0.0347027	-3.81661
2-Phospho-D-glyceric acid	ECMDB04129	HMDB03391	C00631	2-Phospho-D-glycerate or 2PG is an intermediate in gluconeogenesis. It is a glyceric acid which serves as the substrate in the ninth step of glycolysis. 2PG is converted by enolase into phosphoenolpyruvate (PEP), the penultimate step in the conversion of glucose to pyruvate. More specifically, 2PG can be generated from Glycerate-3-phosphate via phosphoglycerate mutase or from phosphoenolpyrvate v…	2477.8	309.252	347.636	151.181	122.457	764.325	395.366	31.8511	320.911	258.078	105.111	75.8206	695.441	197.856	0.237521	-1.81348
3-Phosphoglyceric acid	ECMDB24054	HMDB00807	C00597		2477.8	309.252	347.636	151.181	122.457	764.325	395.366	31.8511	320.911	258.078	105.111	75.8206	695.441	197.856	0.237521	-1.81348
Pyridoxal	ECMDB01545	HMDB01545	C00250	Pyridoxal is the 4-carboxyaldehyde form of vitamin B6 which is converted to pyridoxal phosphate which is a coenzyme for synthesis of amino acids and other compounds.	1966.93	18.16	8.92741	2.75388	4.77288	44.7205	87.5119	1.28584	157.575	18.9501	24.3051	16.8108	341.045	51.0731	0.414267	-2.73933
Oxoglutaric acid	ECMDB04123	HMDB00208	C00026	Alpha-ketoglutaric acid is an important biological compound and is a key intermediate in the Krebs cycle. Alpha-ketoglutaric acid occurs naturally within cells. One of its functions is to combine with ammonia to form glutamic acid and then glutamine. Another function is to combine with nitrogen released in the cell, therefore preventing nitrogen overload. (wikipedia)	2471.03	1038.91	364.307	207.479	231.185	371.285	296.321	240.392	213.975	437.813	377.48	458.304	780.7	337.381	0.274806	-1.21039
Cysteamine	ECMDB24080	HMDB02991	C01678		202.489	233.781	128.169	116.862	1.5075	1.21087	1.53598	467.092	345.216	289.179	177.354	455.305	114.003	289.28	0.0679912	1.34339
2-Aminobenzoic acid	ECMDB01123	HMDB01123	C00108	2-Aminobenzoic acid is an organic compound. It is a substrate of enzyme anthranilate hydroxylase [EC 1.14.13.35] in benzoate degradation via hydroxylation pathway (KEGG).	254.832	221.885	187.92	155.675	260.158	243.449	392.307	673.921	288.672	797.309	274.214	259.375	220.653	447.633	0.0611344	1.02054
L-Lactic acid	ECMDB00190	HMDB00190	C00186	Lactic acid plays a role in several biochemical processes. E. coli produces lactic acid from pyruvate in a process of normal metabolism. The lactic acid produced by E. coli and other probiotics (mostly lactic acid bacteria) can lower the pH in mammalian host intestines and therefore, it inhibits the growth of proteolytic bacteria and have a beneficial effect on intestinal inflammation. (PMID 1513…	1733.49	988.399	502.756	473.703	434.593	198.302	298.35	845.001	270.094	708.364	364.113	386.286	721.874	478.701	0.360599	-0.592621
Hypoxanthine	ECMDB00157	HMDB00157	C00262	Hypoxanthine is a naturally occurring purine derivative and a reaction intermediate in the metabolism of adenosine and in the formation of nucleic acids by the salvage pathway. Hypoxanthine is also a spontaneous deamination product of adenine.	172.901	96.1014	200.184	93.9873	226.727	218.178	654.597	704.186	627.082	721.506	399.886	316.3	168.013	570.593	0.00139374	1.76389
Pyridoxine	ECMDB00239	HMDB00239	C00314	Pyridoxine is a weakly basice pyridine deriviative. It is a member of the B6 vitamins. The biosynthesis of pyridoxine has classically been studied in E. coli where the precursors 4-phosphohydroxy-L-threonine and 1-deoxy-D-xylulose-5-phosphate (DXP) are converted to pyridoxinephosphate by the action of the protein encoded by pdxJ. E. coli can also take up exogenous forms of vitamin B6 and trap the…	940.821	517.29	346.668	245.913	328.593	352.49	948.08	716.174	432.656	962.448	410.259	394.348	455.296	643.994	0.239497	0.500243
Pyruvic acid	ECMDB00243	HMDB00243	C00022	Pyruvic acid is an alpha-keto acid. It can be made from glucose through glycolysis, converted back to carbohydrates (such as glucose) via gluconeogenesis, or to fatty acids through acetyl-CoA. It can also be used to construct the amino acid alanine and be converted into ethanol. Pyruvic acid supplies energy to living cells through the citric acid cycle (also known as the Krebs cycle) when oxygen …	1026.5	619.853	705.889	539.318	651.59	600.433	771.874	757.333	375.315	661.881	295.06	302.855	690.597	527.386	0.194371	-0.388984
ADP	ECMDB01341	HMDB01341	C00008	Adenosine diphosphate, abbreviated ADP, is a nucleotide. It is an ester of pyrophosphoric acid with the nucleotide adenine. ADP consists of the pyrophosphate group, the pentose sugar ribose, and the nucleobase adenine.	1827.87	752.447	248.181	242.392	477.829	143.875	148.18	21.9429	109.621	49.2087	78.5801	69.0946	615.432	79.4379	0.0928495	-2.9537
L-Lysine	ECMDB00182	HMDB00182	C00047	L-lysine is an alpha-amino acid with the chemical formula HO2CCH(NH2)(CH2)4NH2. Lysine is a basic amino acid as are arginine and histidine. Lysine is a proteogenic amino acid, meaning that it is used in protein synthesis. Lysine typically constitutes about 7-8% of an average protein. The epsilon-amino group often participates in hydrogen bonding and as a general base in catalysis. Common posttran…	307.796	1404.28	445.212	493.241	338.787	233.891	114.061	21.9154	66.8424	94.8615	67.8957	48.6118	537.201	69.0313	0.0460947	-2.96014
L-Arginine	ECMDB00517	HMDB00517	C00062	Arginine is an amino acid that is physiologically active in the L-form. Arginine can be considered to be a basic amino acid as the part of the side chain nearest to the backbone is long, carbon-containing and hydrophobic, whereas the end of the side chain is a complex guanidinium group. With a pKa of 12.48, the guanidinium group is positively charged in neutral, acidic and even most basic environ…	258.257	525.889	397.471	574.752	559.952	362.753	358.62	63.6224	495.335	159.012	250.012	157.192	446.512	247.299	0.0373597	-0.852444
Dopamine	ECMDB00073	HMDB00073	C03758	Dopamine is synthesized first by the hydration of the amino acid tyrosine to DOPA by tyrosine hydroxylase and then by the decarboxylation of DOPA by aromatic-L-amino-acid decarboxylase.	289.399	234.202	226.114	275.023	369.705	289.902	412.236	497.566	257.638	563.337	279.25	302.603	280.724	385.438	0.103932	0.457346
Indoleacetic acid	ECMDB24021	HMDB00197	C00954		3.34728	2.56016	14.495	1.54786	70.8807	37.6053	88.8606	71.8114	239.793	246.646	116.935	60.0603	21.7394	137.351	0.0184574	2.65948
L-Glutamine	ECMDB00641	HMDB00641	C00064	Glutamine (Gln) is one of the 20 amino acids encoded by the standard genetic code. Its side chain is an amide; it is formed by replacing a side-chain hydroxyl of glutamic acid with an amine functional group. Glutamine has a variety of biochemical functions including: 1. As any other amino acid, a major role in protein synthesis. 2. Cellular energy source, next to glucose. 3. Nitrogen donor for ma…	1038.86	150.273	74.3679	43.1306	140.584	278.125	1.53598	1.57294	0.986047	1.43585	0.890551	0.769853	287.557	1.19854	0.121789	-7.90643
Ureidoisobutyric acid	ECMDB02031	HMDB02031	C05100	Beta-ureidoisobutyrate is an intermediate of pyrimidine metabolism. It is converted from and to dihydrothymine by d-phenylhydantoinase. (KEGG)	1038.86	150.273	74.3679	43.1306	140.584	278.125	1.53598	1.57294	0.986047	1.43585	0.890551	0.769853	287.557	1.19854	0.121789	-7.90643
dUMP	ECMDB01409	HMDB01409	C00365	dUMP is formed by the reduction of ribonucleotides to deoxyribonucleotides by ribonucleoside diphosphate reductase [EC 1.17.4.1]. dUMP by the action of by thymidylate synthetase [EC 2.1.1.45] produces dTMP (5,10-Methylene-5,6,7,8-tetrahydrofolate is a cofactor for the reaction). The nuclear form of uracil-DNA glycosylase (UNG2), that its major role is to remove misincorporated dUMP residues (cell…	1089.27	231.321	109.804	100.105	95.0611	82.2777	25.9453	27.7478	1.24601	20.2439	7.2362	9.20175	284.639	15.2701	0.158238	-4.22035
Ribose	ECMDB00283	HMDB00283	C00121	Ribose is a pentose that is actively used in many biological systems usually in its D-form. Ribose constitutes the backbone of RNA, a biopolymer that is the basis of genetic transcription. It is related to deoxyribose, as found in DNA. Once phosphorylated, ribose can become a subunit of ATP, NADH, and several other compounds that are critical to metabolism like the secondary messengers cAMP and c…	1108.93	263.269	190.901	180.88	143.411	152.263	130.852	133.531	110.158	121.388	64.8371	45.2531	339.943	101.003	0.183926	-1.75089
Dihydrolipoamide	ECMDB00985	HMDB00985	C00579	Dihydrolipoamide is a member of the chemical class known as N-acyl Amines. These are compounds containing a fatty acid moiety linked to an amine group through an ester linkage. Dihydrolipoamide is a molecule produced by the action of dihydrolipoyl dehydrogenase upon lipoamide.	794.291	11.2249	1.34834	1.40974	1.5075	53.8195	48.2501	30.3987	134.021	151.588	122.767	129.579	143.933	102.767	0.767066	-0.486021
Ethanol	ECMDB00108	HMDB00108	C00469	Ethanol is a clear, colorless liquid. Many bacteria species, including gut microflora such as E. coli, produce ethanol through fermentation in glucose metabolism. (HMDB, KEGG)	138.772	31.8958	31.0516	15.8849	41.7205	88.276	167.916	168.739	201.627	373.709	226.966	168.002	57.9335	217.826	0.00284825	1.91071
Ureidosuccinic acid	ECMDB00828	HMDB00828	C00438	Ureidosuccinic acid is an intermediary product in pyrimidine metabolism. It is generated by the action of dihydroorotase which catalyzes the following reaction: 4,5-Dihydroorotic acid + Water <=> Ureidosuccinic acid + H+	1000.62	63.859	10.4614	21.1483	14.1047	68.5845	32.1808	19.3451	35.2607	37.2706	27.6001	55.871	196.464	34.588	0.361404	-2.50592
Pantothenic acid	ECMDB00210	HMDB00210	C00864	Pantothenic acid, also called vitamin B5, is a water-soluble vitamin required to sustain life. Pantothenic acid is needed to form coenzyme-A (CoA), and is thus critical in the metabolism and synthesis of carbohydrates, proteins, and fats. Its name is derived from the Greek pantothen meaning "from everywhere" and small quantities of pantothenic acid are found in nearly every food, with high amount…	981.431	606.275	302.935	320.727	304.629	232.147	268.494	359.12	204.327	295.917	207.351	174.459	458.024	251.611	0.141944	-0.864226
3-Aminopropionaldehyde	ECMDB01106	HMDB01106	C05665	3-Aminopropanal is a reactive aldehyde.	158.715	434.982	117.984	127.236	164.626	56.854	141.308	58.7671	102.889	56.6806	64.458	35.6992	176.733	76.6337	0.126675	-1.20552
Aminoacetone	ECMDB02134	HMDB02134	C01888	Threonine dehydrogenase catalyzes the oxidation of threonine by NAD+ to glycine and acetyl-CoA (5), but when the ratio acetyl-CoA/CoA increases in nutritional deprivation (e.g., in diabetes) the enzyme produces AA. (Chem. Res. Toxicol., 14 (9), 1323 -1329, 2001);	158.715	434.982	117.984	127.236	164.626	56.854	141.308	58.7671	102.889	56.6806	64.458	35.6992	176.733	76.6337	0.126675	-1.20552
FAD	ECMDB01248	HMDB01248	C00016	Flavine Adenine Dinucleotide (FAD) is a condensation product of riboflavin and adenosine diphosphate. FAD is a redox cofactor involved in several important reactions in metabolism. It can exist in two different redox states, (FAD and FADH2) which it converts between by accepting or donating electrons. It is a coenzyme of various aerobic dehydrogenases, e.g., D-amino acid oxidase and L-amino acid …	569.52	509.32	176.075	32.4268	37.9708	106.86	11.6643	8.41751	5.98189	3.40439	0.890551	1.49516	238.695	5.30896	0.0626265	-5.4906
Guanosine diphosphate	ECMDB01201	HMDB01201	C00035	Guanosine 5'-(trihydrogen diphosphate). A guanine nucleotide containing two phosphate groups esterified to the sugar moiety. It is an ester of pyrophosphoric acid with the nucleoside guanosine. GDP consists of the pyrophosphate group, the pentose sugar ribose, and the nucleobase guanine. GDP is the product of GTP dephosphorylation by GTPases, e.g. the G-proteins that are involved in signal transd…	942.411	400.263	130.119	176.464	269.298	56.732	80.7597	27.501	44.1547	37.2648	27.6199	29.2194	329.214	41.0866	0.080659	-3.00229
4-Hydroxybenzoic acid	ECMDB00500	HMDB00500	C00156	4-Hydroxybenzoic acid, or p-hydroxybenzoic acid, is a phenolic derivative of benzoic acid. It a white crystalline solid that is slightly soluble in water and chloroform, but well soluble in alcohols, ether, and acetone.	287.289	466.247	190.602	114.975	217.77	175.218	229.347	319.157	96.5011	272.646	125.43	144.339	242.017	197.903	0.495559	-0.290311
O-Phosphoethanolamine	ECMDB21417	HMDB00224	C00346	Phosphoethanolamine is chemically the ethanolamine mono-ester of phosphoric acid. It is an important intermediate in the synthesis of LPS. In particular, phosphoethanolamine (pEtN) is added to the outer 3-deoxy-D-manno-octulosonic acid (KDO) residue of a KDO(2)-lipid A via phosphoethanolamine transferase (eptB).	480.423	382.691	231.366	256.199	287.058	232.254	215.657	290.469	138.236	153.091	96.2328	83.0885	311.665	162.796	0.0175082	-0.936933
Tyramine	ECMDB00306	HMDB00306	C00483	Tyramine is a monoamine compound derived from the amino acid tyrosine. Tyramine is metabolized by the enzyme monoamine oxidase. In foods, it is often produced by the decarboxylation of tyrosine during fermentation or decay. In E.coli, tyramine is invilved in several metabolic pathways, tyrosine metabolism, isoquinolome alkaloid biosynthesis and biosynthesis of alkaloids derived from shikimate pat…	545.367	5.85225	6.56516	1.40974	7.13829	26.161	15.321	2.48063	17.1259	21.5968	2.43301	14.04	98.7488	12.1662	0.377425	-3.02088
Glycerol	ECMDB00131	HMDB00131	C00116	Glycerol is an organic compound, also called glycerin or glycerine. It is a colorless, odorless, viscous liquid that is widely used in pharmaceutical formulations. Glycerol has three hydrophilic hydroxyl groups that are responsible for its solubility in water and its hygroscopic nature. Metabolism of glycerol in E. coli, generally requires the presence of external electron acceptors. The respirat…	3.34728	10.4169	5.70417	1.40974	82.0854	79.6284	204.607	332.694	150.462	359.855	135.623	160.615	30.432	223.976	0.00329609	2.87968
3,4-Dihydroxy-L-phenylalanine	ECMDB23839	HMDB00181	C00355	An optically active form of dopa having L-configuration. Used to treat the stiffness, tremors, spasms, and poor muscle control of Parkinson's disease	14.3286	69.6078	34.4057	14.0867	79.7718	23.3242	251.383	65.7337	16.9003	36.569	96.1471	97.0284	39.2541	93.9602	0.178341	1.2592
Pyruvaldehyde	ECMDB01167	HMDB01167	C00546	Pyruvaldehyde is an organic compound used often as a reagent in organic synthesis, as a flavoring agent, and in tanning. It has been demonstrated as an intermediate in the metabolism of acetone and its derivatives in isolated cell preparations, in various culture media, and in vivo in certain animals.	3.34728	2.56016	1.34834	1.40974	23.2398	38.8459	104.039	184.085	218.885	147.441	132.754	50.117	11.7919	139.554	0.00260486	3.56495
Xanthosine	ECMDB00299	HMDB00299	C01762	Xanthosine is a nucleoside derived from xanthine and ribose. It is a deamination product of guanosine. Xanthosine monophosphate is an intermediate in purine metabolism, formed from IMP, and forming GMP.(Wikipedia)	3.34728	2.56016	1.34834	1.40974	6.35716	1.73539	51.8579	190.158	49.862	254.017	15.0093	30.7991	2.79301	98.6171	0.0632582	5.14194
dCMP	ECMDB01202	HMDB01202	C00239	Deoxycytidine (dihydrogen phosphate). A deoxycytosine nucleotide containing one phosphate group esterified to the deoxyribose moiety in the 2'-,3'- or 5- positions.	3.34728	2.56016	1.34834	5.36789	1.5075	17.1691	199.692	131.892	90.555	111.01	45.0893	17.3849	5.21671	99.2705	0.0161055	4.25015
Dyspropterin	ECMDB01195	HMDB01195	C03684	Dyspropterin, an intermediate formed from dihydroneopterin triphosphate in the biosynthetic pathway of tetrahydrobiopterin.	11.4079	33.471	75.365	63.651	133.501	135.218	155.525	273.487	125.049	292.44	104.337	31.3196	75.4356	163.693	0.095902	1.11768
D-Glyceraldehyde 3-phosphate	ECMDB01112	HMDB01112	C00661	Glyceraldehyde 3-phosphate (G3P) or triose phosphate is an aldotriose, an important metabolic intermediate in both glycolysis and gluconeogenesis, and in tryptophan biosynthesis. G3P is formed from Fructose-1,6-bisphosphate, Dihydroxyacetone phosphate (DHAP),and 1,3-bisphosphoglycerate, (1,3BPG), and this is how glycerol (as DHAP) enters the glycolytic and gluconeogenesis pathways.	612.024	116.057	90.7654	75.9235	53.1548	118.614	102.029	43.8415	56.1434	105.364	72.7553	57.9681	177.757	73.0168	0.286259	-1.2836
Thymine	ECMDB00262	HMDB00262	C00178	Thymine is a nucleobase that is also known as 5-methyluracil. As the name suggests, thymine may be derived by methylation of uracil at the 5th carbon. In RNA, thymine is replaced with uracil. In DNA, thymine (T) binds to adenine (A) via two hydrogen bonds, thus stabilizing the nucleic acid structures. Thymine combined with deoxyribose creates the nucleoside deoxythymidine, when it is combined wit…	472.496	100.162	28.7693	36.4552	44.5047	29.242	21.5536	9.15465	12.9706	8.48318	8.98394	9.37755	118.605	11.7539	0.195979	-3.33495
D-Erythrose 4-phosphate	ECMDB02649	HMDB01321	C00279	D-Erythrose 4-phosphate is a phosphorylated derivative of erythrose that serves as an important intermediate in the pentose phosphate pathway. It is also used in phenylalanine, tyrosine and tryptophan biosynthesis, and it plays a role in vitamin B6 metabolism (KEGG)	386.659	16.5494	11.6466	4.75238	5.51685	27.0265	2.84051	8.9825	0.986047	4.75111	0.890551	8.64094	75.3584	4.51528	0.307438	-4.06088
Cytidine	ECMDB00089	HMDB00089	C00475	Cytidine is a nucleoside that is composed of the base cytosine linked to the five-carbon sugar D-ribose. Cytidine is a pyrimidine that besides being incorporated into nucleic acids, can serve as substrate for the salvage pathway of pyrimidine nucleotide synthesis; as precursor of the cytidine triphosphate (CTP) needed in the phosphatidylcholine (PC) and phosphatidylethanolamine (PE) biosynthetic …	445.04	85.2324	60.3953	88.1775	58.7172	19.3767	78.939	15.8225	5.1831	56.771	81.3721	84.7963	126.157	53.814	0.319708	-1.22916
Pantetheine	ECMDB03426	HMDB03426	C00831	Pantetheine is the mercaptoethyl conjugated amide analogue of pantothenic acid (Vitamin B5). The dimer of this compound, pantethine is more commonly known, and is considered to be a more potent form of vitamin B5 than pantothenic acid. Pantetheine is an intermediate in the production of coenzyme A, an intermediate in the pathway of coenzyme A formation.	3.34728	2.56016	1.34834	1.40974	3.07496	30.2314	45.7008	26.2752	109.207	92.5914	62.0842	114.717	6.99532	75.096	0.00445252	3.42427
Pyridoxamine 5'-phosphate	ECMDB01555	HMDB01555	C00647	Pyradoxamine 5' phosphate or Vitamin B6 is a water-soluble compound that was discovered in 1930s during nutrition studies on rats. The vitamin was named pyridoxine to indicate its structural homology to pyridine. Later it was shown that vitamin B6 could exist in two other, slightly different, chemical forms, termed pyridoxal and pyridoxamine. All three forms of vitamin B6 are precursors of an act…	415.609	298.904	167.242	133.05	107.362	145.839	205.465	32.7962	130.142	68.9223	113.287	90.3449	211.335	106.826	0.0965448	-0.984262
Xanthylic acid	ECMDB01554	HMDB01554	C00655	Xanthylic acid is an important metabolic intermediate in the purine metabolism, and is a product or substrate of the enzymes inosine monophosphate dehydrogenase (EC 1.1.1.205), hypoxanthine phosphoribosyltransferase (EC 2.4.2.8), xanthine phosphoribosyltransferase (EC 2.4.2.22), 5'-ribonucleotide phosphohydrolase (EC 3.1.3.5), Ap4A hydrolase (EC 3.6.1.17), nucleoside-triphosphate diphosphatase (E…	3.34728	2.56016	3.11798	1.40974	1.5075	25.9422	1.53598	1.28584	36.4285	1.43585	29.1095	41.8776	6.31414	18.6122	0.202775	1.55959
Urocanic acid	ECMDB21396	HMDB00301	C00785	Urocanic acid is a breakdown (deamination) product of histidine from histidase or histidine ammonia lyase (hutS).	12.1243	15.1143	8.07662	8.35585	6.09201	14.4897	45.9682	77.5713	31.3387	30.0671	22.8573	17.3738	10.7088	37.5294	0.0293455	1.80922
Pyridoxamine	ECMDB01431	HMDB01431	C00534	Pyridoxamine is the 4-aminomethyl form of vitamin B6. During transamination of amino acids, pyridoxal phosphate is transiently converted into pyridoxamine phosphate. -- Pubchem; Pyridoxamine is one of the compounds that can be called vitamin B6, along with Pyridoxal and Pyridoxine. -- Wikipedia	3.34728	3.06884	1.58033	2.44079	8.1815	66.0747	20.5106	1.28584	39.0444	1.43585	10.6568	36.0537	14.1156	18.1645	0.752769	0.363837
5-Phosphoribosylamine	ECMDB01128	HMDB01128	C03090	5-Phosphoribosylamine is a substrate for Amidophosphoribosyltransferase and Trifunctional purine biosynthetic protein adenosine-3.	193.981	30.3017	35.2129	20.1505	20.6703	20.261	15.7479	1.28584	0.986047	1.43585	0.890551	0.769853	53.4296	3.51934	0.137572	-3.92426
Citric acid	ECMDB00094	HMDB00094	C00158	Citric acid is key intermediate in metabolism. It is a key component of the citric acid or TCA (Krebs) cycle. Citric acid is first consumed and then regenerated by this sequence of reactions to complete the cycle. Bacteria use the TCA cycle to generate energy, but since they lack mitochondria, the reaction sequence is performed in the cytosol with the proton gradient for ATP production being acro…	203.492	31.7962	22.4442	2.56917	10.6045	9.90822	60.1609	27.7568	41.9038	90.3582	23.4299	19.9601	46.8024	43.9283	0.934341	-0.0914308
Isocitric acid	ECMDB04088	HMDB00193	C00311	Isocitric acid is a protonated form of isocitrate, which is a substrate of the citric acid cycle. Isocitrate is formed from citrate with the help of the enzyme aconitase, and is acted upon by isocitrate dehydrogenase. Salts and esters of isocitric acid are known as isocitrates. (Wikipedia)	203.492	31.7962	22.4442	2.56917	10.6045	9.90822	60.1609	27.7568	41.9038	90.3582	23.4299	19.9601	46.8024	43.9283	0.934341	-0.0914308
NAD	ECMDB00902	HMDB00902	C00003	NAD (or Nicotinamide adenine dinucleotide) is used extensively in glycolysis and the citric acid cycle of cellular respiration. The reducing potential stored in NADH can be converted to ATP through the electron transport chain or used for anabolic metabolism. ATP "energy" is necessary for an organism to live. Green plants obtain ATP through photosynthesis, while other organisms obtain it by cellu…	160.86	57.9378	7.51682	1.40974	1.5075	1.4179	1.53598	1.28584	0.986047	1.43585	0.890551	0.769853	38.4416	1.15069	0.212377	-5.0621
Phosphoribosyl pyrophosphate	ECMDB00280	HMDB00280	C00119	Phosphoribosyl pyrophosphate (PRPP) is a pentosephosphate. The key substance in the biosynthesis of histidine, tryptophan, and purine and pyrimidine nucleotides. It is formed from ribose 5-phosphate by the enzyme ribose-phosphate diphosphokinase. It plays a role in transferring phosphate groups in several reactions. (Wikipedia)	220.295	80.5411	63.3555	33.6905	2.14334	1.21087	1.61368	1.28584	10.2581	7.88129	1.9622	6.24465	66.8727	4.87429	0.122072	-3.77815
Citrulline	ECMDB00904	HMDB00904	C00327	Citrulline is an amino acid made from ornithine and carbamoyl phosphate in one of the central reactions in the urea cycle. It is also produced from arginine as a by-product of the reaction catalyzed by NOS family (NOS; EC 1.14.13.39). In this reaction arginine is first oxidized into N-hydroxyl-arginine, which is then further oxidized to citrulline concomitant with the release of nitric oxide.; EC…	169.951	36.9244	1.40348	7.45283	10.8226	24.3477	1.53598	1.28584	0.986047	1.43585	0.890551	0.769853	41.8169	1.15069	0.180707	-5.18352
Deoxyribose 1-phosphate	ECMDB01351	HMDB01351	C00672	Deoxyribose 1-phosphate is an intermediate in the metabolism of Pyrimidine. It is a substrate for Purine nucleoside phosphorylase and Thymidine phosphorylase.	237.476	28.5165	23.8918	31.3594	28.3058	29.4699	8.0716	18.2796	2.59576	19.5973	4.06235	3.18379	63.1699	9.2984	0.183638	-2.76418
Deoxyribose 5-phosphate	ECMDB01031	HMDB01031	C00673	Deoxyribose 5-phosphate is a a metabolite in the pentose phosphate pathway. It can be generated from D-glyceraldehdye-3 phosphate via the enzyme 2-Deoxyribose 5-phosphate aldolase (DERA). Alternately Deoxyribose 5-phosphate can be converted to D-glyceraldehyde-3 phosphate that can then feed into the pentose phosphate pathway. Deoxyribose 5-phosphate can also be generated from 2-Deoxy-D-ribose via…	237.476	28.5165	23.8918	31.3594	28.3058	29.4699	8.0716	18.2796	2.59576	19.5973	4.06235	3.18379	63.1699	9.2984	0.183638	-2.76418
cis-Aconitic acid	ECMDB00072	HMDB00072	C00417	cis-Aconitic acid is an intermediate in the tricarboxylic acid cycle produced by the dehydration of citric acid. The enzyme aconitase (aconitate hydratase; EC 4.2.1.3) catalyses the stereo-specific isomerization of citrate to isocitrate via cis-aconitate in the tricarboxylic acid cycle	53.8165	12.9101	15.3053	19.9377	44.2501	68.2292	77.5685	61.2704	59.7877	52.0336	54.7031	47.6052	35.7415	58.8281	0.060273	0.718905
Dehydroascorbic acid	ECMDB24062	HMDB01264	C00425		53.8165	12.9101	15.3053	19.9377	44.2501	68.2292	77.5685	61.2704	59.7877	52.0336	54.7031	47.6052	35.7415	58.8281	0.060273	0.718905
D-Glyceraldehyde	ECMDB01051	HMDB01051	C02154	Glyceraldehyde is a triose monosaccharide with chemical formula C3H6O3. It is the simplest of all common aldoses. It is a sweet colorless crystalline solid that is an intermediate compound in carbohydrate metabolism. The word comes from combining glycerine and aldehyde, as glyceraldehyde is merely glycerine with one hydroxide changed to an aldehyde.	3.34728	23.6365	4.66455	2.4558	30.152	10.8513	49.6172	80.3885	10.4042	56.6521	20.239	22.5116	12.5179	39.9688	0.0554565	1.67488
3-Hydroxypropanoate	ECMDB21168	HMDB00700	C01013	3-Hydroxypropionic acid is a carboxylic acid. It is used in the production of various chemicals such as acrylates in industry. It can be produced by certain microbes . Its chemical structure is similar to L-serine.	3.34728	23.6365	4.66455	2.4558	30.152	10.8513	49.6172	80.3885	10.4042	56.6521	20.239	22.5116	12.5179	39.9688	0.0554565	1.67488
L-Lactic acid	ECMDB00190	HMDB00190	C00186	Lactic acid plays a role in several biochemical processes. E. coli produces lactic acid from pyruvate in a process of normal metabolism. The lactic acid produced by E. coli and other probiotics (mostly lactic acid bacteria) can lower the pH in mammalian host intestines and therefore, it inhibits the growth of proteolytic bacteria and have a beneficial effect on intestinal inflammation. (PMID 1513…	3.34728	23.6365	4.66455	2.4558	30.152	10.8513	49.6172	80.3885	10.4042	56.6521	20.239	22.5116	12.5179	39.9688	0.0554565	1.67488
3-Methyl-2-oxovaleric acid	ECMDB00491	HMDB00491	C03465	3-Methyl-2-oxovaleric acid is a metabolite of isoleucine in man, animals and bacteria. It is the alpha-keto acid analogue of isoleucine. 3-Methyl-2-oxovaleric acid is produced from isoleucine by cytosolic branched chain aminotransferase 1 (EC:2.6.1.42), whereupon it is further degraded by branched chain keto acid dehydrogenase E1 to 2-Methyl-1-hydroxybutyl-ThPP.	7.0969	7.84978	1.34834	4.02652	26.5526	6.25451	8.31282	12.2292	9.88248	1.43585	4.28125	1.09901	8.85477	6.20678	0.540117	-0.512611
4-Trimethylammoniobutanoic acid	ECMDB24060	HMDB01161	C01181		38.6121	6.17323	2.50595	2.28898	4.54017	26.1345	15.3749	19.7811	43.2746	21.9188	28.4651	19.2241	13.3758	24.6731	0.166609	0.88331
Caproic acid	ECMDB24049	HMDB00535	C01585		9.53879	9.46457	8.16553	15.5981	8.82029	41.7175	35.797	1.74437	53.5208	10.1693	30.6182	45.9544	15.5508	29.634	0.186767	0.930265
3-Sulfinoalanine	ECMDB00996	HMDB00996	C00606	3-Sulfinoalanine or cysteinesulfinic acid is a N-methyl-D-aspartate agonist. It is a prodcut of cysteine dioxygenase or CDO [EC 1.13.11.20]. The oxidative catabolism of cysteine to cysteinesulfinate by CDO represents an irreversible loss of cysteine from the free amino acid pool. Once generated, cysteinesulfinate is shuttled into several pathways including hypotaurine/taurine synthesis, sulfite/s…	17.8113	2.56016	25.6048	5.25256	6.67246	4.42409	28.5811	72.7529	1.40647	54.4285	4.54826	11.9615	10.3876	28.9465	0.186027	1.47853
Niacinamide	ECMDB01406	HMDB01406	C00153	Nicotinamide, also known as niacinamide and nicotinic acid amide, is the amide of nicotinic acid (vitamin B3). Nicotinamide is a water-soluble vitamin and is part of the vitamin B group. In cells, niacin is incorporated into nicotinamide adenine dinucleotide (NAD) and nicotinamide adenine dinucleotide phosphate (NADP), although the pathways for nicotinamide and nicotinic acid are very similar. NA…	28.8471	4.41939	2.14591	4.52515	1.5075	2.79675	10.7766	8.57434	0.986047	22.6789	8.48684	9.16049	7.37363	10.1105	0.611168	0.455415
S-Adenosylmethioninamine	ECMDB00988	HMDB00988	C01137	S-Adenosylmethioninamine is a biological sulfonium compound known as the major biological methyl donor. It is also a donor of methylene groups, amino groups, ribosyl groups and aminopropyl groups (PMID 15130560). S-Adenosylmethioninamine is a prodcut of enzyme adenosylmethionine decarboxylase [EC 4.1.1.50] in methionine metabolism pathway (KEGG).	3.34728	2.56016	5.21391	4.72242	1.5075	8.05408	1.53598	32.6746	3.80888	19.9105	0.890551	0.769853	4.23423	9.93173	0.347537	1.22995
Dihydroxyacetone phosphate	ECMDB01473	HMDB01473	C00111	Dihydroxyacetone phosphate is integral to the glycolysis metabolic pathway, and is one of the two products of breakdown of fructose 1,6-bisphosphate, along with glyceraldehyde 3-phosphate. It is rapidly and reversibly isomerised to glyceraldehyde 3-phosphate.	101.822	35.377	12.5488	8.30709	31.26	19.1084	27.6585	1.28584	0.986047	10.8641	5.33466	3.02239	34.7373	8.19192	0.12175	-2.08421
Phenyllactic acid	ECMDB21426	HMDB00779	C01479	Phenyllactic acid is a lactic acid in which one of the methyl hydrogens is substituted by a phenyl group. Phenyllactic acid (or 3-phenyllactic acid) has two stereoisomers: (R)-3-phenyllactic acid and (S)-3-phenyllactic acid. (ChEBI) Phenyllactic acid is also similar in structure to the amino acid phenylalanine, except with the amino group in phenylalanine replaced by a hydroxyl group. (inferred f…	3.34728	5.13873	1.34834	1.40974	1.5075	1.21087	1.53598	1.28584	10.9254	1.43585	28.722	24.1505	2.32708	11.3426	0.13427	2.28516
Tetrahydrofolic acid	ECMDB01846	HMDB01846	C00101	Tetrahydrofolate is a soluble coenzyme (vitamin B9) that is synthesized de novo by plants and microorganisms, and absorbed from the diet by animals. It is composed of three distinct parts: a pterin ring, a p-ABA (p-aminobenzoic acid) and a polyglutamate chain with a number of residues varying between 1 and 8. Only the tetra-reduced form of the molecule serves as a coenzyme for C1 transfer reactio…	16.9934	2.56016	1.34834	1.40974	1.5075	10.515	36.1711	5.49249	0.986047	13.0179	0.890551	0.769853	5.72235	9.55465	0.559818	0.739596
Adenosine triphosphate	ECMDB00538	HMDB00538	C00002	Adenosine-5'-triphosphate (ATP) is a multifunctional nucleotide that plays an important role in cell biology as a coenzyme, that is, the "molecular unit of currency" of intracellular energy transfer. ATP transports chemical energy within cells for metabolism. It is an energy source produced during photosynthesis and cellular respiration and consumed by many enzymes and a multitude of cellular pro…	5.55184	22.0228	21.0355	10.0643	5.04781	14.6247	13.0756	1.28584	1.84579	1.64445	6.98358	14.494	13.0578	6.55488	0.127536	-0.994272
dGTP	ECMDB01440	HMDB01440	C00286	dGTP is one of the two purine nucleotides that are used to synthesize DNA. It is an intermediate in purine metabolism pathway. It is a product of anaerobic ribonucleoside-triphosphate reductase (EC:1.17.4.2) and a substrate of deoxyguanosine triphosphate triphosphohydrolase (EC:3.1.5.1). (KEGG)	5.55184	22.0228	21.0355	10.0643	5.04781	14.6247	13.0756	1.28584	1.84579	1.64445	6.98358	14.494	13.0578	6.55488	0.127536	-0.994272
Deoxyuridine	ECMDB00012	HMDB00012	C00526	2'-Deoxyuridine is a naturally occurring nucleoside. It is similar in chemical structure to uridine, but without the 2'-hydroxyl group. It is considered to be an antimetabolite that is converted to deoxyuridine triphosphate during DNA synthesis.	3.34728	2.56016	1.34834	1.40974	1.55184	3.12402	3.7875	32.1789	10.0655	44.8927	4.69255	6.33159	2.22357	16.9914	0.0908052	2.93386
Thymidine	ECMDB00273	HMDB00273	C00214	Thymidine is non-toxic and is a naturally occurring compound that exists in all living organisms and DNA viruses. 25% of DNA is composed of thymidine. RNA does not have thymidine and has uridine instead. Thymidine is a chemical compound which is a pyrimidine nucleoside. Thymidine is the DNA base T, which pairs with adenosine in double stranded DNA.	3.34728	24.688	24.4859	34.9153	20.6143	1.21087	1.53598	1.49166	0.986047	1.43585	0.890551	0.769853	18.2103	1.18499	0.0253472	-3.94181
7,8-Dihydropteroic acid	ECMDB01412	HMDB01412	C00921	7,8-dihydropteroate is an intermediate product in dihydrofolate synthesis. It occurs via the enzymic catalysis of the reaction of 2-amino-4-hydroxy-6-hydroxymethyl-7,8-dihydropteridine pyrophosphate with p-aminobenzoate. The enzymes 6-hydroxymethylpterin pyrophosphokinase (EC 2.7.6.3, HPPK) and dihydropteroate synthase (EC 2.5.1.15, DHPS) catalyze sequential steps in folate biosynthesis.	3.34728	2.56016	1.34834	1.40974	1.5075	1.21087	1.53598	1.28584	0.986047	15.9347	0.890551	2.18355	1.89732	3.80278	0.472097	1.00309
Oxalacetic acid	ECMDB00223	HMDB00223	C00036	Oxaloacetic acid, also known as oxosuccinic acid or oxalacetic acid, is a four-carbon dicarboxylic acid appearing as an intermediate of the citric acid cycle. In vivo, oxaloacetate (the ionized form of oxaloacetic acid) is formed by the oxidation of L-malate, catalyzed by malate dehydrogenase, and reacts with Acetyl-CoA to form citrate, catalyzed by citrate synthase.(wikipedia) A class of ketodic…	83.1298	12.1433	7.1306	1.6845	1.5075	6.86422	23.3459	11.7627	18.5921	21.3597	0.890551	9.6286	18.7433	14.2632	0.750618	-0.394074
Phosphoserine	ECMDB00272	HMDB00272	C01005	Phosphoserine is phosphoric acid ester of serine. As a constituent (residue) of proteins, its side chain can undergo O-linked glycosylation. It is one of three amino acid residues that are commonly phosphorylated by kinases during cell signalling. Phosphorylated serine residues are often referred to as phosphoserine.	3.34728	2.56016	11.2928	3.6784	14.5358	7.98818	17.9114	21.7097	13.6852	41.2027	7.96141	15.0689	7.23376	19.5899	0.0476778	1.43729
Guanosine triphosphate	ECMDB01273	HMDB01273	C00044	Guanosine triphosphate (GTP) is a guanine nucleotide containing three phosphate groups esterified to the sugar moiety. GTP functions as a carrier of phosphates and pyrophosphates involved in channeling chemical energy into specific biosynthetic pathways. GTP activates the signal transducing G proteins which are involved in various cellular processes including proliferation, differentiation, and a…	3.34728	2.56016	1.34834	1.40974	1.5075	1.41179	17.7767	1.28584	19.865	1.43585	18.5756	6.81788	1.9308	10.9595	0.0530865	2.50491
Glyoxylic acid	ECMDB00119	HMDB00119	C00048	Glyoxylic acid or oxoacetic acid is an organic compound that is both an aldehyde and a carboxylic acid. It is an intermediate of the glyoxylate cycle, which enables certain organisms to convert fatty acids into carbohydrates.The conjugate base of gloxylic acid is known as glyoxylate. This compound is an intermediate of the glyoxylate cycle, which enables organisms, such as bacteria, fungi and pla…	3.34728	2.56016	5.17923	13.4997	15.7617	1.21087	1.53598	1.49352	0.986047	1.43585	1.01545	0.769853	6.92649	1.20612	0.0715419	-2.52175
Protoporphyrinogen IX	ECMDB01097	HMDB01097	C01079	Protoporphyrinogen IX is an intermediate in heme biosynthesis. It is a porphyrinogen in which 2 pyrrole rings each have one methyl and one propionate side chain and the other two pyrrole rings each have one methyl and one vinyl side chain. 15 isomers are possible but only one, type IX, occurs naturally. Protoporphyrinogen is produced by oxidative decarboxylation of coproporphyrinogen.	33.7586	4.7476	1.34834	1.40974	1.82255	1.73957	3.10072	1.28584	0.986047	1.43585	1.41985	0.769853	7.47107	1.49969	0.310163	-2.31665
Adenosine monophosphate	ECMDB00045	HMDB00045	C00020	Adenosine monophosphate, also known as 5'-adenylic acid and abbreviated AMP, is a nucleotide that is found in RNA. It is an ester of phosphoric acid with the nucleoside adenosine. AMP consists of the phosphate group, the pentose sugar ribose, and the nucleobase adenine. AMP can be produced during ATP synthesis by the enzyme adenylate kinase. AMP has recently been approved as a 'Bitter Blocker' ad…	5.0231	15.5479	1.34834	12.3842	21.9796	3.94407	4.28752	1.28584	0.986047	1.43585	1.47627	0.966887	10.0379	1.73974	0.0506171	-2.52851
Nicotinamide ribotide	ECMDB00229	HMDB01132	C01185	Nicotinamide ribotide (NMN) is an important intermediate metabolite in the nicotinate and nicotinamide metabolism pathway. Nicotinamide is directly converted to NMN by nicotinamide phosphoribosyltransferase (NAMPT, EC 2.4.2.12). The enzyme nicotinamide mononucleotide adenylyltransferase (NMNAT, EC 2.7.7.1), a member of the nucleotidyltransferase alpha/beta-phosphodiesterase superfamily, catalyzes…	3.34728	37.7206	1.34834	1.40974	1.5075	1.21087	1.53598	1.28584	0.986047	1.43585	0.890551	0.769853	7.75739	1.15069	0.321171	-2.75307
N-Acetylmannosamine	ECMDB01129	HMDB01129	C00645	N-Acetylmannosamine is a monosaccharide that is used as a precursor in the chemical or enzymatic synthesis of the neuraminic acids found in glycolipids and glycoproteins.	12.8901	2.56016	1.34834	1.40974	1.5075	1.21087	2.11791	27.4102	2.51002	29.2623	2.60821	4.98171	3.48778	11.4817	0.206876	1.71896
4-Hydroxy-L-proline	ECMDB24088	HMDB06055	C01015		3.34728	3.84105	1.34834	1.4785	1.5075	1.21087	1.53598	34.0506	1.88833	20.2606	0.890551	3.28513	2.12226	10.3185	0.205308	2.28157
5-Aminolevulinic acid	ECMDB01149	HMDB01149	C00430	5-Aminolevulinic acid is an intermediate in heme synthesis. This is the first compound in the porphyrin synthesis pathway. It is produced by the enzyme ALA synthase, from glycine and succinyl CoA. This reaction is known as the Shemin pathway.	3.34728	3.84105	1.34834	1.4785	1.5075	1.21087	1.53598	34.0506	1.88833	20.2606	0.890551	3.28513	2.12226	10.3185	0.205308	2.28157
L-Glutamic-gamma-semialdehyde	ECMDB01305	HMDB02104	C01165	Glutamic gamma-semialdehyde is the metabolic precursor for proline biosynthesis. The conversion from L-Glutamate, an ATP- and NADPH-dependent reaction, is catalyzed by the enzyme Delta-1-pyrroline-5-carboxylate synthetase (P5CS) (OMIM 138250). L-Glutamic-gamma-semialdehyde can also be converted to or be formed from the amino acids L-ornithine (EC 2.6.1.13) and L-proline (EC 1.5.99.8 and EC 1.5.1.…	3.34728	3.84105	1.34834	1.4785	1.5075	1.21087	1.53598	34.0506	1.88833	20.2606	0.890551	3.28513	2.12226	10.3185	0.205308	2.28157
L-Cysteine	ECMDB00574	HMDB00574	C00097	Cysteine is a naturally occurring, sulfur-containing amino acid that is found in most proteins, although only in small quantities. Cysteine is unique amongst the twenty natural amino acids as it contains a thiol group. Thiol groups can undergo oxidation/reduction (redox) reactions; when cysteine is oxidized it can form cystine, which is two cysteine residues joined by a disulfide bond. This react…	40.7546	20.0745	20.8847	3.80463	12.112	23.3952	32.5038	9.88849	17.4348	22.5986	10.2238	8.00993	20.1709	16.7766	0.606403	-0.265829
Caprylic acid	ECMDB00482	HMDB00482	C06423	Caprylic acid belongs to the class of Straight Chain Fatty Acids. These are fatty acids with a straight aliphatic chain. (inferred from compound structure)Caprylic acid is invovled in Biosynthesis of alkaloids derived from terpenoid and polyketide, Biosynthesis of plant secondary metabolites, and Fatty acid biosynthesis. (KEGG)Caprylic acid is the common name for the eight-carbon saturated fatty …	3.34728	2.56016	1.34834	1.47979	1.5075	1.23467	1.53598	16.8323	1.03203	20.5515	1.60472	2.22275	1.91296	7.29654	0.199756	1.93141
Porphobilinogen	ECMDB00245	HMDB00245	C00931	Porphobilinogen is a pyrrole involved in porphyrin metabolism. -- Wikipedia; It consists of a pyrrole ring with acetyl, propionyl, and aminomethyl side chains; It is a key monopyrrolic intermediate in porphyrin, chlorophyll and vitamin B12 biosynthesis. Porphobilinogen is generated by the enzyme ALA dehydratase by combining two molecules of dALA together, and converted into hydroxymethyl bilane b…	3.34728	3.13607	1.34834	1.40974	1.5075	1.21087	1.536	17.2059	22.3863	22.5118	4.18938	20.8937	1.9933	14.7872	0.0210136	2.89111
12(S)-HPETE	ECMDB24087	HMDB04243	C05965		26.4995	2.56016	1.34834	4.23654	1.5075	1.70143	1.53598	1.28584	0.986047	1.43585	0.890551	0.769853	6.30891	1.15069	0.260079	-2.45489
Leukotriene B4	ECMDB24058	HMDB01085	C02165		26.4995	2.56016	1.34834	4.23654	1.5075	1.70143	1.53598	1.28584	0.986047	1.43585	0.890551	0.769853	6.30891	1.15069	0.260079	-2.45489
5-Thymidylic acid	ECMDB01227	HMDB01227	C00364	5-Thymidylic acid is a thymine nucleotide. Also known as thymidine monophosphate, and abbreviated TMP, is a nucleotide that is found in DNA. It is an ester of phosphoric acid with the nucleoside thymidine. TMP consists of a phosphate group, esterified to the the pentose sugar deoxyribose moiety, and the nucleobase thymine.	45.7314	2.56016	1.67542	2.39244	1.5075	1.21087	7.76592	2.56497	3.25164	3.97712	3.12334	2.52239	9.17964	3.86756	0.501935	-1.24701
D-Lactaldehyde	ECMDB06458	HMDB06458	C00937	D- and L-lactaldehyde are also good substrates for aldose reductase. The aldose reductase-catalyzed reduction of methylglyoxal produces 95% acetol, 5% D-lactaldehyde. (PMID: 1537826)	23.4574	16.0942	4.29701	11.0387	7.08629	9.72876	1.53598	8.64673	2.76557	9.54107	2.30595	0.913623	11.9504	4.28482	0.044952	-1.47975
Lactaldehyde	ECMDB03052	HMDB03052	C00424	L-lactaldehyde is an intermediate metabolite in the pyruvate metabolism pathway. L-lactaldehyde is irreversibly produced from pyruvaldehyde via the enzyme aldehyde reductase (EC:1.1.1.21) which is then irreversibly converted to propylene glycol via aldehyde reductase (EC:1.1.1.21).	23.4574	16.0942	4.29701	11.0387	7.08629	9.72876	1.53598	8.64673	2.76557	9.54107	2.30595	0.913623	11.9504	4.28482	0.044952	-1.47975
Propionic acid	ECMDB00237	HMDB00237	C00163	Propionic acid (PA) is a naturally-occurring carboxylic acid with chemical formula CH3CH2COOH. It is a clear liquid with a pungent odor. The anion CH3CH2COO	23.4574	16.0942	4.29701	11.0387	7.08629	9.72876	1.53598	8.64673	2.76557	9.54107	2.30595	0.913623	11.9504	4.28482	0.044952	-1.47975
Gluconolactone	ECMDB00150	HMDB00150	C00198	Gluconolactone is a lactone or oxidized derivative of glucose. Gluconolactone is a polyhydroxy acid (PHA) that is capable of chelating metals and may also function by scavenging free radicals. When dissolved in water, it is partially hydrolysed to gluconic acid, with the balance between the lactone form and the acid form established as a chemical equilibrium. The rate of hydrolysis of gluconolact…	6.43996	6.51591	1.34834	1.40974	1.55672	1.42599	1.53598	25.2811	1.30973	6.65644	0.890551	1.84411	3.11611	6.25298	0.468869	1.0048
Retinol	ECMDB21660	HMDB00305	C00473	Retinol is also known as Vitamin A. In E. coli, retinol can be oxidized to retinal in a reversible reaction catalyzed by alcohol dehydrogenases (EC 1.1.1.1) such as those encoded by E. coli genes frmA and adhP. This reaction also reduces NAD+ to NADH. (KEGG)	44.2603	2.56016	1.34834	1.40974	1.5075	1.21087	1.53598	1.28584	0.986047	1.43585	0.890551	0.769853	8.71615	1.15069	0.336106	-2.92119
Homocysteine	ECMDB24053	HMDB00742	C05330		3.34728	2.56016	1.34834	1.40974	1.5075	1.21087	4.36401	1.28584	7.02315	1.43585	6.00809	0.769853	1.89732	3.48113	0.21796	0.875596
5'-Methylthioadenosine	ECMDB01173	HMDB01173	C00170	5-Methylthioadenosine is a normal metabolite in Cysteine and methionine metabolism. Spermidine synthase (putrescine aminopropyltransferase)(EC:2.5.1.16) catalyzes the its formation and it is then converted to 5-Methylthio-D-ribose via S-adenosylhomocysteine/5'-methylthioadenosine nucleosidase [EC:3.2.2.9]. (KEGG)	3.34728	2.56016	1.34834	1.40974	2.409	1.21087	1.90884	13.5125	0.986047	16.7666	1.70493	3.54785	2.04757	6.40445	0.183417	1.64516
Thiamine	ECMDB00235	HMDB00235	C00378	Thiamine or thiamin, also known as vitamin B1, is a colorless compound with the chemical formula C12H17N4OS. It is soluble in water and insoluble in alcohol. Thiamine decomposes if heated. Thiamine was first discovered by Umetaro Suzuki in Japan when researching how rice bran cured patients of Beriberi. Thiamine plays a key role in intracellular glucose metabolism. Thiamine plays an important rol…	3.34728	2.56016	1.34834	1.40974	1.5075	1.21087	1.53598	1.28584	5.58775	12.8125	0.890551	0.769853	1.89732	3.81375	0.374228	1.00725
[truncated: 106 more rows]

## Sheet: Sheet 4
Metabolites that showed significant different in the mutant
1 p value: 2 tails, type 3 Student T-test
2 Ratio=log2(countYLS1)-log2(CountMC1000); Blue bar: reduced abundance in mutant; Red bar: increased abundance in mutant.
[truncated: 46 more rows]
