# Supplementary material for: Quantitative Proteomics Analysis Reveals the Min System of Escherichia coli Modulates Reversible Protein Association with the Inner Membrane
Source: Mol Cell Proteomics. 2016 Feb 17;15(5):1572–83. doi: 10.1074/mcp.M115.053603 (PMC4858940; doi:10.1074/mcp.M115.053603)
Supplement: Supplemental Data [file 10.1074_M115.053603_mcp.M115.053603-5.xlsx]

## Sheet: Sheet 1
Mining interacting proteins of MinCDE in the E. coli interactomes
1. Butland, G., et al. (2005). "Interaction network containing conserved and essential protein complexes in Escherichia coli." Nature 433(7025): 531-537.
	a. Yeast-based tandem affinity purification (TAP) procedure
	b. LC/MS and MALDI-TOF MS
2. Arifuzzaman, M., et al. (2006). "Large-scale identification of protein-protein interaction of Escherichia coli K-12." Genome Res 16(5): 686-691.
	a. Pull-down procedure using a His-tagged E. coli ORF clone library that contains 4339 bait proteins.
	b. MALDI-TOF MS
	c. Seven interactions between MinC and the ribosomal subunits are removed.
3. Rajagopala, S. V., et al. (2014). "The binary protein-protein interaction landscape of Escherichia coli." Nat Biotechnol 32(3): 285-290.
	a. High-throughput yeast two-hybrid (Y2H) screening
	b. Literature curated binary interaction (LIT)
* match with protein B
** Ratio=log2(IntensityYLS1)-log2(IntensityMC1000)
Protein-Protein Interaction				IM Proteome*
Protein A	Protein B	Method	Reference	Ratio**	p value
minC	accD	Y2H	Rajagopala, 2014	0.663322	0.220991
minC	argK	Y2H	Rajagopala, 2014
minC	eutN	Y2H	Rajagopala, 2014
minC	dpiA	Y2H	Rajagopala, 2014
minC	citE	Y2H	Rajagopala, 2014
minC	cmk	Y2H	Rajagopala, 2014
minC	ffh	Pull-Down	Arifuzzaman, 2006
minC	ftsZ	LIT	Rajagopala, 2014	-0.25955	0.138149
minC	gcvH	Y2H	Rajagopala, 2014
minC	holA	Y2H	Rajagopala, 2014
minC	hslR	Y2H	Rajagopala, 2014
minC	hypF	Y2H	Rajagopala, 2014
minC	manA	Y2H_LIT	Rajagopala, 2014
minC	mhpF	Y2H	Rajagopala, 2014
minC	minC	Y2H_LIT	Rajagopala, 2014
minC	nuoE	Pull-Down	Arifuzzaman, 2006	0.0154349	0.844675
minC	sgcA	Y2H	Rajagopala, 2014
minC	slyD	Pull-Down	Arifuzzaman, 2006	0.197119	0.03933
minC	ubiE	Pull-Down	Arifuzzaman, 2006
minC	yaiA	Y2H	Rajagopala, 2014
minC	yaiI	Y2H	Rajagopala, 2014
minC	yddM	Pull-Down	Arifuzzaman, 2006
minC	ydhX	Pull-Down	Arifuzzaman, 2006
minC	yfcN	Y2H	Rajagopala, 2014
minC	yhjH	Pull-Down	Arifuzzaman, 2006
minC	yihL	Y2H	Rajagopala, 2014
minC	yjjW	Y2H	Rajagopala, 2014
minC	yrdD	Y2H	Rajagopala, 2014
minD	cheW	Pull-Down	Arifuzzaman, 2006
minD	dhaM	Pull-Down	Arifuzzaman, 2006	0.124037	0.468896
minD	fkpA	Pull-Down	Arifuzzaman, 2006	0.493312	0.0693453
minD	fliL	Pull-Down	Arifuzzaman, 2006	0.359952	0.332332
minD	groS	Pull-Down	Arifuzzaman, 2006	NA	NA
minD	minC	Y2H_LIT	Rajagopala, 2014
minD	minE	LIT	Rajagopala, 2014	-4.84263	0.0146842
minD	mreB	TAP	Butland, 2005	-0.113439	0.306729
minD	secA	TAP	Butland, 2005	0.132751	0.238005
minD	trxA	Pull-Down	Arifuzzaman, 2006	0.39163	0.0293092
minD	ybfG	Y2H	Rajagopala, 2014
minD	ychJ	Pull-Down	Arifuzzaman, 2006
minD	yfhL	Y2H	Rajagopala, 2014
minE	cyaY	Y2H	Rajagopala, 2014
minE	dps	Pull-Down	Arifuzzaman, 2006	-0.41685	0.289879
minE	nadE	Pull-Down	Arifuzzaman, 2006	NA	NA
minE	nuoE	Pull-Down	Arifuzzaman, 2006	0.0154349	0.844675
minE	nuoI	Pull-Down	Arifuzzaman, 2006	-0.0637312	0.650725
minE	trxB	Y2H	Rajagopala, 2014	NA	NA
minE	yccX	Y2H	Rajagopala, 2014
minE	yiiS	Y2H	Rajagopala, 2014
